# Supplementary material for: Comprehensive analysis of alternative splicing in rice and comparative analyses with Arabidopsis
Source: BMC Genomics. 2006 Dec 28;7:327. doi: 10.1186/1471-2164-7-327 (PMC1769492; doi:10.1186/1471-2164-7-327)
Supplement: Additional file 1 — Distribution of assemblies per cluster. [file 1471-2164-7-327-S1.xls]

## Sheet: Sheet1 (2)
Supplementary Table 1
	Assemblies/Cluster	Rice	Arabidopsis
	1	18,506 (67.30%)	16,763 (76.47%)
	2	5,151 (18.73%)	3,728 (17.01%)				0
	3	2,102 (7.64%)	1,008 (4.60%)
	4	903 (3.28%)	287 (1.31%)
	5	397 (1.44%)	92 (0.42%)
	6	211 (0.77%)	20 (0.09%)
	7	101 (0.37%)	12 (0.05%)
	8	52 (0.19%)	7 (0.03%)
	9	29 (0.11%)	0
	10	20 (0.07%)	1 (<0.01%)
	11	14 (0.05%)	0
	12	3 (0.01%)	1 (<0.01%)
	13	3 (0.01%)	0
	14	1 (0.01%)	1 (<0.01%)
	15	1 (0.01%)	1 (<0.01%)
	16	1 (0.01%)	0
	17	2 (0.01%)	0
	21	0	1 (<0.01%)
							0

## Sheet: log-linear
Table1
	Rice
	Assemblies per subcluster	No. of Subclusters	Percentage		1	4.26731
	1	18506	67.3019		2	3.71189
	2	5151	18.733		3	3.32263		27497
	3	2102	7.64447		4	2.95569
	4	903	3.28399		5	2.59879
	5	397	1.44379		6	2.32428
	6	211	0.767356		7	2.00432
	7	101	0.367313		8	1.716
	8	52	0.189112		9	1.4624
	9	29	0.105466		10	1.30103
	10	20	0.0727352		11	1.14613
	11	14	0.0509146		12	0.477121
	12	3	0.0109103		13	0.477121
	13	3	0.0109103		14	0
	14	1	0.00363676		15	0
	15	1	0.00363676		16	0
	16	1	0.00363676		17	0.30103
	17	2	0.00727352
	Arabidopsis
								21922
	Assemblies per subcluster	No. of Subclusters	Percentage
	1	16763	76.4666		1	4.22435
	2	3728	17.0057		2	3.57148
	3	1008	4.59812		3	3.00346
	4	287	1.30919		4	2.45788
	5	92	0.41967		5	1.96379
	6	20	0.0912326		6	1.30103
	7	12	0.0547395		7	1.07918
	8	7	0.0319314		8	0.845098
	9	0	0		9	0
	10	1	0.00456163		10	0
	11	0	0		11	#NUM!
	12	1	0.00456163		12	0
	13	0	0		13	#NUM!
	14	1	0.00456163		14	0
	15	1	0.00456163		15	0
	16	0	0		16	0
	17	0	0		17	0
	18	0	0		18	0
	19	0	0		19	0
	20	0	0		20	0
	21	1	0.00456163		21	0
