# Supplementary material for: Comprehensive analysis of alternative splicing in rice and comparative analyses with Arabidopsis
Source: BMC Genomics. 2006 Dec 28;7:327. doi: 10.1186/1471-2164-7-327 (PMC1769492; doi:10.1186/1471-2164-7-327)
Supplement: Additional file 2 — Transcript support data for all alternative splicing classes including those with one transcript. [file 1471-2164-7-327-S2.xls]

## Sheet: Sheet1
Supplemental Table 2
	Isoform	Type	Rice	Arabidopsis		AA - rice			AA - arab
	SE	Minor	1603	284		Bin	Count		Bin	Count
		Equal	406	124		0.1	1384		0.1	490
		Major	909	212		0.2	1146		0.2	612
	IWI	Minor	3570	763		0.3	641		0.3	292
		Equal	1082	232		0.4	864		0.4	395
		Major	146	58		0.5	1220		0.5	521
	TWI	Minor	3988	804		0.6	119		0.6	37
		Equal	1503	323		0.7	244		0.7	136
		Major	162	38		0.8	172		0.8	67
	RI	Minor	7713	3574		0.9	33		0.9	20
		Equal	2635	956		1	1248		1	604
		Major	2755	926
						AD - rice			AD - arab
						Bin	Count		Bin	Count
						0.1	746		0.1	436
						0.2	633		0.2	291
						0.3	351		0.3	150
						0.4	435		0.4	174
						0.5	642		0.5	235
						0.6	47		0.6	10
						0.7	135		0.7	45
						0.8	65		0.8	21
						0.9	29		0.9	12
						1	712		1	261
						ATE - rice			ATE - arab
						Bin	Count		Bin	Count
						0.1	757		0.1	149
						0.2	512		0.2	121
						0.3	287		0.3	61
						0.4	371		0.4	60
						0.5	564		0.5	104
						0.6	59		0.6	5
						0.7	109		0.7	24
						0.8	70		0.8	9
						0.9	17		0.9	9
						1	643		1	93
