# Supplementary material for: Comprehensive analysis of alternative splicing in rice and comparative analyses with Arabidopsis
Source: BMC Genomics. 2006 Dec 28;7:327. doi: 10.1186/1471-2164-7-327 (PMC1769492; doi:10.1186/1471-2164-7-327)
Supplement: Additional file 3 — Distribution of alternative splicing isoforms per cluster. [file 1471-2164-7-327-S3.xls]

## Sheet: Table
Supplementary Table 3
	No. of AS Classes per Cluster	Rice	Arabidopsis
	1	3,184 (35.6%)	2,070 (40.2%)
	2	2,774 (31.0%)	1,993 (38.7%)
	3	1,371 (15.3%)	702 (13.6%)
	4	813 (9.1%)	244 (4.7%)
	5	377 (4.2%)	90 (1.8%)
	6	198 (2.2%)	34 (0.7%)
	7	125 (1.4%)	16 (0.3%)
	8	80 (0.9%)	5 (0.1%)
	9	23 (0.3%)	1 (0.02%)
				9

## Sheet: Numbers
		Rice
9505	0.704596	One	3756	2519	1855	1630	1427	1385	505	13077
3017	0.223647	Two	948	599	567	329	291	270	253	232	218	195	181	174	153	122	86	86	86	80	77	23	12	4982
476	0.0448676	Three	200	198	155	100	96	82	64	63	61	49	48	39	33	33	30	26	26	26	22	18	18	16	15	11	11	10	9	7	6	5	4	4	3	1488
76	0.00716373	Four	69	54	53	24	20	17	16	12	9	9	9	9	9	8	8	6	5	5	4	4	4	3	3	3	3	3	3	2	2	1	1	378
11	0.00103686	Five	8	7	5	4	4	3	3	1	1	36
	0	Six	1
13490	0.981311	Total
		Arabidopsis
7585	0.714959	One	2763	1782	1067	478	472	452	196	7210
2461	0.231973	Two	502	307	156	141	104	71	65	60	57	53	51	41	36	21	20	15	11	11	2	3	1	1728
476	0.0448676	Three	200	198	155	100	96	82	64	63	61	49	48	39	33	33	30	26	26	26	22	18	18	16	15	11	11	10	9	7	6	5	4	4	3	1488
76	0.00716373	Four	69	54	53	24	20	17	16	12	9	9	9	9	9	8	8	6	5	5	4	4	4	3	3	3	3	3	3	2	2	1	1	378
11	0.00103686	Five	8	7	5	4	4	3	3	1	1	36
	0	Six	1
10609
		Rice
		AA	2738	554	418	318	178	148	123	115	73	73	73	42	41	39	36	30	27	27	22	22	18	18	15	12	12	8	8	7	6	6	5	4	4	4	3	3	2	2	2	2	2	1	1	1	1	1	1
[truncated: 3 more columns]
