# Supplementary material for: Comprehensive analysis of alternative splicing in rice and comparative analyses with Arabidopsis
Source: BMC Genomics. 2006 Dec 28;7:327. doi: 10.1186/1471-2164-7-327 (PMC1769492; doi:10.1186/1471-2164-7-327)
Supplement: Additional file 4 — Coordinates for the alternative acceptor splicing sites in the two isoforms for rice. [file 1471-2164-7-327-S4.xls]

## Sheet: rice_acceptor
Supplementary Table 4
Chromosome	Orientation	Assembly A	Upstream Coordinate	Downstream Coordinate	Assembly B	Upstream Coordinate	Downstream Coordinate	Delta bp
Chr1	+	asmbl_7	16534	16535	asmbl_9	16531	16532	3
Chr1	+	asmbl_11	20415	20416	asmbl_12	20372	20373	43
Chr1	+	asmbl_55	194834	194835	asmbl_56	194715	194716	119
Chr1	-	asmbl_60	205079	205080	asmbl_61	205076	205077	3
Chr1	-	asmbl_68	246759	246760	asmbl_69	246762	246763	3
Chr1	-	asmbl_69	246762	246763	asmbl_70	246759	246760	3
Chr1	+	asmbl_78	287195	287196	asmbl_79	287154	287155	41
Chr1	+	asmbl_78	288659	288660	asmbl_79	288656	288657	3
Chr1	-	asmbl_100	382431	382432	asmbl_101	382446	382447	15
Chr1	-	asmbl_101	382446	382447	asmbl_98	382431	382432	15
Chr1	-	asmbl_101	382446	382447	asmbl_99	382431	382432	15
Chr1	-	asmbl_100	380664	380665	asmbl_98	380667	380668	3
Chr1	-	asmbl_100	380664	380665	asmbl_99	380667	380668	3
Chr1	+	asmbl_107	425593	425594	asmbl_108	425590	425591	3
Chr1	+	asmbl_130	549133	549134	asmbl_131	549116	549117	17
Chr1	+	asmbl_131	549116	549117	asmbl_132	549133	549134	17
Chr1	+	asmbl_131	549116	549117	asmbl_133	549133	549134	17
Chr1	+	asmbl_130	548414	548415	asmbl_132	548435	548436	21
Chr1	+	asmbl_132	548435	548436	asmbl_131	548414	548415	21
Chr1	+	asmbl_144	595564	595565	asmbl_145	595507	595508	57
Chr1	+	asmbl_144	595564	595565	asmbl_146	595559	595560	5
Chr1	+	asmbl_144	595564	595565	asmbl_148	595559	595560	5
Chr1	+	asmbl_145	595507	595508	asmbl_146	595559	595560	52
Chr1	+	asmbl_145	595507	595508	asmbl_148	595559	595560	52
Chr1	-	asmbl_162	715996	715997	asmbl_163	715985	715986	11
Chr1	-	asmbl_168	735278	735279	asmbl_169	735284	735285	6
Chr1	-	asmbl_176	770783	770784	asmbl_180	770808	770809	25
Chr1	-	asmbl_207	1056236	1056237	asmbl_208	1056265	1056266	29
Chr1	-	asmbl_213	1088231	1088232	asmbl_217	1088237	1088238	6
Chr1	-	asmbl_217	1088237	1088238	asmbl_214	1088231	1088232	6
Chr1	-	asmbl_217	1088237	1088238	asmbl_215	1088231	1088232	6
Chr1	-	asmbl_217	1088237	1088238	asmbl_216	1088231	1088232	6
Chr1	-	asmbl_214	1090158	1090159	asmbl_215	1090145	1090146	13
Chr1	-	asmbl_214	1090158	1090159	asmbl_216	1090118	1090119	40
Chr1	-	asmbl_215	1090145	1090146	asmbl_216	1090118	1090119	27
Chr1	-	asmbl_227	1166626	1166627	asmbl_228	1166592	1166593	34
Chr1	-	asmbl_230	1171683	1171684	asmbl_231	1171677	1171678	6
Chr1	-	asmbl_231	1171677	1171678	asmbl_232	1171683	1171684	6
Chr1	-	asmbl_238	1184045	1184046	asmbl_239	1184062	1184063	17
Chr1	+	asmbl_322	1841019	1841020	asmbl_323	1840986	1840987	33
Chr1	+	asmbl_322	1841019	1841020	asmbl_325	1841008	1841009	11
Chr1	+	asmbl_323	1840986	1840987	asmbl_325	1841008	1841009	22
Chr1	+	asmbl_323	1840986	1840987	asmbl_324	1841019	1841020	33
Chr1	+	asmbl_325	1841008	1841009	asmbl_324	1841019	1841020	11
Chr1	+	asmbl_361	2047665	2047666	asmbl_362	2047661	2047662	4
Chr1	+	asmbl_368	2070017	2070018	asmbl_369	2070020	2070021	3
Chr1	+	asmbl_373	2095376	2095377	asmbl_374	2095360	2095361	16
Chr1	-	asmbl_392	2264391	2264392	asmbl_393	2264387	2264388	4
Chr1	-	asmbl_393	2264387	2264388	asmbl_394	2264391	2264392	4
Chr1	-	asmbl_393	2264387	2264388	asmbl_395	2264391	2264392	4
Chr1	-	asmbl_393	2264387	2264388	asmbl_396	2264391	2264392	4
Chr1	-	asmbl_392	2266713	2266714	asmbl_395	2266732	2266733	19
Chr1	-	asmbl_392	2266713	2266714	asmbl_396	2266732	2266733	19
Chr1	-	asmbl_395	2266732	2266733	asmbl_393	2266713	2266714	19
Chr1	-	asmbl_395	2266732	2266733	asmbl_394	2266713	2266714	19
Chr1	-	asmbl_396	2266732	2266733	asmbl_393	2266713	2266714	19
Chr1	-	asmbl_396	2266732	2266733	asmbl_394	2266713	2266714	19
Chr1	+	asmbl_398	2274402	2274403	asmbl_399	2274440	2274441	38
Chr1	-	asmbl_408	2347926	2347927	asmbl_409	2347889	2347890	37
Chr1	-	asmbl_413	2378217	2378218	asmbl_414	2378208	2378209	9
Chr1	+	asmbl_420	2401056	2401057	asmbl_421	2401061	2401062	5
Chr1	+	asmbl_443	2609306	2609307	asmbl_444	2609323	2609324	17
Chr1	+	asmbl_477	2770238	2770239	asmbl_478	2770235	2770236	3
Chr1	-	asmbl_504	2973807	2973808	asmbl_505	2973812	2973813	5
Chr1	+	asmbl_526	3052433	3052434	asmbl_527	3052526	3052527	93
Chr1	+	asmbl_577	3402556	3402557	asmbl_578	3402613	3402614	57
Chr1	+	asmbl_577	3402556	3402557	asmbl_579	3402559	3402560	3
Chr1	+	asmbl_578	3402613	3402614	asmbl_579	3402559	3402560	54
Chr1	+	asmbl_585	3429718	3429719	asmbl_586	3429707	3429708	11
Chr1	-	asmbl_639	3702607	3702608	asmbl_640	3702729	3702730	122
Chr1	-	asmbl_643	3711536	3711537	asmbl_645	3711533	3711534	3
Chr1	-	asmbl_645	3711533	3711534	asmbl_644	3711536	3711537	3
Chr1	-	asmbl_662	3825442	3825443	asmbl_663	3825425	3825426	17
Chr1	-	asmbl_676	3868280	3868281	asmbl_677	3868264	3868265	16
Chr1	+	asmbl_687	3975318	3975319	asmbl_688	3975324	3975325	6
Chr1	+	asmbl_687	3977603	3977604	asmbl_690	3977600	3977601	3
Chr1	+	asmbl_690	3977600	3977601	asmbl_688	3977603	3977604	3
Chr1	+	asmbl_691	3985822	3985823	asmbl_692	3985817	3985818	5
Chr1	+	asmbl_702	4056827	4056828	asmbl_703	4057285	4057286	458
Chr1	-	asmbl_718	4159773	4159774	asmbl_719	4159812	4159813	39
Chr1	-	asmbl_721	4172459	4172460	asmbl_722	4172462	4172463	3
Chr1	+	asmbl_734	4306410	4306411	asmbl_735	4306412	4306413	2
Chr1	-	asmbl_741	4333258	4333259	asmbl_742	4333270	4333271	12
Chr1	-	asmbl_741	4333258	4333259	asmbl_743	4333335	4333336	77
Chr1	-	asmbl_741	4333258	4333259	asmbl_745	4333270	4333271	12
Chr1	-	asmbl_742	4333270	4333271	asmbl_743	4333335	4333336	65
Chr1	-	asmbl_742	4333270	4333271	asmbl_744	4333258	4333259	12
Chr1	-	asmbl_743	4333335	4333336	asmbl_745	4333270	4333271	65
Chr1	-	asmbl_743	4333335	4333336	asmbl_744	4333258	4333259	77
Chr1	-	asmbl_741	4333565	4333566	asmbl_744	4333433	4333434	132
Chr1	-	asmbl_741	4333565	4333566	asmbl_745	4333433	4333434	132
Chr1	-	asmbl_744	4333433	4333434	asmbl_742	4333565	4333566	132
Chr1	-	asmbl_744	4333433	4333434	asmbl_743	4333565	4333566	132
Chr1	-	asmbl_744	4333433	4333434	asmbl_747	4333565	4333566	132
Chr1	-	asmbl_745	4333270	4333271	asmbl_744	4333258	4333259	12
Chr1	-	asmbl_745	4333433	4333434	asmbl_742	4333565	4333566	132
Chr1	-	asmbl_745	4333433	4333434	asmbl_743	4333565	4333566	132
Chr1	-	asmbl_745	4333433	4333434	asmbl_747	4333565	4333566	132
Chr1	-	asmbl_759	4422476	4422477	asmbl_760	4422471	4422472	5
Chr1	+	asmbl_762	4433418	4433419	asmbl_763	4433407	4433408	11
Chr1	+	asmbl_764	4442671	4442672	asmbl_765	4442733	4442734	62
Chr1	-	asmbl_772	4456159	4456160	asmbl_774	4456105	4456106	54
Chr1	-	asmbl_791	4579980	4579981	asmbl_794	4579993	4579994	13
Chr1	-	asmbl_791	4579980	4579981	asmbl_795	4579993	4579994	13
Chr1	-	asmbl_791	4579980	4579981	asmbl_796	4579975	4579976	5
Chr1	-	asmbl_794	4579993	4579994	asmbl_796	4579975	4579976	18
Chr1	-	asmbl_794	4579993	4579994	asmbl_793	4579980	4579981	13
Chr1	-	asmbl_795	4579993	4579994	asmbl_796	4579975	4579976	18
Chr1	-	asmbl_795	4579993	4579994	asmbl_793	4579980	4579981	13
Chr1	-	asmbl_796	4579975	4579976	asmbl_793	4579980	4579981	5
Chr1	+	asmbl_827	4791350	4791351	asmbl_830	4791369	4791370	19
Chr1	+	asmbl_830	4791369	4791370	asmbl_829	4791350	4791351	19
Chr1	-	asmbl_840	4878771	4878772	asmbl_841	4878774	4878775	3
Chr1	-	asmbl_840	4878771	4878772	asmbl_843	4878774	4878775	3
Chr1	-	asmbl_841	4878774	4878775	asmbl_842	4878771	4878772	3
Chr1	-	asmbl_843	4878774	4878775	asmbl_842	4878771	4878772	3
Chr1	+	asmbl_848	4904863	4904864	asmbl_849	4904882	4904883	19
Chr1	+	asmbl_879	5199125	5199126	asmbl_880	5199131	5199132	6
Chr1	-	asmbl_887	5245098	5245099	asmbl_889	5245062	5245063	36
Chr1	-	asmbl_887	5246108	5246109	asmbl_889	5245921	5245922	187
Chr1	-	asmbl_901	5326291	5326292	asmbl_904	5326287	5326288	4
Chr1	-	asmbl_904	5326287	5326288	asmbl_902	5326291	5326292	4
Chr1	-	asmbl_904	5326287	5326288	asmbl_903	5326291	5326292	4
Chr1	+	asmbl_910	5407522	5407523	asmbl_911	5407528	5407529	6
Chr1	+	asmbl_910	5407522	5407523	asmbl_912	5407528	5407529	6
Chr1	+	asmbl_910	5409354	5409355	asmbl_912	5409359	5409360	5
Chr1	+	asmbl_912	5409359	5409360	asmbl_911	5409354	5409355	5
Chr1	-	asmbl_918	5439087	5439088	asmbl_919	5439078	5439079	9
Chr1	-	asmbl_931	5510089	5510090	asmbl_932	5510077	5510078	12
Chr1	-	asmbl_935	5557238	5557239	asmbl_936	5557234	5557235	4
Chr1	-	asmbl_936	5557234	5557235	asmbl_937	5557238	5557239	4
Chr1	-	asmbl_939	5589005	5589006	asmbl_940	5589108	5589109	103
Chr1	-	asmbl_939	5588288	5588289	asmbl_941	5588318	5588319	30
Chr1	-	asmbl_941	5588318	5588319	asmbl_940	5588288	5588289	30
Chr1	-	asmbl_941	5588318	5588319	asmbl_942	5588288	5588289	30
Chr1	-	asmbl_949	5673080	5673081	asmbl_950	5673424	5673425	344
Chr1	-	asmbl_949	5673676	5673677	asmbl_950	5673652	5673653	24
Chr1	+	asmbl_955	5759580	5759581	asmbl_956	5759588	5759589	8
Chr1	+	asmbl_976	5897610	5897611	asmbl_977	5897578	5897579	32
Chr1	+	asmbl_976	5897610	5897611	asmbl_978	5897578	5897579	32
Chr1	+	asmbl_977	5897578	5897579	asmbl_979	5897610	5897611	32
Chr1	+	asmbl_978	5897578	5897579	asmbl_979	5897610	5897611	32
Chr1	+	asmbl_1005	6111702	6111703	asmbl_1008	6111706	6111707	4
Chr1	+	asmbl_1008	6111706	6111707	asmbl_1006	6111702	6111703	4
Chr1	+	asmbl_1008	6111706	6111707	asmbl_1007	6111702	6111703	4
Chr1	+	asmbl_1016	6245854	6245855	asmbl_1017	6245845	6245846	9
Chr1	+	asmbl_1019	6252519	6252520	asmbl_1020	6252530	6252531	11
Chr1	-	asmbl_1048	6502203	6502204	asmbl_1049	6502219	6502220	16
Chr1	+	asmbl_1054	6523595	6523596	asmbl_1055	6523600	6523601	5
Chr1	-	asmbl_1066	6588544	6588545	asmbl_1067	6588538	6588539	6
Chr1	-	asmbl_1086	6715446	6715447	asmbl_1087	6715437	6715438	9
Chr1	-	asmbl_1093	6735608	6735609	asmbl_1099	6735602	6735603	6
Chr1	-	asmbl_1099	6735602	6735603	asmbl_1095	6735608	6735609	6
Chr1	-	asmbl_1100	6758711	6758712	asmbl_1101	6757889	6757890	822
Chr1	-	asmbl_1127	6954234	6954235	asmbl_1128	6954237	6954238	3
Chr1	+	asmbl_1131	6976640	6976641	asmbl_1133	6976660	6976661	20
Chr1	+	asmbl_1131	6976640	6976641	asmbl_1135	6976655	6976656	15
Chr1	+	asmbl_1133	6976660	6976661	asmbl_1135	6976655	6976656	5
Chr1	+	asmbl_1133	6976660	6976661	asmbl_1132	6976640	6976641	20
Chr1	+	asmbl_1133	6976660	6976661	asmbl_1134	6976640	6976641	20
Chr1	+	asmbl_1135	6976655	6976656	asmbl_1132	6976640	6976641	15
Chr1	+	asmbl_1135	6976655	6976656	asmbl_1134	6976640	6976641	15
Chr1	+	asmbl_1134	6982198	6982199	asmbl_1136	6982195	6982196	3
Chr1	+	asmbl_1136	6982195	6982196	asmbl_1135	6982198	6982199	3
Chr1	+	asmbl_1150	7089738	7089739	asmbl_1151	7089487	7089488	251
Chr1	+	asmbl_1151	7089487	7089488	asmbl_1153	7089479	7089480	8
Chr1	+	asmbl_1153	7089479	7089480	asmbl_1152	7089487	7089488	8
Chr1	+	asmbl_1171	7201979	7201980	asmbl_1173	7201935	7201936	44
Chr1	+	asmbl_1173	7201935	7201936	asmbl_1172	7201979	7201980	44
Chr1	+	asmbl_1181	7269137	7269138	asmbl_1184	7269157	7269158	20
Chr1	+	asmbl_1184	7269157	7269158	asmbl_1185	7269137	7269138	20
Chr1	+	asmbl_1187	7280289	7280290	asmbl_1189	7280295	7280296	6
Chr1	+	asmbl_1189	7280295	7280296	asmbl_1188	7280289	7280290	6
Chr1	+	asmbl_1189	7280295	7280296	asmbl_1190	7280289	7280290	6
Chr1	+	asmbl_1189	7280295	7280296	asmbl_1191	7280289	7280290	6
Chr1	+	asmbl_1187	7279249	7279250	asmbl_1190	7279260	7279261	11
Chr1	+	asmbl_1190	7279260	7279261	asmbl_1188	7279249	7279250	11
Chr1	+	asmbl_1190	7279260	7279261	asmbl_1189	7279249	7279250	11
Chr1	+	asmbl_1190	7279260	7279261	asmbl_1191	7279249	7279250	11
Chr1	+	asmbl_1192	7286344	7286345	asmbl_1193	7286348	7286349	4
Chr1	+	asmbl_1192	7286344	7286345	asmbl_1196	7286348	7286349	4
Chr1	+	asmbl_1193	7286348	7286349	asmbl_1194	7286344	7286345	4
Chr1	+	asmbl_1193	7286348	7286349	asmbl_1195	7286344	7286345	4
Chr1	+	asmbl_1192	7286015	7286016	asmbl_1194	7286036	7286037	21
Chr1	+	asmbl_1192	7286015	7286016	asmbl_1195	7286036	7286037	21
Chr1	+	asmbl_1194	7286036	7286037	asmbl_1193	7286015	7286016	21
Chr1	+	asmbl_1194	7286036	7286037	asmbl_1196	7286015	7286016	21
Chr1	+	asmbl_1195	7286036	7286037	asmbl_1193	7286015	7286016	21
Chr1	+	asmbl_1195	7286036	7286037	asmbl_1196	7286015	7286016	21
Chr1	+	asmbl_1196	7286348	7286349	asmbl_1194	7286344	7286345	4
Chr1	+	asmbl_1196	7286348	7286349	asmbl_1195	7286344	7286345	4
Chr1	+	asmbl_1203	7346497	7346498	asmbl_1204	7346555	7346556	58
Chr1	-	asmbl_1224	7443027	7443028	asmbl_1225	7442912	7442913	115
Chr1	-	asmbl_1244	7587588	7587589	asmbl_1245	7587604	7587605	16
Chr1	-	asmbl_1254	7674292	7674293	asmbl_1255	7674336	7674337	44
Chr1	-	asmbl_1254	7674292	7674293	asmbl_1256	7674336	7674337	44
Chr1	-	asmbl_1255	7674336	7674337	asmbl_1257	7674292	7674293	44
Chr1	-	asmbl_1256	7674336	7674337	asmbl_1257	7674292	7674293	44
Chr1	-	asmbl_1284	7863274	7863275	asmbl_1286	7863258	7863259	16
Chr1	-	asmbl_1286	7863258	7863259	asmbl_1285	7863274	7863275	16
Chr1	-	asmbl_1294	7896030	7896031	asmbl_1295	7896022	7896023	8
Chr1	-	asmbl_1299	7926036	7926037	asmbl_1300	7926032	7926033	4
Chr1	-	asmbl_1306	8045015	8045016	asmbl_1307	8045018	8045019	3
Chr1	-	asmbl_1321	8178582	8178583	asmbl_1322	8178589	8178590	7
Chr1	-	asmbl_1321	8177336	8177337	asmbl_1323	8177322	8177323	14
Chr1	-	asmbl_1323	8177322	8177323	asmbl_1322	8177336	8177337	14
Chr1	-	asmbl_1332	8211670	8211671	asmbl_1333	8211678	8211679	8
Chr1	+	asmbl_1352	8297423	8297424	asmbl_1353	8297401	8297402	22
Chr1	+	asmbl_1355	8328245	8328246	asmbl_1356	8328249	8328250	4
Chr1	+	asmbl_1356	8328249	8328250	asmbl_1357	8328245	8328246	4
Chr1	+	asmbl_1356	8328249	8328250	asmbl_1358	8328245	8328246	4
Chr1	-	asmbl_1366	8365676	8365677	asmbl_1368	8365660	8365661	16
Chr1	-	asmbl_1368	8365660	8365661	asmbl_1367	8365676	8365677	16
Chr1	-	asmbl_1377	8423118	8423119	asmbl_1378	8423085	8423086	33
Chr1	-	asmbl_1392	8559914	8559915	asmbl_1393	8559860	8559861	54
Chr1	+	asmbl_1408	8680814	8680815	asmbl_1409	8680745	8680746	69
Chr1	-	asmbl_1413	8698513	8698514	asmbl_1416	8698504	8698505	9
Chr1	-	asmbl_1416	8698504	8698505	asmbl_1414	8698513	8698514	9
Chr1	-	asmbl_1416	8698504	8698505	asmbl_1415	8698513	8698514	9
Chr1	+	asmbl_1423	8787327	8787328	asmbl_1424	8787330	8787331	3
Chr1	-	asmbl_1433	8885685	8885686	asmbl_1434	8885678	8885679	7
Chr1	-	asmbl_1433	8885685	8885686	asmbl_1435	8885678	8885679	7
Chr1	+	asmbl_1436	8895221	8895222	asmbl_1439	8895240	8895241	19
Chr1	+	asmbl_1439	8895240	8895241	asmbl_1437	8895221	8895222	19
Chr1	+	asmbl_1439	8895240	8895241	asmbl_1438	8895221	8895222	19
Chr1	+	asmbl_1439	8895240	8895241	asmbl_1440	8895221	8895222	19
Chr1	+	asmbl_1444	8932198	8932199	asmbl_1445	8932184	8932185	14
Chr1	+	asmbl_1444	8932198	8932199	asmbl_1446	8932184	8932185	14
Chr1	+	asmbl_1451	9013079	9013080	asmbl_1453	9013074	9013075	5
Chr1	+	asmbl_1453	9013074	9013075	asmbl_1452	9013079	9013080	5
Chr1	-	asmbl_1454	9016927	9016928	asmbl_1457	9016962	9016963	35
Chr1	-	asmbl_1457	9016962	9016963	asmbl_1455	9016927	9016928	35
Chr1	-	asmbl_1457	9016962	9016963	asmbl_1456	9016927	9016928	35
Chr1	+	asmbl_1468	9078666	9078667	asmbl_1469	9078672	9078673	6
Chr1	-	asmbl_1478	9133737	9133738	asmbl_1483	9133688	9133689	49
Chr1	-	asmbl_1483	9133688	9133689	asmbl_1479	9133737	9133738	49
Chr1	-	asmbl_1483	9133688	9133689	asmbl_1480	9133737	9133738	49
Chr1	-	asmbl_1483	9133688	9133689	asmbl_1481	9133737	9133738	49
Chr1	-	asmbl_1483	9133688	9133689	asmbl_1482	9133737	9133738	49
Chr1	-	asmbl_1478	9134375	9134376	asmbl_1485	9134369	9134370	6
Chr1	-	asmbl_1485	9134369	9134370	asmbl_1479	9134375	9134376	6
Chr1	-	asmbl_1485	9134369	9134370	asmbl_1480	9134375	9134376	6
Chr1	-	asmbl_1485	9134369	9134370	asmbl_1481	9134375	9134376	6
Chr1	-	asmbl_1485	9134369	9134370	asmbl_1482	9134375	9134376	6
Chr1	-	asmbl_1485	9134369	9134370	asmbl_1483	9134375	9134376	6
Chr1	+	asmbl_1487	9158634	9158635	asmbl_1491	9158837	9158838	203
Chr1	-	asmbl_1496	9206151	9206152	asmbl_1498	9206173	9206174	22
Chr1	-	asmbl_1498	9206173	9206174	asmbl_1499	9206151	9206152	22
Chr1	-	asmbl_1511	9273572	9273573	asmbl_1512	9273553	9273554	19
Chr1	-	asmbl_1515	9319633	9319634	asmbl_1519	9319673	9319674	40
Chr1	-	asmbl_1548	9634648	9634649	asmbl_1549	9634643	9634644	5
Chr1	-	asmbl_1549	9634643	9634644	asmbl_1550	9634648	9634649	5
Chr1	-	asmbl_1549	9634643	9634644	asmbl_1551	9634648	9634649	5
Chr1	-	asmbl_1548	9633959	9633960	asmbl_1551	9633954	9633955	5
Chr1	-	asmbl_1551	9633954	9633955	asmbl_1549	9633959	9633960	5
Chr1	-	asmbl_1551	9633954	9633955	asmbl_1550	9633959	9633960	5
Chr1	+	asmbl_1587	9881623	9881624	asmbl_1588	9881475	9881476	148
Chr1	-	asmbl_1646	10493952	10493953	asmbl_1647	10493955	10493956	3
Chr1	+	asmbl_1662	10647786	10647787	asmbl_1663	10647871	10647872	85
Chr1	+	asmbl_1663	10647871	10647872	asmbl_1664	10647786	10647787	85
Chr1	+	asmbl_1663	10647871	10647872	asmbl_1665	10647786	10647787	85
Chr1	+	asmbl_1679	10822859	10822860	asmbl_1681	10822893	10822894	34
Chr1	+	asmbl_1681	10822893	10822894	asmbl_1680	10822859	10822860	34
Chr1	+	asmbl_1681	10822893	10822894	asmbl_1682	10822859	10822860	34
Chr1	-	asmbl_1693	11000468	11000469	asmbl_1694	11000445	11000446	23
Chr1	+	asmbl_1708	11127724	11127725	asmbl_1709	11127719	11127720	5
Chr1	+	asmbl_1709	11127719	11127720	asmbl_1710	11127724	11127725	5
Chr1	+	asmbl_1722	11242189	11242190	asmbl_1723	11242193	11242194	4
Chr1	+	asmbl_1729	11315993	11315994	asmbl_1732	11315997	11315998	4
Chr1	+	asmbl_1732	11315997	11315998	asmbl_1730	11315993	11315994	4
Chr1	+	asmbl_1732	11315997	11315998	asmbl_1731	11315993	11315994	4
Chr1	+	asmbl_1750	11646922	11646923	asmbl_1753	11646912	11646913	10
Chr1	+	asmbl_1753	11646912	11646913	asmbl_1751	11646922	11646923	10
Chr1	+	asmbl_1753	11646912	11646913	asmbl_1752	11646922	11646923	10
Chr1	+	asmbl_1757	11659448	11659449	asmbl_1759	11659452	11659453	4
Chr1	+	asmbl_1760	11663696	11663697	asmbl_1762	11663702	11663703	6
Chr1	+	asmbl_1760	11663696	11663697	asmbl_1764	11663702	11663703	6
Chr1	+	asmbl_1765	11663702	11663703	asmbl_1766	11663696	11663697	6
Chr1	-	asmbl_1780	11787317	11787318	asmbl_1781	11787685	11787686	368
Chr1	-	asmbl_1781	11787685	11787686	asmbl_1782	11787317	11787318	368
Chr1	-	asmbl_1784	11796386	11796387	asmbl_1785	11796403	11796404	17
Chr1	-	asmbl_1784	11796386	11796387	asmbl_1787	11796403	11796404	17
Chr1	+	asmbl_1798	11945941	11945942	asmbl_1800	11945920	11945921	21
Chr1	+	asmbl_1800	11945920	11945921	asmbl_1799	11945941	11945942	21
Chr1	+	asmbl_1800	11945920	11945921	asmbl_1801	11945941	11945942	21
Chr1	+	asmbl_1803	11953364	11953365	asmbl_1805	11953408	11953409	44
Chr1	-	asmbl_1835	12347965	12347966	asmbl_1836	12347958	12347959	7
Chr1	-	asmbl_1836	12347958	12347959	asmbl_1837	12347965	12347966	7
Chr1	-	asmbl_1851	12576080	12576081	asmbl_1852	12576060	12576061	20
Chr1	+	asmbl_1867	12709535	12709536	asmbl_1868	12709520	12709521	15
Chr1	+	asmbl_1874	12792200	12792201	asmbl_1875	12792178	12792179	22
Chr1	-	asmbl_1881	12899145	12899146	asmbl_1882	12899142	12899143	3
Chr1	-	asmbl_1882	12899142	12899143	asmbl_1883	12899145	12899146	3
Chr1	-	asmbl_1882	12899142	12899143	asmbl_1884	12899145	12899146	3
Chr1	-	asmbl_1891	13241253	13241254	asmbl_1892	13241262	13241263	9
Chr1	-	asmbl_1891	13241253	13241254	asmbl_1893	13241262	13241263	9
Chr1	-	asmbl_1904	13304332	13304333	asmbl_1906	13304358	13304359	26
Chr1	+	asmbl_1916	13440199	13440200	asmbl_1919	13440252	13440253	53
Chr1	+	asmbl_1919	13440252	13440253	asmbl_1917	13440199	13440200	53
Chr1	+	asmbl_1939	13778002	13778003	asmbl_1940	13778007	13778008	5
Chr1	+	asmbl_1946	13879922	13879923	asmbl_1947	13879869	13879870	53
Chr1	+	asmbl_1946	13879922	13879923	asmbl_1948	13879967	13879968	45
Chr1	+	asmbl_1947	13879869	13879870	asmbl_1948	13879967	13879968	98
Chr1	-	asmbl_1950	13886196	13886197	asmbl_1952	13886172	13886173	24
Chr1	-	asmbl_1952	13886172	13886173	asmbl_1951	13886196	13886197	24
Chr1	+	asmbl_1973	14180687	14180688	asmbl_1974	14180906	14180907	219
Chr1	-	asmbl_1976	14207660	14207661	asmbl_1977	14207655	14207656	5
Chr1	+	asmbl_1985	14298540	14298541	asmbl_1986	14298634	14298635	94
Chr1	-	asmbl_1991	14379749	14379750	asmbl_1993	14379754	14379755	5
Chr1	-	asmbl_1993	14379754	14379755	asmbl_1992	14379749	14379750	5
Chr1	+	asmbl_1997	14434617	14434618	asmbl_1998	14434999	14435000	382
Chr1	+	asmbl_2002	14457812	14457813	asmbl_2003	14458070	14458071	258
Chr1	-	asmbl_2022	14686030	14686031	asmbl_2025	14686027	14686028	3
Chr1	-	asmbl_2025	14686027	14686028	asmbl_2023	14686030	14686031	3
Chr1	-	asmbl_2025	14686027	14686028	asmbl_2024	14686030	14686031	3
Chr1	-	asmbl_2026	14718472	14718473	asmbl_2027	14718501	14718502	29
Chr1	-	asmbl_2027	14718501	14718502	asmbl_2028	14718472	14718473	29
Chr1	-	asmbl_2027	14718501	14718502	asmbl_2029	14718472	14718473	29
Chr1	-	asmbl_2027	14718501	14718502	asmbl_2030	14718472	14718473	29
Chr1	-	asmbl_2027	14718501	14718502	asmbl_2031	14718472	14718473	29
Chr1	-	asmbl_2027	14718501	14718502	asmbl_2032	14718472	14718473	29
Chr1	-	asmbl_2027	14718501	14718502	asmbl_2033	14718472	14718473	29
Chr1	-	asmbl_2026	14716960	14716961	asmbl_2029	14716952	14716953	8
Chr1	-	asmbl_2029	14716952	14716953	asmbl_2027	14716960	14716961	8
Chr1	-	asmbl_2029	14716952	14716953	asmbl_2028	14716960	14716961	8
Chr1	-	asmbl_2029	14716952	14716953	asmbl_2030	14716960	14716961	8
Chr1	-	asmbl_2029	14716952	14716953	asmbl_2031	14716960	14716961	8
Chr1	-	asmbl_2029	14716952	14716953	asmbl_2032	14716960	14716961	8
Chr1	-	asmbl_2029	14716952	14716953	asmbl_2033	14716960	14716961	8
Chr1	-	asmbl_2026	14714856	14714857	asmbl_2030	14714885	14714886	29
Chr1	-	asmbl_2030	14714885	14714886	asmbl_2027	14714856	14714857	29
Chr1	-	asmbl_2030	14714885	14714886	asmbl_2028	14714856	14714857	29
Chr1	-	asmbl_2030	14714885	14714886	asmbl_2029	14714856	14714857	29
Chr1	-	asmbl_2030	14714885	14714886	asmbl_2033	14714856	14714857	29
Chr1	+	asmbl_2048	14782937	14782938	asmbl_2050	14782829	14782830	108
Chr1	+	asmbl_2048	14782937	14782938	asmbl_2053	14782985	14782986	48
Chr1	+	asmbl_2048	14782937	14782938	asmbl_2055	14782829	14782830	108
Chr1	+	asmbl_2050	14782829	14782830	asmbl_2049	14782937	14782938	108
Chr1	+	asmbl_2050	14782829	14782830	asmbl_2051	14782937	14782938	108
Chr1	+	asmbl_2053	14782985	14782986	asmbl_2049	14782937	14782938	48
Chr1	+	asmbl_2053	14782985	14782986	asmbl_2051	14782937	14782938	48
Chr1	+	asmbl_2055	14782829	14782830	asmbl_2049	14782937	14782938	108
Chr1	+	asmbl_2055	14782829	14782830	asmbl_2051	14782937	14782938	108
Chr1	+	asmbl_2050	14782400	14782401	asmbl_2053	14782308	14782309	92
Chr1	+	asmbl_2050	14782400	14782401	asmbl_2055	14782381	14782382	19
Chr1	+	asmbl_2053	14782308	14782309	asmbl_2055	14782381	14782382	73
Chr1	+	asmbl_2053	14782308	14782309	asmbl_2052	14782400	14782401	92
Chr1	+	asmbl_2055	14782381	14782382	asmbl_2052	14782400	14782401	19
Chr1	-	asmbl_2075	15323538	15323539	asmbl_2076	15323551	15323552	13
Chr1	+	asmbl_2082	15393757	15393758	asmbl_2083	15393760	15393761	3
Chr1	+	asmbl_2082	15393757	15393758	asmbl_2084	15393760	15393761	3
Chr1	-	asmbl_2105	15685048	15685049	asmbl_2106	15685023	15685024	25
Chr1	+	asmbl_2127	16105540	16105541	asmbl_2128	16105547	16105548	7
Chr1	+	asmbl_2136	16303415	16303416	asmbl_2137	16303423	16303424	8
Chr1	+	asmbl_2137	16303423	16303424	asmbl_2140	16303415	16303416	8
Chr1	+	asmbl_2206	17026513	17026514	asmbl_2207	17026473	17026474	40
Chr1	+	asmbl_2206	17026513	17026514	asmbl_2209	17026697	17026698	184
Chr1	+	asmbl_2207	17026473	17026474	asmbl_2209	17026697	17026698	224
Chr1	+	asmbl_2215	17044614	17044615	asmbl_2216	17044596	17044597	18
Chr1	+	asmbl_2232	17481904	17481905	asmbl_2235	17481916	17481917	12
Chr1	+	asmbl_2235	17481916	17481917	asmbl_2233	17481904	17481905	12
Chr1	+	asmbl_2235	17481916	17481917	asmbl_2234	17481904	17481905	12
Chr1	+	asmbl_2235	17481916	17481917	asmbl_2236	17481904	17481905	12
Chr1	+	asmbl_2235	17481916	17481917	asmbl_2237	17481904	17481905	12
Chr1	+	asmbl_2232	17483915	17483916	asmbl_2236	17483886	17483887	29
Chr1	+	asmbl_2236	17483886	17483887	asmbl_2233	17483915	17483916	29
Chr1	+	asmbl_2236	17483886	17483887	asmbl_2234	17483915	17483916	29
Chr1	+	asmbl_2236	17483886	17483887	asmbl_2235	17483915	17483916	29
Chr1	+	asmbl_2236	17483886	17483887	asmbl_2237	17483915	17483916	29
Chr1	-	asmbl_2248	17652361	17652362	asmbl_2249	17652356	17652357	5
Chr1	-	asmbl_2250	17670956	17670957	asmbl_2251	17670926	17670927	30
Chr1	+	asmbl_2255	17730706	17730707	asmbl_2256	17730718	17730719	12
Chr1	-	asmbl_2258	17751240	17751241	asmbl_2262	17751245	17751246	5
Chr1	-	asmbl_2262	17751245	17751246	asmbl_2259	17751240	17751241	5
Chr1	-	asmbl_2262	17751245	17751246	asmbl_2260	17751240	17751241	5
Chr1	-	asmbl_2262	17751245	17751246	asmbl_2261	17751240	17751241	5
Chr1	-	asmbl_2262	17751245	17751246	asmbl_2269	17751240	17751241	5
Chr1	-	asmbl_2270	17781539	17781540	asmbl_2278	17781337	17781338	202
Chr1	-	asmbl_2278	17781337	17781338	asmbl_2275	17781539	17781540	202
Chr1	-	asmbl_2293	17951670	17951671	asmbl_2294	17951645	17951646	25
Chr1	+	asmbl_2298	18039433	18039434	asmbl_2299	18039427	18039428	6
Chr1	+	asmbl_2312	18232930	18232931	asmbl_2313	18232933	18232934	3
Chr1	+	asmbl_2313	18232933	18232934	asmbl_2314	18232930	18232931	3
Chr1	+	asmbl_2313	18232933	18232934	asmbl_2315	18232930	18232931	3
Chr1	-	asmbl_2319	18275800	18275801	asmbl_2321	18275811	18275812	11
Chr1	-	asmbl_2321	18275811	18275812	asmbl_2320	18275800	18275801	11
Chr1	-	asmbl_2328	18326723	18326724	asmbl_2329	18326756	18326757	33
Chr1	-	asmbl_2348	18462943	18462944	asmbl_2349	18462946	18462947	3
Chr1	-	asmbl_2368	18725248	18725249	asmbl_2370	18725238	18725239	10
Chr1	-	asmbl_2370	18725238	18725239	asmbl_2369	18725248	18725249	10
Chr1	-	asmbl_2379	18867421	18867422	asmbl_2380	18867438	18867439	17
Chr1	-	asmbl_2379	18859091	18859092	asmbl_2381	18859082	18859083	9
Chr1	+	asmbl_2406	19255025	19255026	asmbl_2408	19255056	19255057	31
Chr1	+	asmbl_2408	19255056	19255057	asmbl_2407	19255025	19255026	31
Chr1	+	asmbl_2422	19417004	19417005	asmbl_2426	19417009	19417010	5
Chr1	+	asmbl_2422	19417004	19417005	asmbl_2428	19417009	19417010	5
Chr1	+	asmbl_2426	19417009	19417010	asmbl_2423	19417004	19417005	5
Chr1	+	asmbl_2426	19417009	19417010	asmbl_2424	19417004	19417005	5
Chr1	+	asmbl_2426	19417009	19417010	asmbl_2425	19417004	19417005	5
Chr1	+	asmbl_2426	19417009	19417010	asmbl_2427	19417004	19417005	5
Chr1	+	asmbl_2428	19417009	19417010	asmbl_2423	19417004	19417005	5
Chr1	+	asmbl_2428	19417009	19417010	asmbl_2424	19417004	19417005	5
Chr1	+	asmbl_2428	19417009	19417010	asmbl_2425	19417004	19417005	5
Chr1	+	asmbl_2428	19417009	19417010	asmbl_2427	19417004	19417005	5
Chr1	+	asmbl_2435	19466329	19466330	asmbl_2436	19466333	19466334	4
Chr1	-	asmbl_2453	19730118	19730119	asmbl_2454	19730082	19730083	36
Chr1	-	asmbl_2453	19730118	19730119	asmbl_2456	19730005	19730006	113
Chr1	-	asmbl_2454	19730082	19730083	asmbl_2456	19730005	19730006	77
Chr1	-	asmbl_2454	19730082	19730083	asmbl_2455	19730118	19730119	36
Chr1	-	asmbl_2456	19730005	19730006	asmbl_2455	19730118	19730119	113
Chr1	-	asmbl_2457	19784815	19784816	asmbl_2460	19784770	19784771	45
Chr1	-	asmbl_2460	19784770	19784771	asmbl_2458	19784815	19784816	45
Chr1	+	asmbl_2462	19793654	19793655	asmbl_2463	19793651	19793652	3
Chr1	+	asmbl_2463	19793651	19793652	asmbl_2464	19793654	19793655	3
Chr1	+	asmbl_2472	20011295	20011296	asmbl_2474	20011260	20011261	35
Chr1	-	asmbl_2485	20173240	20173241	asmbl_2486	20173247	20173248	7
Chr1	+	asmbl_2490	20205590	20205591	asmbl_2491	20205610	20205611	20
Chr1	+	asmbl_2490	20205590	20205591	asmbl_2492	20205610	20205611	20
Chr1	+	asmbl_2528	20655916	20655917	asmbl_2529	20656107	20656108	191
Chr1	-	asmbl_2535	20709817	20709818	asmbl_2536	20709781	20709782	36
Chr1	-	asmbl_2537	20741708	20741709	asmbl_2538	20741705	20741706	3
Chr1	+	asmbl_2550	20869846	20869847	asmbl_2551	20869721	20869722	125
Chr1	+	asmbl_2552	20899686	20899687	asmbl_2554	20899563	20899564	123
Chr1	-	asmbl_2558	20926701	20926702	asmbl_2559	20926655	20926656	46
Chr1	+	asmbl_2572	21066752	21066753	asmbl_2573	21066749	21066750	3
Chr1	+	asmbl_2579	21133732	21133733	asmbl_2580	21133741	21133742	9
Chr1	+	asmbl_2583	21144114	21144115	asmbl_2586	21146752	21146753	2638
Chr1	+	asmbl_2589	21180236	21180237	asmbl_2591	21180233	21180234	3
Chr1	+	asmbl_2624	21496406	21496407	asmbl_2626	21497428	21497429	1022
Chr1	+	asmbl_2652	21742082	21742083	asmbl_2654	21742085	21742086	3
Chr1	+	asmbl_2652	21742082	21742083	asmbl_2655	21742085	21742086	3
Chr1	+	asmbl_2654	21742085	21742086	asmbl_2653	21742082	21742083	3
Chr1	+	asmbl_2655	21742085	21742086	asmbl_2653	21742082	21742083	3
Chr1	+	asmbl_2652	21767809	21767810	asmbl_2656	21767867	21767868	58
Chr1	+	asmbl_2656	21767867	21767868	asmbl_2654	21767809	21767810	58
Chr1	-	asmbl_2658	21775599	21775600	asmbl_2659	21775605	21775606	6
Chr1	+	asmbl_2661	21872747	21872748	asmbl_2662	21872762	21872763	15
Chr1	-	asmbl_2666	21951071	21951072	asmbl_2669	21951034	21951035	37
Chr1	-	asmbl_2669	21951034	21951035	asmbl_2667	21951071	21951072	37
Chr1	-	asmbl_2669	21951034	21951035	asmbl_2668	21951071	21951072	37
Chr1	-	asmbl_2690	22229500	22229501	asmbl_2691	22229495	22229496	5
Chr1	+	asmbl_2699	22289507	22289508	asmbl_2704	22289504	22289505	3
Chr1	+	asmbl_2704	22289504	22289505	asmbl_2700	22289507	22289508	3
Chr1	+	asmbl_2704	22289504	22289505	asmbl_2701	22289507	22289508	3
Chr1	+	asmbl_2704	22289504	22289505	asmbl_2702	22289507	22289508	3
Chr1	+	asmbl_2704	22289504	22289505	asmbl_2703	22289507	22289508	3
Chr1	-	asmbl_2729	22684062	22684063	asmbl_2730	22684072	22684073	10
Chr1	-	asmbl_2729	22684062	22684063	asmbl_2731	22684134	22684135	72
Chr1	-	asmbl_2730	22684072	22684073	asmbl_2731	22684134	22684135	62
Chr1	+	asmbl_2733	22707651	22707652	asmbl_2734	22707642	22707643	9
Chr1	+	asmbl_2733	22707651	22707652	asmbl_2735	22707642	22707643	9
Chr1	-	asmbl_2744	22768329	22768330	asmbl_2745	22768548	22768549	219
Chr1	-	asmbl_2745	22768548	22768549	asmbl_2746	22768329	22768330	219
Chr1	-	asmbl_2754	22799956	22799957	asmbl_2755	22799828	22799829	128
Chr1	+	asmbl_2786	23096906	23096907	asmbl_2787	23096900	23096901	6
Chr1	+	asmbl_2789	23108477	23108478	asmbl_2790	23108474	23108475	3
Chr1	+	asmbl_2789	23108477	23108478	asmbl_2792	23108474	23108475	3
Chr1	-	asmbl_2793	23149131	23149132	asmbl_2795	23149116	23149117	15
Chr1	-	asmbl_2795	23149116	23149117	asmbl_2794	23149131	23149132	15
Chr1	+	asmbl_2805	23277471	23277472	asmbl_2806	23277496	23277497	25
Chr1	-	asmbl_2813	23309232	23309233	asmbl_2814	23309236	23309237	4
Chr1	+	asmbl_2839	23552893	23552894	asmbl_2841	23552914	23552915	21
Chr1	+	asmbl_2839	23552893	23552894	asmbl_2843	23552914	23552915	21
Chr1	+	asmbl_2841	23552914	23552915	asmbl_2840	23552893	23552894	21
Chr1	+	asmbl_2843	23552914	23552915	asmbl_2840	23552893	23552894	21
Chr1	+	asmbl_2875	23906145	23906146	asmbl_2876	23906060	23906061	85
Chr1	+	asmbl_2897	24088265	24088266	asmbl_2898	24088268	24088269	3
Chr1	-	asmbl_2931	24269913	24269914	asmbl_2932	24269916	24269917	3
Chr1	-	asmbl_2931	24269913	24269914	asmbl_2933	24269910	24269911	3
Chr1	-	asmbl_2932	24269916	24269917	asmbl_2933	24269910	24269911	6
Chr1	-	asmbl_2947	24478356	24478357	asmbl_2948	24478334	24478335	22
Chr1	-	asmbl_2961	24575101	24575102	asmbl_2963	24575093	24575094	8
Chr1	-	asmbl_2961	24575101	24575102	asmbl_2964	24575093	24575094	8
Chr1	-	asmbl_2963	24575093	24575094	asmbl_2962	24575101	24575102	8
Chr1	-	asmbl_2964	24575093	24575094	asmbl_2962	24575101	24575102	8
Chr1	-	asmbl_2961	24575971	24575972	asmbl_2965	24576001	24576002	30
Chr1	-	asmbl_2965	24576001	24576002	asmbl_2962	24575971	24575972	30
Chr1	-	asmbl_2965	24576001	24576002	asmbl_2963	24575971	24575972	30
Chr1	-	asmbl_2969	24611267	24611268	asmbl_2971	24611229	24611230	38
Chr1	-	asmbl_2969	24611267	24611268	asmbl_2972	24611147	24611148	120
Chr1	-	asmbl_2971	24611229	24611230	asmbl_2972	24611147	24611148	82
Chr1	-	asmbl_2988	24696292	24696293	asmbl_2989	24696308	24696309	16
Chr1	-	asmbl_2992	24711339	24711340	asmbl_2993	24711342	24711343	3
Chr1	-	asmbl_2993	24711342	24711343	asmbl_2994	24711339	24711340	3
Chr1	-	asmbl_2993	24711342	24711343	asmbl_2995	24711339	24711340	3
Chr1	-	asmbl_2993	24711342	24711343	asmbl_2996	24711339	24711340	3
Chr1	+	asmbl_3002	24761536	24761537	asmbl_3003	24761540	24761541	4
Chr1	-	asmbl_3007	24802469	24802470	asmbl_3008	24802466	24802467	3
Chr1	-	asmbl_3008	24802466	24802467	asmbl_3009	24802469	24802470	3
Chr1	+	asmbl_3019	24901423	24901424	asmbl_3021	24901426	24901427	3
Chr1	+	asmbl_3021	24901426	24901427	asmbl_3020	24901423	24901424	3
Chr1	-	asmbl_3030	24943590	24943591	asmbl_3032	24943258	24943259	332
Chr1	-	asmbl_3035	24964710	24964711	asmbl_3036	24964713	24964714	3
Chr1	-	asmbl_3040	25023088	25023089	asmbl_3041	25023091	25023092	3
Chr1	+	asmbl_3055	25137644	25137645	asmbl_3056	25137641	25137642	3
Chr1	-	asmbl_3079	25273451	25273452	asmbl_3080	25273457	25273458	6
Chr1	-	asmbl_3092	25348126	25348127	asmbl_3093	25348149	25348150	23
Chr1	-	asmbl_3094	25359315	25359316	asmbl_3095	25359318	25359319	3
Chr1	+	asmbl_3112	25460602	25460603	asmbl_3113	25460697	25460698	95
Chr1	+	asmbl_3112	25460602	25460603	asmbl_3115	25460705	25460706	103
Chr1	+	asmbl_3112	25460602	25460603	asmbl_3118	25460705	25460706	103
Chr1	+	asmbl_3113	25460697	25460698	asmbl_3115	25460705	25460706	8
Chr1	+	asmbl_3113	25460697	25460698	asmbl_3118	25460705	25460706	8
Chr1	+	asmbl_3113	25460697	25460698	asmbl_3114	25460602	25460603	95
Chr1	+	asmbl_3113	25460697	25460698	asmbl_3116	25460602	25460603	95
Chr1	+	asmbl_3113	25460697	25460698	asmbl_3117	25460602	25460603	95
Chr1	+	asmbl_3115	25460705	25460706	asmbl_3114	25460602	25460603	103
Chr1	+	asmbl_3115	25460705	25460706	asmbl_3116	25460602	25460603	103
Chr1	+	asmbl_3115	25460705	25460706	asmbl_3117	25460602	25460603	103
Chr1	+	asmbl_3112	25464545	25464546	asmbl_3116	25464554	25464555	9
Chr1	+	asmbl_3116	25464554	25464555	asmbl_3113	25464545	25464546	9
Chr1	+	asmbl_3116	25464554	25464555	asmbl_3114	25464545	25464546	9
Chr1	+	asmbl_3116	25464554	25464555	asmbl_3115	25464545	25464546	9
Chr1	+	asmbl_3118	25460705	25460706	asmbl_3114	25460602	25460603	103
Chr1	+	asmbl_3118	25460705	25460706	asmbl_3116	25460602	25460603	103
Chr1	+	asmbl_3118	25460705	25460706	asmbl_3117	25460602	25460603	103
Chr1	+	asmbl_3112	25461659	25461660	asmbl_3118	25461721	25461722	62
Chr1	+	asmbl_3118	25461721	25461722	asmbl_3113	25461659	25461660	62
Chr1	+	asmbl_3118	25461721	25461722	asmbl_3114	25461659	25461660	62
Chr1	+	asmbl_3118	25461721	25461722	asmbl_3115	25461659	25461660	62
Chr1	+	asmbl_3118	25461721	25461722	asmbl_3116	25461659	25461660	62
Chr1	+	asmbl_3118	25461721	25461722	asmbl_3117	25461659	25461660	62
Chr1	+	asmbl_3133	25684419	25684420	asmbl_3135	25684413	25684414	6
Chr1	+	asmbl_3133	25684419	25684420	asmbl_3136	25684413	25684414	6
Chr1	+	asmbl_3135	25684413	25684414	asmbl_3134	25684419	25684420	6
Chr1	+	asmbl_3135	25684413	25684414	asmbl_3137	25684419	25684420	6
Chr1	+	asmbl_3135	25684413	25684414	asmbl_3140	25684419	25684420	6
Chr1	+	asmbl_3136	25684413	25684414	asmbl_3134	25684419	25684420	6
Chr1	+	asmbl_3136	25684413	25684414	asmbl_3137	25684419	25684420	6
Chr1	+	asmbl_3136	25684413	25684414	asmbl_3140	25684419	25684420	6
Chr1	+	asmbl_3133	25688014	25688015	asmbl_3139	25688036	25688037	22
Chr1	+	asmbl_3139	25688036	25688037	asmbl_3134	25688014	25688015	22
Chr1	+	asmbl_3139	25688036	25688037	asmbl_3135	25688014	25688015	22
Chr1	+	asmbl_3139	25688036	25688037	asmbl_3136	25688014	25688015	22
Chr1	+	asmbl_3139	25688036	25688037	asmbl_3137	25688014	25688015	22
Chr1	+	asmbl_3139	25688036	25688037	asmbl_3138	25688014	25688015	22
Chr1	+	asmbl_3139	25688036	25688037	asmbl_3140	25688014	25688015	22
Chr1	-	asmbl_3147	25746975	25746976	asmbl_3148	25746978	25746979	3
Chr1	-	asmbl_3216	26388752	26388753	asmbl_3217	26388749	26388750	3
Chr1	-	asmbl_3216	26388752	26388753	asmbl_3218	26388749	26388750	3
Chr1	-	asmbl_3216	26388752	26388753	asmbl_3219	26388749	26388750	3
Chr1	-	asmbl_3217	26388749	26388750	asmbl_3220	26388752	26388753	3
Chr1	-	asmbl_3218	26388749	26388750	asmbl_3220	26388752	26388753	3
Chr1	-	asmbl_3219	26388749	26388750	asmbl_3220	26388752	26388753	3
Chr1	+	asmbl_3238	26527821	26527822	asmbl_3239	26527830	26527831	9
Chr1	-	asmbl_3251	26605314	26605315	asmbl_3253	26605325	26605326	11
Chr1	-	asmbl_3253	26605325	26605326	asmbl_3252	26605314	26605315	11
Chr1	+	asmbl_3266	26779057	26779058	asmbl_3267	26779073	26779074	16
Chr1	+	asmbl_3266	26779057	26779058	asmbl_3268	26779080	26779081	23
Chr1	+	asmbl_3266	26779057	26779058	asmbl_3270	26779336	26779337	279
Chr1	+	asmbl_3267	26779073	26779074	asmbl_3268	26779080	26779081	7
Chr1	+	asmbl_3267	26779073	26779074	asmbl_3270	26779336	26779337	263
Chr1	+	asmbl_3268	26779080	26779081	asmbl_3270	26779336	26779337	256
Chr1	+	asmbl_3326	27334422	27334423	asmbl_3327	27334539	27334540	117
Chr1	+	asmbl_3326	27334422	27334423	asmbl_3328	27334426	27334427	4
Chr1	+	asmbl_3327	27334539	27334540	asmbl_3328	27334426	27334427	113
Chr1	+	asmbl_3329	27336458	27336459	asmbl_3330	27336445	27336446	13
Chr1	-	asmbl_3335	27361169	27361170	asmbl_3336	27361172	27361173	3
Chr1	-	asmbl_3336	27361172	27361173	asmbl_3338	27361169	27361170	3
Chr1	+	asmbl_3355	27453370	27453371	asmbl_3356	27453362	27453363	8
Chr1	+	asmbl_3359	27474658	27474659	asmbl_3362	27474701	27474702	43
Chr1	+	asmbl_3362	27474701	27474702	asmbl_3360	27474658	27474659	43
Chr1	+	asmbl_3362	27474701	27474702	asmbl_3361	27474658	27474659	43
Chr1	-	asmbl_3370	27506480	27506481	asmbl_3371	27506423	27506424	57
Chr1	-	asmbl_3371	27506423	27506424	asmbl_3372	27506480	27506481	57
Chr1	-	asmbl_3370	27505952	27505953	asmbl_3372	27505943	27505944	9
Chr1	-	asmbl_3372	27505943	27505944	asmbl_3371	27505952	27505953	9
Chr1	-	asmbl_3394	27633207	27633208	asmbl_3395	27633210	27633211	3
Chr1	+	asmbl_3398	27664269	27664270	asmbl_3399	27664274	27664275	5
Chr1	-	asmbl_3404	27713041	27713042	asmbl_3405	27713091	27713092	50
Chr1	-	asmbl_3414	27831021	27831022	asmbl_3415	27831033	27831034	12
Chr1	+	asmbl_3423	27956433	27956434	asmbl_3424	27956781	27956782	348
Chr1	-	asmbl_3432	28006631	28006632	asmbl_3436	28006620	28006621	11
Chr1	-	asmbl_3436	28006620	28006621	asmbl_3433	28006631	28006632	11
Chr1	-	asmbl_3436	28006620	28006621	asmbl_3434	28006631	28006632	11
Chr1	-	asmbl_3436	28006620	28006621	asmbl_3435	28006631	28006632	11
Chr1	-	asmbl_3468	28233911	28233912	asmbl_3469	28233935	28233936	24
Chr1	+	asmbl_3480	28291902	28291903	asmbl_3481	28291911	28291912	9
Chr1	-	asmbl_3482	28293899	28293900	asmbl_3483	28293892	28293893	7
Chr1	+	asmbl_3508	28408473	28408474	asmbl_3509	28408489	28408490	16
Chr1	+	asmbl_3528	28519628	28519629	asmbl_3530	28519615	28519616	13
Chr1	+	asmbl_3561	28694077	28694078	asmbl_3564	28694093	28694094	16
Chr1	+	asmbl_3603	28907860	28907861	asmbl_3604	28907864	28907865	4
Chr1	+	asmbl_3635	29126806	29126807	asmbl_3637	29126855	29126856	49
Chr1	+	asmbl_3637	29126855	29126856	asmbl_3636	29126806	29126807	49
Chr1	-	asmbl_3663	29397153	29397154	asmbl_3664	29397164	29397165	11
Chr1	-	asmbl_3663	29397153	29397154	asmbl_3665	29397164	29397165	11
Chr1	-	asmbl_3663	29398340	29398341	asmbl_3665	29398337	29398338	3
Chr1	-	asmbl_3665	29398337	29398338	asmbl_3664	29398340	29398341	3
Chr1	-	asmbl_3667	29399869	29399870	asmbl_3668	29399895	29399896	26
Chr1	-	asmbl_3668	29399895	29399896	asmbl_3671	29399869	29399870	26
Chr1	+	asmbl_3682	29496529	29496530	asmbl_3683	29496543	29496544	14
Chr1	-	asmbl_3688	29535405	29535406	asmbl_3689	29535408	29535409	3
Chr1	-	asmbl_3689	29535408	29535409	asmbl_3690	29535405	29535406	3
Chr1	+	asmbl_3715	29736000	29736001	asmbl_3716	29735994	29735995	6
Chr1	+	asmbl_3716	29735994	29735995	asmbl_3717	29736000	29736001	6
Chr1	+	asmbl_3730	29787840	29787841	asmbl_3731	29787848	29787849	8
Chr1	-	asmbl_3736	29811434	29811435	asmbl_3740	29811428	29811429	6
Chr1	-	asmbl_3740	29811428	29811429	asmbl_3737	29811434	29811435	6
Chr1	-	asmbl_3740	29811428	29811429	asmbl_3738	29811434	29811435	6
Chr1	-	asmbl_3740	29811428	29811429	asmbl_3739	29811434	29811435	6
Chr1	-	asmbl_3740	29811428	29811429	asmbl_3741	29811434	29811435	6
Chr1	-	asmbl_3736	29815128	29815129	asmbl_3742	29815097	29815098	31
Chr1	-	asmbl_3742	29815097	29815098	asmbl_3737	29815128	29815129	31
Chr1	-	asmbl_3742	29815097	29815098	asmbl_3738	29815128	29815129	31
Chr1	-	asmbl_3742	29815097	29815098	asmbl_3739	29815128	29815129	31
Chr1	-	asmbl_3742	29815097	29815098	asmbl_3740	29815128	29815129	31
Chr1	-	asmbl_3750	29862373	29862374	asmbl_3751	29862291	29862292	82
Chr1	+	asmbl_3752	29864633	29864634	asmbl_3754	29864636	29864637	3
Chr1	-	asmbl_3768	29982108	29982109	asmbl_3769	29982117	29982118	9
Chr1	-	asmbl_3778	30064254	30064255	asmbl_3779	30064271	30064272	17
Chr1	-	asmbl_3778	30064254	30064255	asmbl_3780	30064235	30064236	19
Chr1	-	asmbl_3779	30064271	30064272	asmbl_3780	30064235	30064236	36
Chr1	+	asmbl_3782	30096329	30096330	asmbl_3785	30096467	30096468	138
Chr1	-	asmbl_3801	30170446	30170447	asmbl_3805	30170442	30170443	4
Chr1	-	asmbl_3805	30170442	30170443	asmbl_3802	30170446	30170447	4
Chr1	-	asmbl_3805	30170442	30170443	asmbl_3803	30170446	30170447	4
Chr1	-	asmbl_3805	30170442	30170443	asmbl_3804	30170446	30170447	4
Chr1	-	asmbl_3814	30295981	30295982	asmbl_3817	30295645	30295646	336
Chr1	-	asmbl_3814	30295981	30295982	asmbl_3818	30295645	30295646	336
Chr1	-	asmbl_3814	30295981	30295982	asmbl_3820	30295645	30295646	336
Chr1	-	asmbl_3817	30295645	30295646	asmbl_3815	30295981	30295982	336
Chr1	-	asmbl_3817	30295645	30295646	asmbl_3816	30295981	30295982	336
Chr1	-	asmbl_3817	30295645	30295646	asmbl_3821	30295981	30295982	336
Chr1	-	asmbl_3818	30295645	30295646	asmbl_3815	30295981	30295982	336
Chr1	-	asmbl_3818	30295645	30295646	asmbl_3816	30295981	30295982	336
Chr1	-	asmbl_3818	30295645	30295646	asmbl_3821	30295981	30295982	336
Chr1	-	asmbl_3820	30295645	30295646	asmbl_3815	30295981	30295982	336
Chr1	-	asmbl_3820	30295645	30295646	asmbl_3816	30295981	30295982	336
Chr1	-	asmbl_3820	30295645	30295646	asmbl_3821	30295981	30295982	336
Chr1	-	asmbl_3833	30358279	30358280	asmbl_3834	30357967	30357968	312
Chr1	-	asmbl_3835	30365021	30365022	asmbl_3836	30365030	30365031	9
Chr1	-	asmbl_3835	30365021	30365022	asmbl_3837	30365030	30365031	9
Chr1	-	asmbl_3835	30359868	30359869	asmbl_3838	30359857	30359858	11
Chr1	-	asmbl_3838	30359857	30359858	asmbl_3836	30359868	30359869	11
Chr1	-	asmbl_3838	30359857	30359858	asmbl_3837	30359868	30359869	11
Chr1	+	asmbl_3855	30498089	30498090	asmbl_3859	30498102	30498103	13
Chr1	+	asmbl_3859	30498102	30498103	asmbl_3856	30498089	30498090	13
Chr1	+	asmbl_3859	30498102	30498103	asmbl_3857	30498089	30498090	13
Chr1	+	asmbl_3859	30498102	30498103	asmbl_3858	30498089	30498090	13
Chr1	+	asmbl_3893	30708577	30708578	asmbl_3895	30708597	30708598	20
Chr1	+	asmbl_3898	30722029	30722030	asmbl_3901	30722036	30722037	7
Chr1	+	asmbl_3901	30722036	30722037	asmbl_3899	30722029	30722030	7
Chr1	+	asmbl_3902	30727763	30727764	asmbl_3903	30727758	30727759	5
Chr1	+	asmbl_3902	30727763	30727764	asmbl_3904	30727760	30727761	3
Chr1	+	asmbl_3903	30727758	30727759	asmbl_3904	30727760	30727761	2
Chr1	+	asmbl_3903	30727758	30727759	asmbl_3908	30727763	30727764	5
Chr1	+	asmbl_3904	30727760	30727761	asmbl_3908	30727763	30727764	3
Chr1	-	asmbl_3942	30955533	30955534	asmbl_3943	30955527	30955528	6
Chr1	+	asmbl_3953	31041678	31041679	asmbl_3954	31041682	31041683	4
Chr1	+	asmbl_3976	31160719	31160720	asmbl_3977	31160730	31160731	11
Chr1	+	asmbl_3976	31160719	31160720	asmbl_3978	31160730	31160731	11
Chr1	+	asmbl_3976	31159991	31159992	asmbl_3979	31159967	31159968	24
Chr1	+	asmbl_3979	31159967	31159968	asmbl_3977	31159991	31159992	24
Chr1	-	asmbl_4000	31277994	31277995	asmbl_4001	31277990	31277991	4
Chr1	+	asmbl_4002	31305305	31305306	asmbl_4003	31305340	31305341	35
Chr1	+	asmbl_4003	31305340	31305341	asmbl_4004	31305305	31305306	35
Chr1	+	asmbl_4003	31305340	31305341	asmbl_4005	31305305	31305306	35
Chr1	+	asmbl_4003	31305340	31305341	asmbl_4006	31305305	31305306	35
Chr1	+	asmbl_4003	31305340	31305341	asmbl_4007	31305305	31305306	35
Chr1	+	asmbl_4003	31305340	31305341	asmbl_4008	31305305	31305306	35
Chr1	+	asmbl_4003	31305340	31305341	asmbl_4009	31305305	31305306	35
Chr1	+	asmbl_4002	31303422	31303423	asmbl_4006	31303002	31303003	420
Chr1	+	asmbl_4006	31303002	31303003	asmbl_4003	31303422	31303423	420
Chr1	+	asmbl_4006	31303002	31303003	asmbl_4005	31303422	31303423	420
Chr1	+	asmbl_4006	31303002	31303003	asmbl_4009	31303422	31303423	420
Chr1	+	asmbl_4006	31303002	31303003	asmbl_4010	31303422	31303423	420
Chr1	-	asmbl_4025	31400534	31400535	asmbl_4026	31400552	31400553	18
Chr1	+	asmbl_4027	31406579	31406580	asmbl_4028	31406593	31406594	14
Chr1	-	asmbl_4043	31457777	31457778	asmbl_4044	31457775	31457776	2
Chr1	+	asmbl_4055	31599633	31599634	asmbl_4057	31599518	31599519	115
Chr1	+	asmbl_4057	31599518	31599519	asmbl_4056	31599633	31599634	115
Chr1	+	asmbl_4060	31611595	31611596	asmbl_4061	31611600	31611601	5
Chr1	+	asmbl_4086	31695251	31695252	asmbl_4088	31695266	31695267	15
Chr1	-	asmbl_4105	31816618	31816619	asmbl_4106	31816609	31816610	9
Chr1	+	asmbl_4108	31842538	31842539	asmbl_4109	31842557	31842558	19
Chr1	-	asmbl_4118	31914021	31914022	asmbl_4119	31914012	31914013	9
Chr1	-	asmbl_4125	31935829	31935830	asmbl_4126	31935824	31935825	5
Chr1	-	asmbl_4138	31981733	31981734	asmbl_4139	31981730	31981731	3
Chr1	+	asmbl_4163	32158115	32158116	asmbl_4165	32158129	32158130	14
Chr1	+	asmbl_4165	32158129	32158130	asmbl_4164	32158115	32158116	14
Chr1	+	asmbl_4163	32162327	32162328	asmbl_4170	32162337	32162338	10
Chr1	+	asmbl_4170	32162337	32162338	asmbl_4164	32162327	32162328	10
Chr1	+	asmbl_4170	32162337	32162338	asmbl_4167	32162327	32162328	10
Chr1	+	asmbl_4170	32162337	32162338	asmbl_4168	32162327	32162328	10
Chr1	+	asmbl_4187	32299381	32299382	asmbl_4189	32299384	32299385	3
Chr1	+	asmbl_4189	32299384	32299385	asmbl_4188	32299381	32299382	3
Chr1	+	asmbl_4187	32299585	32299586	asmbl_4190	32299600	32299601	15
Chr1	+	asmbl_4190	32299600	32299601	asmbl_4188	32299585	32299586	15
Chr1	+	asmbl_4190	32299600	32299601	asmbl_4189	32299585	32299586	15
Chr1	-	asmbl_4199	32329734	32329735	asmbl_4200	32329725	32329726	9
Chr1	-	asmbl_4200	32329725	32329726	asmbl_4202	32329734	32329735	9
Chr1	-	asmbl_4222	32435080	32435081	asmbl_4223	32435076	32435077	4
Chr1	+	asmbl_4226	32468294	32468295	asmbl_4227	32468291	32468292	3
Chr1	+	asmbl_4227	32468291	32468292	asmbl_4228	32468294	32468295	3
Chr1	-	asmbl_4237	32516402	32516403	asmbl_4239	32516379	32516380	23
Chr1	-	asmbl_4239	32516379	32516380	asmbl_4238	32516402	32516403	23
Chr1	-	asmbl_4239	32516379	32516380	asmbl_4241	32516402	32516403	23
Chr1	-	asmbl_4273	32709733	32709734	asmbl_4274	32709689	32709690	44
Chr1	-	asmbl_4274	32709689	32709690	asmbl_4275	32709733	32709734	44
Chr1	-	asmbl_4273	32711057	32711058	asmbl_4275	32711052	32711053	5
Chr1	-	asmbl_4275	32711052	32711053	asmbl_4274	32711057	32711058	5
Chr1	+	asmbl_4289	32802305	32802306	asmbl_4292	32802754	32802755	449
Chr1	-	asmbl_4308	32911789	32911790	asmbl_4310	32911779	32911780	10
Chr1	-	asmbl_4308	32911789	32911790	asmbl_4311	32911743	32911744	46
Chr1	-	asmbl_4310	32911779	32911780	asmbl_4311	32911743	32911744	36
Chr1	-	asmbl_4310	32911779	32911780	asmbl_4309	32911789	32911790	10
Chr1	-	asmbl_4311	32911743	32911744	asmbl_4309	32911789	32911790	46
Chr1	-	asmbl_4314	32925666	32925667	asmbl_4315	32925663	32925664	3
Chr1	+	asmbl_4319	32943345	32943346	asmbl_4320	32943298	32943299	47
Chr1	-	asmbl_4329	33005337	33005338	asmbl_4330	33005342	33005343	5
Chr1	-	asmbl_4330	33005342	33005343	asmbl_4331	33005337	33005338	5
Chr1	-	asmbl_4329	33006645	33006646	asmbl_4334	33007133	33007134	488
Chr1	+	asmbl_4337	33031787	33031788	asmbl_4338	33031742	33031743	45
Chr1	+	asmbl_4338	33031742	33031743	asmbl_4339	33031787	33031788	45
Chr1	-	asmbl_4344	33090493	33090494	asmbl_4346	33090487	33090488	6
Chr1	+	asmbl_4347	33098253	33098254	asmbl_4348	33098293	33098294	40
Chr1	-	asmbl_4349	33108021	33108022	asmbl_4350	33108030	33108031	9
Chr1	-	asmbl_4356	33142381	33142382	asmbl_4359	33142354	33142355	27
Chr1	-	asmbl_4359	33142354	33142355	asmbl_4357	33142381	33142382	27
Chr1	-	asmbl_4391	33334485	33334486	asmbl_4392	33334440	33334441	45
Chr1	+	asmbl_4410	33447333	33447334	asmbl_4412	33447327	33447328	6
Chr1	+	asmbl_4479	33923593	33923594	asmbl_4480	33923646	33923647	53
Chr1	-	asmbl_4494	33997989	33997990	asmbl_4496	33997981	33997982	8
Chr1	-	asmbl_4512	34070818	34070819	asmbl_4513	34070851	34070852	33
Chr1	+	asmbl_4518	34111540	34111541	asmbl_4519	34111545	34111546	5
Chr1	+	asmbl_4539	34254176	34254177	asmbl_4540	34254172	34254173	4
Chr1	+	asmbl_4539	34254176	34254177	asmbl_4541	34254172	34254173	4
Chr1	-	asmbl_4568	34485921	34485922	asmbl_4569	34485925	34485926	4
Chr1	-	asmbl_4570	34492160	34492161	asmbl_4572	34492109	34492110	51
Chr1	-	asmbl_4572	34492109	34492110	asmbl_4571	34492160	34492161	51
Chr1	-	asmbl_4571	34492368	34492369	asmbl_4572	34492371	34492372	3
Chr1	+	asmbl_4584	34628024	34628025	asmbl_4585	34628070	34628071	46
Chr1	+	asmbl_4584	34628024	34628025	asmbl_4586	34628070	34628071	46
Chr1	+	asmbl_4584	34629998	34629999	asmbl_4585	34630082	34630083	84
Chr1	+	asmbl_4585	34630082	34630083	asmbl_4586	34629998	34629999	84
Chr1	+	asmbl_4607	34788431	34788432	asmbl_4608	34788426	34788427	5
Chr1	+	asmbl_4609	34798485	34798486	asmbl_4610	34798491	34798492	6
Chr1	-	asmbl_4629	34911997	34911998	asmbl_4630	34912018	34912019	21
Chr1	+	asmbl_4635	34941834	34941835	asmbl_4636	34941842	34941843	8
Chr1	-	asmbl_4660	35032951	35032952	asmbl_4661	35032954	35032955	3
Chr1	-	asmbl_4661	35032954	35032955	asmbl_4662	35032951	35032952	3
Chr1	-	asmbl_4670	35107278	35107279	asmbl_4671	35107259	35107260	19
Chr1	+	asmbl_4678	35162194	35162195	asmbl_4679	35162225	35162226	31
Chr1	+	asmbl_4678	35162194	35162195	asmbl_4680	35162225	35162226	31
Chr1	+	asmbl_4699	35265867	35265868	asmbl_4701	35265864	35265865	3
Chr1	+	asmbl_4701	35265864	35265865	asmbl_4700	35265867	35265868	3
Chr1	-	asmbl_4714	35426175	35426176	asmbl_4715	35426178	35426179	3
Chr1	-	asmbl_4782	35928691	35928692	asmbl_4783	35928750	35928751	59
Chr1	+	asmbl_4790	35963713	35963714	asmbl_4791	35963718	35963719	5
Chr1	-	asmbl_4805	36040134	36040135	asmbl_4806	36040128	36040129	6
Chr1	-	asmbl_4819	36083614	36083615	asmbl_4821	36083438	36083439	176
Chr1	-	asmbl_4821	36083438	36083439	asmbl_4820	36083614	36083615	176
Chr1	-	asmbl_4828	36119523	36119524	asmbl_4829	36119535	36119536	12
Chr1	+	asmbl_4837	36178362	36178363	asmbl_4838	36178367	36178368	5
Chr1	+	asmbl_4854	36239319	36239320	asmbl_4855	36239325	36239326	6
Chr1	+	asmbl_4854	36239319	36239320	asmbl_4856	36239293	36239294	26
Chr1	+	asmbl_4855	36239325	36239326	asmbl_4856	36239293	36239294	32
Chr1	-	asmbl_4921	36586547	36586548	asmbl_4922	36586534	36586535	13
Chr1	-	asmbl_4927	36655257	36655258	asmbl_4929	36655237	36655238	20
Chr1	+	asmbl_4936	36689369	36689370	asmbl_4938	36689423	36689424	54
Chr1	+	asmbl_4940	36708669	36708670	asmbl_4941	36708675	36708676	6
Chr1	+	asmbl_4941	36708675	36708676	asmbl_4942	36708669	36708670	6
Chr1	+	asmbl_4940	36708345	36708346	asmbl_4942	36708319	36708320	26
Chr1	+	asmbl_4942	36708319	36708320	asmbl_4941	36708345	36708346	26
Chr1	+	asmbl_4942	36708319	36708320	asmbl_4943	36708345	36708346	26
Chr1	-	asmbl_4944	36712873	36712874	asmbl_4945	36712868	36712869	5
Chr1	-	asmbl_4944	36715197	36715198	asmbl_4946	36715200	36715201	3
Chr1	+	asmbl_4977	36953054	36953055	asmbl_4978	36953080	36953081	26
Chr1	+	asmbl_4978	36953080	36953081	asmbl_4979	36953054	36953055	26
Chr1	-	asmbl_4998	37063541	37063542	asmbl_5001	37063521	37063522	20
Chr1	+	asmbl_5004	37085074	37085075	asmbl_5005	37085079	37085080	5
Chr1	-	asmbl_5012	37195841	37195842	asmbl_5014	37195638	37195639	203
Chr1	+	asmbl_5029	37349838	37349839	asmbl_5031	37349842	37349843	4
Chr1	+	asmbl_5044	37403828	37403829	asmbl_5045	37403815	37403816	13
Chr1	-	asmbl_5047	37412812	37412813	asmbl_5048	37412821	37412822	9
Chr1	+	asmbl_5055	37482600	37482601	asmbl_5058	37482608	37482609	8
Chr1	+	asmbl_5058	37482608	37482609	asmbl_5057	37482600	37482601	8
Chr1	+	asmbl_5058	37482608	37482609	asmbl_5059	37482600	37482601	8
Chr1	-	asmbl_5068	37517742	37517743	asmbl_5070	37517753	37517754	11
Chr1	-	asmbl_5082	37603928	37603929	asmbl_5083	37603920	37603921	8
Chr1	+	asmbl_5116	37839609	37839610	asmbl_5117	37839873	37839874	264
Chr1	+	asmbl_5116	37839609	37839610	asmbl_5118	37839873	37839874	264
Chr1	+	asmbl_5137	37880837	37880838	asmbl_5139	37880847	37880848	10
Chr1	+	asmbl_5139	37880847	37880848	asmbl_5138	37880837	37880838	10
Chr1	+	asmbl_5147	37909209	37909210	asmbl_5150	37909213	37909214	4
Chr1	+	asmbl_5150	37909213	37909214	asmbl_5149	37909209	37909210	4
Chr1	+	asmbl_5150	37909213	37909214	asmbl_5157	37909209	37909210	4
Chr1	+	asmbl_5150	37909213	37909214	asmbl_5158	37909209	37909210	4
Chr1	+	asmbl_5150	37909213	37909214	asmbl_5159	37909209	37909210	4
Chr1	+	asmbl_5147	37908025	37908026	asmbl_5159	37908037	37908038	12
Chr1	+	asmbl_5159	37908037	37908038	asmbl_5148	37908025	37908026	12
Chr1	+	asmbl_5159	37908037	37908038	asmbl_5149	37908025	37908026	12
Chr1	+	asmbl_5159	37908037	37908038	asmbl_5150	37908025	37908026	12
Chr1	+	asmbl_5159	37908037	37908038	asmbl_5152	37908025	37908026	12
Chr1	+	asmbl_5159	37908037	37908038	asmbl_5153	37908025	37908026	12
Chr1	+	asmbl_5159	37908037	37908038	asmbl_5156	37908025	37908026	12
Chr1	+	asmbl_5159	37908037	37908038	asmbl_5157	37908025	37908026	12
Chr1	+	asmbl_5159	37908037	37908038	asmbl_5158	37908025	37908026	12
Chr1	-	asmbl_5166	37985156	37985157	asmbl_5167	37985206	37985207	50
Chr1	-	asmbl_5166	37985156	37985157	asmbl_5168	37985206	37985207	50
Chr1	-	asmbl_5166	37985156	37985157	asmbl_5169	37985206	37985207	50
Chr1	-	asmbl_5166	37986279	37986280	asmbl_5168	37986274	37986275	5
Chr1	-	asmbl_5168	37986274	37986275	asmbl_5167	37986279	37986280	5
Chr1	-	asmbl_5168	37986274	37986275	asmbl_5169	37986279	37986280	5
Chr1	+	asmbl_5193	38106627	38106628	asmbl_5194	38106666	38106667	39
Chr1	-	asmbl_5211	38183214	38183215	asmbl_5212	38183210	38183211	4
Chr1	-	asmbl_5226	38284340	38284341	asmbl_5229	38284457	38284458	117
Chr1	-	asmbl_5229	38284457	38284458	asmbl_5227	38284340	38284341	117
Chr1	+	asmbl_5248	38379952	38379953	asmbl_5249	38379972	38379973	20
Chr1	-	asmbl_5255	38409541	38409542	asmbl_5258	38410411	38410412	870
Chr1	-	asmbl_5258	38410411	38410412	asmbl_5263	38409541	38409542	870
Chr1	-	asmbl_5255	38414161	38414162	asmbl_5263	38414165	38414166	4
Chr1	-	asmbl_5263	38414165	38414166	asmbl_5256	38414161	38414162	4
Chr1	-	asmbl_5263	38414165	38414166	asmbl_5257	38414161	38414162	4
Chr1	-	asmbl_5263	38414165	38414166	asmbl_5258	38414161	38414162	4
Chr1	-	asmbl_5263	38414165	38414166	asmbl_5259	38414161	38414162	4
Chr1	-	asmbl_5263	38414165	38414166	asmbl_5260	38414161	38414162	4
Chr1	-	asmbl_5263	38414165	38414166	asmbl_5261	38414161	38414162	4
Chr1	-	asmbl_5257	38411829	38411830	asmbl_5263	38412108	38412109	279
Chr1	-	asmbl_5291	38541676	38541677	asmbl_5292	38541632	38541633	44
Chr1	+	asmbl_5350	38837168	38837169	asmbl_5351	38836705	38836706	463
Chr1	+	asmbl_5351	38836705	38836706	asmbl_5352	38837168	38837169	463
Chr1	-	asmbl_5359	38893527	38893528	asmbl_5360	38893524	38893525	3
Chr1	-	asmbl_5368	38987288	38987289	asmbl_5369	38987292	38987293	4
Chr1	-	asmbl_5368	38987288	38987289	asmbl_5371	38987292	38987293	4
Chr1	-	asmbl_5368	38987288	38987289	asmbl_5374	38987285	38987286	3
Chr1	-	asmbl_5369	38987292	38987293	asmbl_5374	38987285	38987286	7
Chr1	-	asmbl_5369	38987292	38987293	asmbl_5370	38987288	38987289	4
Chr1	-	asmbl_5369	38987292	38987293	asmbl_5372	38987288	38987289	4
Chr1	-	asmbl_5369	38987292	38987293	asmbl_5373	38987288	38987289	4
Chr1	-	asmbl_5371	38987292	38987293	asmbl_5374	38987285	38987286	7
Chr1	-	asmbl_5371	38987292	38987293	asmbl_5370	38987288	38987289	4
Chr1	-	asmbl_5371	38987292	38987293	asmbl_5372	38987288	38987289	4
Chr1	-	asmbl_5371	38987292	38987293	asmbl_5373	38987288	38987289	4
Chr1	-	asmbl_5374	38987285	38987286	asmbl_5370	38987288	38987289	3
Chr1	-	asmbl_5374	38987285	38987286	asmbl_5372	38987288	38987289	3
Chr1	-	asmbl_5374	38987285	38987286	asmbl_5373	38987288	38987289	3
Chr1	-	asmbl_5375	38989167	38989168	asmbl_5376	38988983	38988984	184
Chr1	-	asmbl_5387	39085490	39085491	asmbl_5388	39085500	39085501	10
Chr1	-	asmbl_5395	39134753	39134754	asmbl_5396	39134760	39134761	7
Chr1	-	asmbl_5398	39140326	39140327	asmbl_5399	39140314	39140315	12
Chr1	+	asmbl_5407	39172624	39172625	asmbl_5408	39172663	39172664	39
Chr1	+	asmbl_5408	39172663	39172664	asmbl_5409	39172624	39172625	39
Chr1	-	asmbl_5415	39220862	39220863	asmbl_5418	39220856	39220857	6
Chr1	-	asmbl_5418	39220856	39220857	asmbl_5416	39220862	39220863	6
Chr1	-	asmbl_5420	39228955	39228956	asmbl_5421	39228964	39228965	9
Chr1	-	asmbl_5421	39228964	39228965	asmbl_5422	39228955	39228956	9
Chr1	+	asmbl_5451	39335470	39335471	asmbl_5452	39335292	39335293	178
Chr1	-	asmbl_5468	39458104	39458105	asmbl_5469	39458115	39458116	11
Chr1	-	asmbl_5468	39458104	39458105	asmbl_5471	39458115	39458116	11
Chr1	+	asmbl_5490	39572241	39572242	asmbl_5491	39572264	39572265	23
Chr1	+	asmbl_5504	39634447	39634448	asmbl_5505	39634482	39634483	35
Chr1	-	asmbl_5506	39685997	39685998	asmbl_5508	39685993	39685994	4
Chr1	-	asmbl_5508	39685993	39685994	asmbl_5509	39685997	39685998	4
Chr1	+	asmbl_5510	39691273	39691274	asmbl_5511	39690959	39690960	314
Chr1	-	asmbl_5533	39867010	39867011	asmbl_5536	39867014	39867015	4
Chr1	-	asmbl_5533	39867010	39867011	asmbl_5537	39867014	39867015	4
Chr1	-	asmbl_5536	39867014	39867015	asmbl_5534	39867010	39867011	4
Chr1	-	asmbl_5536	39867014	39867015	asmbl_5535	39867010	39867011	4
Chr1	-	asmbl_5536	39867014	39867015	asmbl_5538	39867010	39867011	4
Chr1	-	asmbl_5537	39867014	39867015	asmbl_5534	39867010	39867011	4
Chr1	-	asmbl_5537	39867014	39867015	asmbl_5535	39867010	39867011	4
Chr1	-	asmbl_5537	39867014	39867015	asmbl_5538	39867010	39867011	4
Chr1	-	asmbl_5554	39943406	39943407	asmbl_5559	39943426	39943427	20
Chr1	-	asmbl_5559	39943426	39943427	asmbl_5555	39943406	39943407	20
Chr1	-	asmbl_5559	39943426	39943427	asmbl_5557	39943406	39943407	20
Chr1	-	asmbl_5577	40032656	40032657	asmbl_5578	40032646	40032647	10
Chr1	-	asmbl_5579	40051641	40051642	asmbl_5581	40051644	40051645	3
Chr1	-	asmbl_5579	40051641	40051642	asmbl_5582	40051644	40051645	3
Chr1	-	asmbl_5581	40051644	40051645	asmbl_5580	40051641	40051642	3
Chr1	-	asmbl_5579	40050607	40050608	asmbl_5582	40050610	40050611	3
Chr1	-	asmbl_5582	40050610	40050611	asmbl_5580	40050607	40050608	3
Chr1	-	asmbl_5582	40050610	40050611	asmbl_5581	40050607	40050608	3
Chr1	-	asmbl_5582	40051644	40051645	asmbl_5580	40051641	40051642	3
Chr1	+	asmbl_5605	40172543	40172544	asmbl_5607	40172549	40172550	6
Chr1	-	asmbl_5626	40250481	40250482	asmbl_5627	40250477	40250478	4
Chr1	-	asmbl_5648	40383950	40383951	asmbl_5649	40383917	40383918	33
Chr1	-	asmbl_5653	40399481	40399482	asmbl_5655	40399511	40399512	30
Chr1	-	asmbl_5660	40433841	40433842	asmbl_5661	40433875	40433876	34
Chr1	+	asmbl_5664	40455864	40455865	asmbl_5665	40456072	40456073	208
Chr1	+	asmbl_5664	40455864	40455865	asmbl_5666	40456072	40456073	208
Chr1	+	asmbl_5665	40456072	40456073	asmbl_5667	40455864	40455865	208
Chr1	+	asmbl_5665	40456072	40456073	asmbl_5668	40455864	40455865	208
Chr1	+	asmbl_5666	40456072	40456073	asmbl_5667	40455864	40455865	208
Chr1	+	asmbl_5666	40456072	40456073	asmbl_5668	40455864	40455865	208
Chr1	+	asmbl_5664	40455369	40455370	asmbl_5667	40455483	40455484	114
Chr1	+	asmbl_5667	40455483	40455484	asmbl_5666	40455369	40455370	114
Chr1	+	asmbl_5671	40460664	40460665	asmbl_5674	40460680	40460681	16
Chr1	+	asmbl_5674	40460680	40460681	asmbl_5672	40460664	40460665	16
Chr1	+	asmbl_5674	40460680	40460681	asmbl_5673	40460664	40460665	16
Chr1	+	asmbl_5683	40504386	40504387	asmbl_5685	40504420	40504421	34
Chr1	+	asmbl_5685	40504420	40504421	asmbl_5684	40504386	40504387	34
Chr1	+	asmbl_5685	40504420	40504421	asmbl_5686	40504386	40504387	34
Chr1	-	asmbl_5688	40511824	40511825	asmbl_5689	40511932	40511933	108
Chr1	+	asmbl_5714	40729608	40729609	asmbl_5715	40729655	40729656	47
Chr1	+	asmbl_5714	40729608	40729609	asmbl_5717	40729655	40729656	47
Chr1	-	asmbl_5762	40995954	40995955	asmbl_5763	40995951	40995952	3
Chr1	+	asmbl_5766	41027245	41027246	asmbl_5768	41027221	41027222	24
Chr1	+	asmbl_5768	41027221	41027222	asmbl_5767	41027245	41027246	24
Chr1	+	asmbl_5774	41066480	41066481	asmbl_5775	41066490	41066491	10
Chr1	-	asmbl_5803	41187830	41187831	asmbl_5804	41187841	41187842	11
Chr1	-	asmbl_5807	41192861	41192862	asmbl_5808	41192808	41192809	53
Chr1	+	asmbl_5843	41314825	41314826	asmbl_5844	41314830	41314831	5
Chr1	+	asmbl_5855	41382719	41382720	asmbl_5858	41382716	41382717	3
Chr1	+	asmbl_5858	41382716	41382717	asmbl_5856	41382719	41382720	3
Chr1	-	asmbl_5863	41396474	41396475	asmbl_5864	41396452	41396453	22
Chr1	-	asmbl_5873	41430568	41430569	asmbl_5875	41430582	41430583	14
Chr1	-	asmbl_5875	41430582	41430583	asmbl_5874	41430568	41430569	14
Chr1	-	asmbl_5883	41481154	41481155	asmbl_5884	41480549	41480550	605
Chr1	+	asmbl_5895	41543075	41543076	asmbl_5896	41543081	41543082	6
Chr1	+	asmbl_5943	41846130	41846131	asmbl_5947	41846214	41846215	84
Chr1	-	asmbl_5953	41871710	41871711	asmbl_5955	41871695	41871696	15
Chr1	-	asmbl_5982	42069325	42069326	asmbl_5983	42069322	42069323	3
Chr1	+	asmbl_6000	42197218	42197219	asmbl_6001	42197211	42197212	7
Chr1	+	asmbl_6016	42295740	42295741	asmbl_6017	42295780	42295781	40
Chr1	-	asmbl_6018	42304349	42304350	asmbl_6020	42304346	42304347	3
Chr1	-	asmbl_6020	42304346	42304347	asmbl_6019	42304349	42304350	3
Chr1	-	asmbl_6057	42562452	42562453	asmbl_6058	42562441	42562442	11
Chr1	+	asmbl_6060	42570409	42570410	asmbl_6063	42570561	42570562	152
Chr1	+	asmbl_6060	42570409	42570410	asmbl_6064	42570561	42570562	152
Chr1	+	asmbl_6063	42570561	42570562	asmbl_6061	42570409	42570410	152
Chr1	+	asmbl_6064	42570561	42570562	asmbl_6061	42570409	42570410	152
Chr1	+	asmbl_6064	42570561	42570562	asmbl_6062	42570409	42570410	152
Chr1	+	asmbl_6072	42606404	42606405	asmbl_6073	42606407	42606408	3
Chr1	-	asmbl_6084	42665524	42665525	asmbl_6089	42665527	42665528	3
Chr1	-	asmbl_6089	42665527	42665528	asmbl_6085	42665524	42665525	3
Chr1	-	asmbl_6089	42665527	42665528	asmbl_6086	42665524	42665525	3
Chr1	-	asmbl_6089	42665527	42665528	asmbl_6087	42665524	42665525	3
Chr1	-	asmbl_6089	42665527	42665528	asmbl_6088	42665524	42665525	3
Chr1	+	asmbl_6099	42713123	42713124	asmbl_6100	42713588	42713589	465
Chr1	+	asmbl_6099	42713123	42713124	asmbl_6101	42713588	42713589	465
Chr1	+	asmbl_6107	42734350	42734351	asmbl_6108	42734427	42734428	77
Chr1	+	asmbl_6138	42928780	42928781	asmbl_6139	42928745	42928746	35
Chr1	-	asmbl_6153	42992370	42992371	asmbl_6155	42992296	42992297	74
Chr1	-	asmbl_6155	42992296	42992297	asmbl_6156	42992370	42992371	74
Chr1	-	asmbl_6153	42990823	42990824	asmbl_6156	42990860	42990861	37
Chr1	-	asmbl_6156	42990860	42990861	asmbl_6155	42990823	42990824	37
Chr1	+	asmbl_6161	43014578	43014579	asmbl_6162	43014590	43014591	12
Chr1	+	asmbl_6171	43051878	43051879	asmbl_6172	43051970	43051971	92
Chr1	-	asmbl_6182	43153611	43153612	asmbl_6183	43153613	43153614	2
Chr1	-	asmbl_6183	43153613	43153614	asmbl_6184	43153611	43153612	2
Chr1	-	asmbl_6199	43197942	43197943	asmbl_6200	43197906	43197907	36
Chr1	-	asmbl_6199	43197942	43197943	asmbl_6201	43197906	43197907	36
Chr1	-	asmbl_6199	43197731	43197732	asmbl_6201	43197739	43197740	8
Chr1	-	asmbl_6201	43197739	43197740	asmbl_6200	43197731	43197732	8
Chr1	-	asmbl_6201	43197739	43197740	asmbl_6202	43197731	43197732	8
Chr1	-	asmbl_6227	43376546	43376547	asmbl_6229	43376627	43376628	81
Chr1	-	asmbl_6229	43376627	43376628	asmbl_6228	43376546	43376547	81
Chr1	-	asmbl_6230	43376510	43376511	asmbl_6231	43376627	43376628	117
Chr1	+	asmbl_6235	43398836	43398837	asmbl_6236	43398841	43398842	5
Chr1	+	asmbl_6259	43516541	43516542	asmbl_6261	43516586	43516587	45
Chr1	+	asmbl_6261	43516586	43516587	asmbl_6260	43516541	43516542	45
Chr1	+	asmbl_6261	43516586	43516587	asmbl_6262	43516541	43516542	45
Chr1	+	asmbl_6259	43516982	43516983	asmbl_6262	43516977	43516978	5
Chr1	+	asmbl_6262	43516977	43516978	asmbl_6260	43516982	43516983	5
Chr1	+	asmbl_6262	43516977	43516978	asmbl_6261	43516982	43516983	5
Chr1	+	asmbl_6267	43553967	43553968	asmbl_6268	43554071	43554072	104
Chr1	+	asmbl_6267	43553967	43553968	asmbl_6269	43554071	43554072	104
Chr1	+	asmbl_6267	43553967	43553968	asmbl_6270	43554071	43554072	104
Chr1	+	asmbl_6267	43553967	43553968	asmbl_6271	43554071	43554072	104
Chr1	+	asmbl_6267	43554290	43554291	asmbl_6268	43554294	43554295	4
Chr1	+	asmbl_6267	43554290	43554291	asmbl_6271	43554294	43554295	4
Chr1	+	asmbl_6268	43554294	43554295	asmbl_6269	43554290	43554291	4
Chr1	+	asmbl_6268	43554294	43554295	asmbl_6270	43554290	43554291	4
Chr1	+	asmbl_6267	43554524	43554525	asmbl_6269	43554472	43554473	52
Chr1	+	asmbl_6267	43554524	43554525	asmbl_6270	43554472	43554473	52
Chr1	+	asmbl_6269	43554472	43554473	asmbl_6268	43554524	43554525	52
Chr1	+	asmbl_6269	43554472	43554473	asmbl_6271	43554524	43554525	52
Chr1	+	asmbl_6270	43554472	43554473	asmbl_6268	43554524	43554525	52
Chr1	+	asmbl_6270	43554472	43554473	asmbl_6271	43554524	43554525	52
Chr1	+	asmbl_6267	43553460	43553461	asmbl_6271	43553485	43553486	25
Chr1	+	asmbl_6271	43553485	43553486	asmbl_6268	43553460	43553461	25
Chr1	+	asmbl_6271	43553485	43553486	asmbl_6269	43553460	43553461	25
Chr1	+	asmbl_6271	43553485	43553486	asmbl_6270	43553460	43553461	25
Chr1	+	asmbl_6271	43554294	43554295	asmbl_6269	43554290	43554291	4
Chr1	+	asmbl_6271	43554294	43554295	asmbl_6270	43554290	43554291	4
Chr1	-	asmbl_6272	43562381	43562382	asmbl_6273	43562435	43562436	54
Chr1	-	asmbl_6273	43562435	43562436	asmbl_6274	43562381	43562382	54
Chr1	-	asmbl_6272	43562040	43562041	asmbl_6274	43562043	43562044	3
Chr1	-	asmbl_6274	43562043	43562044	asmbl_6273	43562040	43562041	3
Chr2	+	asmbl_6282	14377	14378	asmbl_6283	14374	14375	3
Chr2	-	asmbl_6291	50962	50963	asmbl_6292	50971	50972	9
Chr2	-	asmbl_6292	50971	50972	asmbl_6293	50962	50963	9
Chr2	-	asmbl_6292	50971	50972	asmbl_6294	50962	50963	9
Chr2	-	asmbl_6307	106592	106593	asmbl_6308	106721	106722	129
Chr2	+	asmbl_6318	159588	159589	asmbl_6322	159566	159567	22
Chr2	+	asmbl_6331	263864	263865	asmbl_6332	263883	263884	19
Chr2	-	asmbl_6344	314820	314821	asmbl_6345	314826	314827	6
Chr2	+	asmbl_6353	394364	394365	asmbl_6354	394360	394361	4
Chr2	+	asmbl_6361	422678	422679	asmbl_6363	422675	422676	3
Chr2	+	asmbl_6363	422675	422676	asmbl_6362	422678	422679	3
Chr2	-	asmbl_6376	500149	500150	asmbl_6377	500152	500153	3
Chr2	-	asmbl_6386	568098	568099	asmbl_6387	568101	568102	3
Chr2	-	asmbl_6387	568101	568102	asmbl_6388	568098	568099	3
Chr2	-	asmbl_6386	568543	568544	asmbl_6387	568493	568494	50
Chr2	-	asmbl_6387	568493	568494	asmbl_6388	568543	568544	50
Chr2	-	asmbl_6387	568493	568494	asmbl_6391	568543	568544	50
Chr2	+	asmbl_6420	820993	820994	asmbl_6421	821001	821002	8
Chr2	+	asmbl_6438	897094	897095	asmbl_6439	897084	897085	10
Chr2	+	asmbl_6441	907159	907160	asmbl_6442	907178	907179	19
Chr2	+	asmbl_6442	907178	907179	asmbl_6443	907159	907160	19
Chr2	-	asmbl_6447	931355	931356	asmbl_6448	931351	931352	4
Chr2	+	asmbl_6458	1020673	1020674	asmbl_6459	1020646	1020647	27
Chr2	+	asmbl_6458	1020673	1020674	asmbl_6460	1020646	1020647	27
Chr2	-	asmbl_6463	1024415	1024416	asmbl_6464	1024411	1024412	4
Chr2	-	asmbl_6464	1024411	1024412	asmbl_6465	1024415	1024416	4
Chr2	+	asmbl_6471	1044606	1044607	asmbl_6472	1044611	1044612	5
Chr2	+	asmbl_6472	1044611	1044612	asmbl_6473	1044606	1044607	5
Chr2	-	asmbl_6488	1093791	1093792	asmbl_6489	1093801	1093802	10
Chr2	-	asmbl_6489	1093801	1093802	asmbl_6491	1093791	1093792	10
Chr2	-	asmbl_6497	1131369	1131370	asmbl_6498	1131374	1131375	5
Chr2	-	asmbl_6497	1126591	1126592	asmbl_6499	1126594	1126595	3
Chr2	-	asmbl_6507	1161099	1161100	asmbl_6508	1161119	1161120	20
Chr2	-	asmbl_6508	1161119	1161120	asmbl_6510	1161099	1161100	20
Chr2	-	asmbl_6519	1194742	1194743	asmbl_6520	1195252	1195253	510
Chr2	-	asmbl_6538	1227804	1227805	asmbl_6539	1227825	1227826	21
Chr2	-	asmbl_6560	1347461	1347462	asmbl_6561	1347446	1347447	15
Chr2	-	asmbl_6560	1347461	1347462	asmbl_6562	1347557	1347558	96
Chr2	-	asmbl_6560	1347461	1347462	asmbl_6563	1347446	1347447	15
Chr2	-	asmbl_6561	1347446	1347447	asmbl_6562	1347557	1347558	111
Chr2	-	asmbl_6561	1347446	1347447	asmbl_6564	1347461	1347462	15
Chr2	-	asmbl_6562	1347557	1347558	asmbl_6563	1347446	1347447	111
Chr2	-	asmbl_6562	1347557	1347558	asmbl_6564	1347461	1347462	96
Chr2	-	asmbl_6563	1347446	1347447	asmbl_6564	1347461	1347462	15
Chr2	+	asmbl_6570	1393818	1393819	asmbl_6571	1393812	1393813	6
Chr2	+	asmbl_6570	1391239	1391240	asmbl_6572	1391206	1391207	33
Chr2	+	asmbl_6572	1391206	1391207	asmbl_6571	1391239	1391240	33
Chr2	-	asmbl_6601	1533477	1533478	asmbl_6603	1533594	1533595	117
Chr2	-	asmbl_6603	1533594	1533595	asmbl_6602	1533477	1533478	117
Chr2	-	asmbl_6603	1533594	1533595	asmbl_6604	1533477	1533478	117
Chr2	-	asmbl_6603	1533594	1533595	asmbl_6605	1533477	1533478	117
Chr2	-	asmbl_6601	1534731	1534732	asmbl_6604	1534740	1534741	9
Chr2	-	asmbl_6601	1534731	1534732	asmbl_6606	1534788	1534789	57
Chr2	-	asmbl_6604	1534740	1534741	asmbl_6606	1534788	1534789	48
Chr2	-	asmbl_6606	1534788	1534789	asmbl_6602	1534740	1534741	48
Chr2	-	asmbl_6606	1534788	1534789	asmbl_6603	1534740	1534741	48
Chr2	-	asmbl_6606	1534788	1534789	asmbl_6605	1534740	1534741	48
Chr2	-	asmbl_6623	1635238	1635239	asmbl_6624	1635250	1635251	12
Chr2	+	asmbl_6632	1682667	1682668	asmbl_6633	1682692	1682693	25
Chr2	+	asmbl_6633	1682692	1682693	asmbl_6635	1682667	1682668	25
Chr2	+	asmbl_6633	1682692	1682693	asmbl_6636	1682667	1682668	25
Chr2	-	asmbl_6638	1713719	1713720	asmbl_6639	1713691	1713692	28
Chr2	-	asmbl_6638	1715373	1715374	asmbl_6639	1715416	1715417	43
Chr2	-	asmbl_6640	1737121	1737122	asmbl_6643	1737114	1737115	7
Chr2	-	asmbl_6643	1737114	1737115	asmbl_6641	1737121	1737122	7
Chr2	-	asmbl_6643	1737114	1737115	asmbl_6642	1737121	1737122	7
Chr2	-	asmbl_6646	1748816	1748817	asmbl_6647	1748831	1748832	15
Chr2	-	asmbl_6646	1748816	1748817	asmbl_6648	1748813	1748814	3
Chr2	-	asmbl_6647	1748831	1748832	asmbl_6648	1748813	1748814	18
Chr2	-	asmbl_6663	1838096	1838097	asmbl_6665	1838099	1838100	3
Chr2	-	asmbl_6665	1838099	1838100	asmbl_6664	1838096	1838097	3
Chr2	-	asmbl_6684	1949079	1949080	asmbl_6687	1949076	1949077	3
Chr2	+	asmbl_6733	2127315	2127316	asmbl_6734	2127140	2127141	175
Chr2	-	asmbl_6741	2163012	2163013	asmbl_6742	2163048	2163049	36
Chr2	-	asmbl_6744	2177978	2177979	asmbl_6745	2177919	2177920	59
Chr2	+	asmbl_6753	2279383	2279384	asmbl_6754	2279377	2279378	6
Chr2	+	asmbl_6768	2488152	2488153	asmbl_6769	2488032	2488033	120
Chr2	+	asmbl_6768	2488152	2488153	asmbl_6771	2488032	2488033	120
Chr2	+	asmbl_6768	2488152	2488153	asmbl_6773	2488032	2488033	120
Chr2	+	asmbl_6768	2488467	2488468	asmbl_6771	2488470	2488471	3
Chr2	+	asmbl_6768	2488467	2488468	asmbl_6773	2488517	2488518	50
Chr2	+	asmbl_6771	2488470	2488471	asmbl_6773	2488517	2488518	47
Chr2	+	asmbl_6771	2488470	2488471	asmbl_6769	2488467	2488468	3
Chr2	+	asmbl_6771	2488470	2488471	asmbl_6770	2488467	2488468	3
Chr2	+	asmbl_6773	2488517	2488518	asmbl_6769	2488467	2488468	50
Chr2	+	asmbl_6773	2488517	2488518	asmbl_6770	2488467	2488468	50
Chr2	+	asmbl_6776	2518993	2518994	asmbl_6777	2517121	2517122	1872
Chr2	+	asmbl_6778	2521672	2521673	asmbl_6779	2521681	2521682	9
Chr2	+	asmbl_6778	2521672	2521673	asmbl_6781	2521681	2521682	9
Chr2	+	asmbl_6780	2522471	2522472	asmbl_6783	2522424	2522425	47
Chr2	+	asmbl_6783	2522424	2522425	asmbl_6781	2522471	2522472	47
Chr2	+	asmbl_6784	2550764	2550765	asmbl_6785	2550479	2550480	285
Chr2	+	asmbl_6784	2550764	2550765	asmbl_6786	2550638	2550639	126
Chr2	+	asmbl_6784	2550764	2550765	asmbl_6787	2550638	2550639	126
Chr2	+	asmbl_6786	2550483	2550484	asmbl_6787	2550479	2550480	4
Chr2	-	asmbl_6810	2645472	2645473	asmbl_6811	2645469	2645470	3
Chr2	+	asmbl_6815	2667700	2667701	asmbl_6817	2667703	2667704	3
Chr2	+	asmbl_6817	2667703	2667704	asmbl_6816	2667700	2667701	3
Chr2	-	asmbl_6845	2855046	2855047	asmbl_6848	2855040	2855041	6
Chr2	-	asmbl_6845	2855046	2855047	asmbl_6849	2855040	2855041	6
Chr2	-	asmbl_6848	2855040	2855041	asmbl_6846	2855046	2855047	6
Chr2	-	asmbl_6848	2855040	2855041	asmbl_6847	2855046	2855047	6
Chr2	-	asmbl_6848	2855040	2855041	asmbl_6850	2855046	2855047	6
Chr2	-	asmbl_6849	2855040	2855041	asmbl_6846	2855046	2855047	6
Chr2	-	asmbl_6849	2855040	2855041	asmbl_6847	2855046	2855047	6
Chr2	-	asmbl_6849	2855040	2855041	asmbl_6850	2855046	2855047	6
Chr2	-	asmbl_6845	2859066	2859067	asmbl_6851	2859030	2859031	36
Chr2	-	asmbl_6851	2859030	2859031	asmbl_6846	2859066	2859067	36
Chr2	-	asmbl_6851	2859030	2859031	asmbl_6847	2859066	2859067	36
Chr2	-	asmbl_6851	2859030	2859031	asmbl_6850	2859066	2859067	36
Chr2	-	asmbl_6848	2853876	2853877	asmbl_6849	2854340	2854341	464
Chr2	-	asmbl_6932	3285531	3285532	asmbl_6933	3285561	3285562	30
Chr2	+	asmbl_6935	3302550	3302551	asmbl_6937	3302555	3302556	5
Chr2	+	asmbl_6937	3302555	3302556	asmbl_6936	3302550	3302551	5
Chr2	+	asmbl_6946	3340886	3340887	asmbl_6947	3340898	3340899	12
Chr2	-	asmbl_6960	3415821	3415822	asmbl_6963	3415826	3415827	5
Chr2	-	asmbl_6963	3415826	3415827	asmbl_6961	3415821	3415822	5
Chr2	-	asmbl_6975	3495652	3495653	asmbl_6976	3495668	3495669	16
Chr2	+	asmbl_6977	3507996	3507997	asmbl_6978	3507960	3507961	36
Chr2	+	asmbl_6986	3558474	3558475	asmbl_6989	3558453	3558454	21
Chr2	+	asmbl_6989	3558453	3558454	asmbl_6988	3558474	3558475	21
Chr2	+	asmbl_6987	3558453	3558454	asmbl_6988	3558474	3558475	21
Chr2	+	asmbl_6995	3609793	3609794	asmbl_6996	3609810	3609811	17
Chr2	+	asmbl_6997	3611103	3611104	asmbl_6998	3611106	3611107	3
Chr2	+	asmbl_7016	3703509	3703510	asmbl_7017	3703497	3703498	12
Chr2	-	asmbl_7019	3708834	3708835	asmbl_7020	3708806	3708807	28
Chr2	-	asmbl_7019	3708834	3708835	asmbl_7021	3708806	3708807	28
Chr2	-	asmbl_7020	3708806	3708807	asmbl_7022	3708834	3708835	28
Chr2	-	asmbl_7021	3708806	3708807	asmbl_7022	3708834	3708835	28
Chr2	+	asmbl_7025	3716301	3716302	asmbl_7026	3716296	3716297	5
Chr2	+	asmbl_7037	3788011	3788012	asmbl_7038	3787911	3787912	100
Chr2	-	asmbl_7040	3795434	3795435	asmbl_7041	3795429	3795430	5
Chr2	+	asmbl_7042	3798763	3798764	asmbl_7043	3798754	3798755	9
Chr2	-	asmbl_7050	3861612	3861613	asmbl_7051	3861602	3861603	10
Chr2	-	asmbl_7050	3862513	3862514	asmbl_7051	3862518	3862519	5
Chr2	-	asmbl_7062	3993556	3993557	asmbl_7064	3993553	3993554	3
Chr2	+	asmbl_7066	3999248	3999249	asmbl_7068	3999252	3999253	4
Chr2	+	asmbl_7068	3999252	3999253	asmbl_7067	3999248	3999249	4
Chr2	+	asmbl_7068	3999252	3999253	asmbl_7069	3999248	3999249	4
Chr2	+	asmbl_7068	3999252	3999253	asmbl_7070	3999248	3999249	4
Chr2	+	asmbl_7068	3999252	3999253	asmbl_7071	3999248	3999249	4
Chr2	+	asmbl_7066	3999657	3999658	asmbl_7070	3999633	3999634	24
Chr2	+	asmbl_7070	3999633	3999634	asmbl_7067	3999657	3999658	24
Chr2	+	asmbl_7070	3999633	3999634	asmbl_7068	3999657	3999658	24
Chr2	+	asmbl_7070	3999633	3999634	asmbl_7069	3999657	3999658	24
Chr2	+	asmbl_7070	3999633	3999634	asmbl_7071	3999657	3999658	24
Chr2	+	asmbl_7077	4028030	4028031	asmbl_7078	4028058	4028059	28
Chr2	+	asmbl_7096	4111402	4111403	asmbl_7097	4111405	4111406	3
Chr2	-	asmbl_7107	4172978	4172979	asmbl_7109	4173046	4173047	68
Chr2	-	asmbl_7109	4173046	4173047	asmbl_7108	4172978	4172979	68
Chr2	-	asmbl_7109	4173046	4173047	asmbl_7110	4172978	4172979	68
Chr2	-	asmbl_7109	4173046	4173047	asmbl_7111	4172978	4172979	68
Chr2	-	asmbl_7122	4294118	4294119	asmbl_7123	4294133	4294134	15
Chr2	-	asmbl_7123	4294133	4294134	asmbl_7124	4294118	4294119	15
Chr2	-	asmbl_7123	4294133	4294134	asmbl_7125	4294118	4294119	15
Chr2	-	asmbl_7122	4297159	4297160	asmbl_7124	4297136	4297137	23
Chr2	-	asmbl_7122	4297159	4297160	asmbl_7125	4297107	4297108	52
Chr2	-	asmbl_7124	4297136	4297137	asmbl_7125	4297107	4297108	29
Chr2	-	asmbl_7124	4297136	4297137	asmbl_7123	4297159	4297160	23
Chr2	-	asmbl_7125	4297107	4297108	asmbl_7123	4297159	4297160	52
Chr2	+	asmbl_7141	4410942	4410943	asmbl_7143	4410939	4410940	3
Chr2	+	asmbl_7143	4410939	4410940	asmbl_7142	4410942	4410943	3
Chr2	-	asmbl_7156	4487728	4487729	asmbl_7157	4487742	4487743	14
Chr2	-	asmbl_7162	4507113	4507114	asmbl_7163	4507100	4507101	13
Chr2	-	asmbl_7162	4507113	4507114	asmbl_7165	4507100	4507101	13
Chr2	-	asmbl_7163	4507100	4507101	asmbl_7164	4507113	4507114	13
Chr2	-	asmbl_7165	4507100	4507101	asmbl_7164	4507113	4507114	13
Chr2	+	asmbl_7178	4628362	4628363	asmbl_7180	4628373	4628374	11
Chr2	+	asmbl_7180	4628373	4628374	asmbl_7179	4628362	4628363	11
Chr2	+	asmbl_7194	4710122	4710123	asmbl_7196	4710198	4710199	76
Chr2	+	asmbl_7196	4710198	4710199	asmbl_7195	4710122	4710123	76
Chr2	+	asmbl_7229	4972319	4972320	asmbl_7232	4972322	4972323	3
Chr2	+	asmbl_7229	4972319	4972320	asmbl_7233	4972322	4972323	3
Chr2	+	asmbl_7231	4973295	4973296	asmbl_7233	4973290	4973291	5
Chr2	+	asmbl_7243	5020925	5020926	asmbl_7244	5020928	5020929	3
Chr2	-	asmbl_7246	5040777	5040778	asmbl_7247	5040733	5040734	44
Chr2	-	asmbl_7248	5038775	5038776	asmbl_7249	5038928	5038929	153
Chr2	-	asmbl_7254	5061284	5061285	asmbl_7256	5061279	5061280	5
Chr2	-	asmbl_7256	5061279	5061280	asmbl_7255	5061284	5061285	5
Chr2	-	asmbl_7256	5061279	5061280	asmbl_7257	5061284	5061285	5
Chr2	+	asmbl_7274	5230233	5230234	asmbl_7275	5230263	5230264	30
Chr2	-	asmbl_7277	5248825	5248826	asmbl_7278	5248822	5248823	3
Chr2	-	asmbl_7278	5248822	5248823	asmbl_7279	5248825	5248826	3
Chr2	-	asmbl_7291	5335316	5335317	asmbl_7292	5335321	5335322	5
Chr2	-	asmbl_7291	5335316	5335317	asmbl_7294	5335321	5335322	5
Chr2	-	asmbl_7292	5335321	5335322	asmbl_7293	5335316	5335317	5
Chr2	-	asmbl_7291	5336312	5336313	asmbl_7293	5336315	5336316	3
Chr2	-	asmbl_7293	5336315	5336316	asmbl_7292	5336312	5336313	3
Chr2	-	asmbl_7293	5336315	5336316	asmbl_7294	5336312	5336313	3
Chr2	-	asmbl_7294	5335321	5335322	asmbl_7293	5335316	5335317	5
Chr2	-	asmbl_7303	5376593	5376594	asmbl_7304	5376553	5376554	40
Chr2	-	asmbl_7304	5376553	5376554	asmbl_7305	5376593	5376594	40
Chr2	+	asmbl_7323	5485210	5485211	asmbl_7325	5485271	5485272	61
Chr2	+	asmbl_7325	5485271	5485272	asmbl_7324	5485210	5485211	61
Chr2	+	asmbl_7328	5505581	5505582	asmbl_7329	5505314	5505315	267
Chr2	+	asmbl_7328	5505581	5505582	asmbl_7331	5505314	5505315	267
Chr2	+	asmbl_7328	5506442	5506443	asmbl_7329	5506447	5506448	5
Chr2	+	asmbl_7329	5506447	5506448	asmbl_7330	5506442	5506443	5
Chr2	+	asmbl_7329	5506447	5506448	asmbl_7331	5506442	5506443	5
Chr2	+	asmbl_7329	5506447	5506448	asmbl_7333	5506442	5506443	5
Chr2	+	asmbl_7329	5506447	5506448	asmbl_7334	5506442	5506443	5
Chr2	+	asmbl_7352	5623869	5623870	asmbl_7353	5623885	5623886	16
Chr2	-	asmbl_7355	5642884	5642885	asmbl_7356	5642889	5642890	5
Chr2	+	asmbl_7368	5736743	5736744	asmbl_7369	5736749	5736750	6
Chr2	+	asmbl_7368	5736743	5736744	asmbl_7370	5736746	5736747	3
Chr2	+	asmbl_7369	5736749	5736750	asmbl_7370	5736746	5736747	3
Chr2	+	asmbl_7390	5833701	5833702	asmbl_7391	5833692	5833693	9
Chr2	+	asmbl_7393	5843001	5843002	asmbl_7394	5843004	5843005	3
Chr2	+	asmbl_7413	6059611	6059612	asmbl_7414	6059778	6059779	167
Chr2	+	asmbl_7427	6117270	6117271	asmbl_7428	6117273	6117274	3
Chr2	+	asmbl_7428	6117273	6117274	asmbl_7430	6117270	6117271	3
Chr2	+	asmbl_7472	6450453	6450454	asmbl_7473	6450456	6450457	3
Chr2	+	asmbl_7473	6450456	6450457	asmbl_7474	6450453	6450454	3
Chr2	-	asmbl_7485	6512171	6512172	asmbl_7492	6509385	6509386	2786
Chr2	-	asmbl_7492	6509385	6509386	asmbl_7488	6509340	6509341	45
Chr2	-	asmbl_7486	6509385	6509386	asmbl_7488	6509340	6509341	45
Chr2	-	asmbl_7488	6509340	6509341	asmbl_7489	6509385	6509386	45
Chr2	-	asmbl_7499	6530552	6530553	asmbl_7501	6530739	6530740	187
Chr2	+	asmbl_7557	6802034	6802035	asmbl_7559	6802031	6802032	3
Chr2	+	asmbl_7563	6812698	6812699	asmbl_7564	6812727	6812728	29
Chr2	+	asmbl_7583	7022136	7022137	asmbl_7584	7022126	7022127	10
Chr2	-	asmbl_7628	7467824	7467825	asmbl_7629	7467797	7467798	27
Chr2	+	asmbl_7639	7626899	7626900	asmbl_7640	7626795	7626796	104
Chr2	+	asmbl_7639	7626899	7626900	asmbl_7641	7626795	7626796	104
Chr2	-	asmbl_7643	7632029	7632030	asmbl_7644	7632251	7632252	222
Chr2	+	asmbl_7671	8012379	8012380	asmbl_7673	8012384	8012385	5
Chr2	+	asmbl_7673	8012384	8012385	asmbl_7672	8012379	8012380	5
Chr2	+	asmbl_7676	8120821	8120822	asmbl_7677	8120827	8120828	6
Chr2	+	asmbl_7690	8215278	8215279	asmbl_7691	8215983	8215984	705
Chr2	-	asmbl_7767	8977142	8977143	asmbl_7771	8977137	8977138	5
Chr2	-	asmbl_7771	8977137	8977138	asmbl_7769	8977142	8977143	5
Chr2	-	asmbl_7772	8987652	8987653	asmbl_7773	8987624	8987625	28
Chr2	-	asmbl_7782	9054526	9054527	asmbl_7784	9054523	9054524	3
Chr2	-	asmbl_7784	9054523	9054524	asmbl_7785	9054526	9054527	3
Chr2	-	asmbl_7816	9536677	9536678	asmbl_7817	9536674	9536675	3
Chr2	-	asmbl_7844	9936740	9936741	asmbl_7845	9936743	9936744	3
Chr2	-	asmbl_7845	9936743	9936744	asmbl_7847	9936740	9936741	3
Chr2	+	asmbl_7865	10081022	10081023	asmbl_7868	10080858	10080859	164
Chr2	+	asmbl_7868	10080858	10080859	asmbl_7866	10081022	10081023	164
Chr2	+	asmbl_7868	10080858	10080859	asmbl_7867	10081022	10081023	164
Chr2	+	asmbl_7865	10078461	10078462	asmbl_7869	10078499	10078500	38
Chr2	+	asmbl_7869	10078499	10078500	asmbl_7866	10078461	10078462	38
Chr2	+	asmbl_7889	10375859	10375860	asmbl_7892	10375863	10375864	4
Chr2	+	asmbl_7889	10375859	10375860	asmbl_7893	10375863	10375864	4
Chr2	+	asmbl_7892	10375863	10375864	asmbl_7890	10375859	10375860	4
Chr2	+	asmbl_7893	10375863	10375864	asmbl_7890	10375859	10375860	4
Chr2	+	asmbl_7895	10388169	10388170	asmbl_7896	10388157	10388158	12
Chr2	+	asmbl_7895	10388169	10388170	asmbl_7900	10388206	10388207	37
Chr2	+	asmbl_7895	10388169	10388170	asmbl_7901	10388157	10388158	12
Chr2	+	asmbl_7896	10388157	10388158	asmbl_7900	10388206	10388207	49
Chr2	+	asmbl_7896	10388157	10388158	asmbl_7897	10388169	10388170	12
Chr2	+	asmbl_7896	10388157	10388158	asmbl_7898	10388169	10388170	12
Chr2	+	asmbl_7896	10388157	10388158	asmbl_7899	10388169	10388170	12
Chr2	+	asmbl_7900	10388206	10388207	asmbl_7901	10388157	10388158	49
Chr2	+	asmbl_7900	10388206	10388207	asmbl_7897	10388169	10388170	37
Chr2	+	asmbl_7900	10388206	10388207	asmbl_7898	10388169	10388170	37
Chr2	+	asmbl_7900	10388206	10388207	asmbl_7899	10388169	10388170	37
Chr2	+	asmbl_7901	10388157	10388158	asmbl_7897	10388169	10388170	12
Chr2	+	asmbl_7901	10388157	10388158	asmbl_7898	10388169	10388170	12
Chr2	+	asmbl_7901	10388157	10388158	asmbl_7899	10388169	10388170	12
Chr2	+	asmbl_7902	10424112	10424113	asmbl_7905	10424109	10424110	3
Chr2	+	asmbl_7923	10761317	10761318	asmbl_7924	10761174	10761175	143
Chr2	+	asmbl_7923	10761317	10761318	asmbl_7925	10761363	10761364	46
Chr2	+	asmbl_7924	10761174	10761175	asmbl_7925	10761363	10761364	189
Chr2	-	asmbl_7964	11166994	11166995	asmbl_7965	11166998	11166999	4
Chr2	-	asmbl_7964	11166994	11166995	asmbl_7966	11166998	11166999	4
Chr2	-	asmbl_7964	11169995	11169996	asmbl_7966	11169999	11170000	4
Chr2	-	asmbl_7966	11169999	11170000	asmbl_7965	11169995	11169996	4
Chr2	+	asmbl_7986	11403473	11403474	asmbl_7988	11403478	11403479	5
Chr2	+	asmbl_7988	11403478	11403479	asmbl_7987	11403473	11403474	5
Chr2	+	asmbl_7988	11403478	11403479	asmbl_7989	11403473	11403474	5
Chr2	+	asmbl_7988	11403478	11403479	asmbl_7990	11403473	11403474	5
Chr2	+	asmbl_7986	11400367	11400368	asmbl_7989	11400373	11400374	6
Chr2	+	asmbl_7989	11400373	11400374	asmbl_7987	11400367	11400368	6
Chr2	+	asmbl_7989	11400373	11400374	asmbl_7988	11400367	11400368	6
Chr2	+	asmbl_8018	11753329	11753330	asmbl_8019	11753243	11753244	86
Chr2	+	asmbl_8020	11759734	11759735	asmbl_8021	11759737	11759738	3
Chr2	-	asmbl_8029	11938161	11938162	asmbl_8030	11938174	11938175	13
Chr2	+	asmbl_8031	11949441	11949442	asmbl_8032	11949397	11949398	44
Chr2	+	asmbl_8039	11975757	11975758	asmbl_8040	11975713	11975714	44
Chr2	-	asmbl_8043	12009426	12009427	asmbl_8044	12009414	12009415	12
Chr2	-	asmbl_8048	12028982	12028983	asmbl_8049	12028971	12028972	11
Chr2	+	asmbl_8073	12383057	12383058	asmbl_8074	12383062	12383063	5
Chr2	-	asmbl_8113	12734689	12734690	asmbl_8114	12734726	12734727	37
Chr2	+	asmbl_8120	12770059	12770060	asmbl_8121	12770048	12770049	11
Chr2	-	asmbl_8135	13003462	13003463	asmbl_8137	13003321	13003322	141
Chr2	+	asmbl_8143	13086727	13086728	asmbl_8144	13086724	13086725	3
Chr2	+	asmbl_8151	13137984	13137985	asmbl_8153	13138017	13138018	33
Chr2	+	asmbl_8151	13137984	13137985	asmbl_8155	13138017	13138018	33
Chr2	+	asmbl_8151	13137984	13137985	asmbl_8156	13138017	13138018	33
Chr2	+	asmbl_8153	13138017	13138018	asmbl_8154	13137984	13137985	33
Chr2	+	asmbl_8155	13138017	13138018	asmbl_8154	13137984	13137985	33
Chr2	+	asmbl_8156	13138017	13138018	asmbl_8154	13137984	13137985	33
Chr2	+	asmbl_8157	13159823	13159824	asmbl_8163	13159852	13159853	29
Chr2	+	asmbl_8163	13159852	13159853	asmbl_8158	13159823	13159824	29
Chr2	+	asmbl_8163	13159852	13159853	asmbl_8159	13159823	13159824	29
Chr2	+	asmbl_8163	13159852	13159853	asmbl_8160	13159823	13159824	29
Chr2	+	asmbl_8163	13159852	13159853	asmbl_8161	13159823	13159824	29
Chr2	+	asmbl_8163	13159852	13159853	asmbl_8162	13159823	13159824	29
Chr2	+	asmbl_8163	13159852	13159853	asmbl_8164	13159823	13159824	29
Chr2	+	asmbl_8158	13156786	13156787	asmbl_8162	13156863	13156864	77
Chr2	+	asmbl_8162	13156863	13156864	asmbl_8163	13156786	13156787	77
Chr2	+	asmbl_8173	13292103	13292104	asmbl_8175	13291746	13291747	357
Chr2	-	asmbl_8182	13363349	13363350	asmbl_8183	13363311	13363312	38
Chr2	-	asmbl_8183	13363311	13363312	asmbl_8186	13363349	13363350	38
Chr2	-	asmbl_8190	13467253	13467254	asmbl_8191	13467248	13467249	5
Chr2	+	asmbl_8194	13496480	13496481	asmbl_8195	13496483	13496484	3
Chr2	+	asmbl_8214	13864394	13864395	asmbl_8216	13864190	13864191	204
Chr2	-	asmbl_8223	13945586	13945587	asmbl_8224	13945570	13945571	16
Chr2	-	asmbl_8223	13945586	13945587	asmbl_8225	13945570	13945571	16
Chr2	-	asmbl_8224	13945570	13945571	asmbl_8226	13945586	13945587	16
Chr2	-	asmbl_8225	13945570	13945571	asmbl_8226	13945586	13945587	16
Chr2	-	asmbl_8229	13972400	13972401	asmbl_8230	13972465	13972466	65
Chr2	+	asmbl_8232	14010389	14010390	asmbl_8233	14010294	14010295	95
Chr2	+	asmbl_8232	14010389	14010390	asmbl_8235	14010294	14010295	95
Chr2	+	asmbl_8244	14163461	14163462	asmbl_8245	14163484	14163485	23
Chr2	-	asmbl_8264	14941074	14941075	asmbl_8265	14941081	14941082	7
Chr2	-	asmbl_8264	14941074	14941075	asmbl_8266	14941081	14941082	7
Chr2	-	asmbl_8264	14941074	14941075	asmbl_8267	14941081	14941082	7
Chr2	-	asmbl_8288	15164812	15164813	asmbl_8289	15164830	15164831	18
Chr2	-	asmbl_8305	15439615	15439616	asmbl_8308	15439577	15439578	38
Chr2	-	asmbl_8305	15439615	15439616	asmbl_8310	15439577	15439578	38
Chr2	-	asmbl_8308	15439577	15439578	asmbl_8306	15439615	15439616	38
Chr2	-	asmbl_8308	15439577	15439578	asmbl_8311	15439615	15439616	38
Chr2	-	asmbl_8310	15439577	15439578	asmbl_8306	15439615	15439616	38
Chr2	-	asmbl_8310	15439577	15439578	asmbl_8311	15439615	15439616	38
Chr2	-	asmbl_8307	15436420	15436421	asmbl_8309	15436595	15436596	175
Chr2	+	asmbl_8335	15584009	15584010	asmbl_8336	15584002	15584003	7
Chr2	-	asmbl_8349	15671459	15671460	asmbl_8350	15671455	15671456	4
Chr2	-	asmbl_8350	15671455	15671456	asmbl_8352	15671459	15671460	4
Chr2	-	asmbl_8350	15671455	15671456	asmbl_8353	15671459	15671460	4
Chr2	-	asmbl_8350	15671455	15671456	asmbl_8354	15671459	15671460	4
Chr2	-	asmbl_8350	15671455	15671456	asmbl_8355	15671459	15671460	4
Chr2	-	asmbl_8349	15671749	15671750	asmbl_8353	15671769	15671770	20
Chr2	-	asmbl_8353	15671769	15671770	asmbl_8350	15671749	15671750	20
Chr2	-	asmbl_8353	15671769	15671770	asmbl_8351	15671749	15671750	20
Chr2	-	asmbl_8353	15671769	15671770	asmbl_8352	15671749	15671750	20
Chr2	-	asmbl_8353	15671769	15671770	asmbl_8354	15671749	15671750	20
Chr2	-	asmbl_8353	15671769	15671770	asmbl_8355	15671749	15671750	20
Chr2	-	asmbl_8365	15724529	15724530	asmbl_8369	15724481	15724482	48
Chr2	-	asmbl_8365	15724529	15724530	asmbl_8370	15724481	15724482	48
Chr2	+	asmbl_8372	15734920	15734921	asmbl_8375	15734936	15734937	16
Chr2	+	asmbl_8372	15734920	15734921	asmbl_8376	15734936	15734937	16
Chr2	+	asmbl_8372	15734920	15734921	asmbl_8378	15734936	15734937	16
Chr2	+	asmbl_8375	15734936	15734937	asmbl_8373	15734920	15734921	16
Chr2	+	asmbl_8375	15734936	15734937	asmbl_8374	15734920	15734921	16
Chr2	+	asmbl_8376	15734936	15734937	asmbl_8373	15734920	15734921	16
Chr2	+	asmbl_8376	15734936	15734937	asmbl_8374	15734920	15734921	16
Chr2	+	asmbl_8378	15734936	15734937	asmbl_8373	15734920	15734921	16
Chr2	+	asmbl_8378	15734936	15734937	asmbl_8374	15734920	15734921	16
Chr2	+	asmbl_8385	15842881	15842882	asmbl_8387	15842985	15842986	104
Chr2	+	asmbl_8387	15842985	15842986	asmbl_8386	15842881	15842882	104
Chr2	+	asmbl_8389	15864853	15864854	asmbl_8390	15864887	15864888	34
Chr2	+	asmbl_8389	15864007	15864008	asmbl_8394	15863989	15863990	18
Chr2	+	asmbl_8394	15863989	15863990	asmbl_8390	15864007	15864008	18
Chr2	+	asmbl_8394	15863989	15863990	asmbl_8392	15864007	15864008	18
Chr2	+	asmbl_8398	15906890	15906891	asmbl_8400	15906887	15906888	3
Chr2	+	asmbl_8400	15906887	15906888	asmbl_8399	15906890	15906891	3
Chr2	+	asmbl_8410	15997401	15997402	asmbl_8411	15997392	15997393	9
Chr2	-	asmbl_8449	16531992	16531993	asmbl_8450	16531998	16531999	6
Chr2	+	asmbl_8466	17031565	17031566	asmbl_8467	17031571	17031572	6
Chr2	-	asmbl_8491	17323297	17323298	asmbl_8493	17323294	17323295	3
Chr2	-	asmbl_8493	17323294	17323295	asmbl_8492	17323297	17323298	3
Chr2	-	asmbl_8526	17712966	17712967	asmbl_8527	17712957	17712958	9
Chr2	+	asmbl_8544	17929900	17929901	asmbl_8546	17929903	17929904	3
Chr2	+	asmbl_8546	17929903	17929904	asmbl_8545	17929900	17929901	3
Chr2	+	asmbl_8549	17974749	17974750	asmbl_8551	17974317	17974318	432
Chr2	+	asmbl_8558	18034474	18034475	asmbl_8559	18034582	18034583	108
Chr2	+	asmbl_8571	18221776	18221777	asmbl_8572	18221781	18221782	5
Chr2	+	asmbl_8578	18248163	18248164	asmbl_8579	18248222	18248223	59
Chr2	-	asmbl_8623	18821932	18821933	asmbl_8624	18821944	18821945	12
Chr2	-	asmbl_8636	18933349	18933350	asmbl_8637	18933358	18933359	9
Chr2	+	asmbl_8654	19054528	19054529	asmbl_8655	19054535	19054536	7
Chr2	-	asmbl_8687	19324653	19324654	asmbl_8691	19324643	19324644	10
Chr2	-	asmbl_8691	19324643	19324644	asmbl_8688	19324653	19324654	10
Chr2	-	asmbl_8691	19324643	19324644	asmbl_8689	19324653	19324654	10
Chr2	-	asmbl_8691	19324643	19324644	asmbl_8690	19324653	19324654	10
Chr2	-	asmbl_8691	19324643	19324644	asmbl_8692	19324653	19324654	10
Chr2	-	asmbl_8688	19323435	19323436	asmbl_8689	19323441	19323442	6
Chr2	-	asmbl_8688	19323435	19323436	asmbl_8690	19323335	19323336	100
Chr2	-	asmbl_8689	19323441	19323442	asmbl_8690	19323335	19323336	106
Chr2	-	asmbl_8689	19323441	19323442	asmbl_8692	19323435	19323436	6
Chr2	-	asmbl_8690	19323335	19323336	asmbl_8692	19323435	19323436	100
Chr2	+	asmbl_8701	19377233	19377234	asmbl_8702	19377334	19377335	101
Chr2	+	asmbl_8701	19377233	19377234	asmbl_8703	19377334	19377335	101
Chr2	+	asmbl_8701	19377233	19377234	asmbl_8708	19377404	19377405	171
Chr2	+	asmbl_8702	19377334	19377335	asmbl_8708	19377404	19377405	70
Chr2	+	asmbl_8703	19377334	19377335	asmbl_8708	19377404	19377405	70
Chr2	-	asmbl_8736	19643005	19643006	asmbl_8737	19643002	19643003	3
Chr2	+	asmbl_8751	19790008	19790009	asmbl_8752	19790183	19790184	175
Chr2	-	asmbl_8781	20130390	20130391	asmbl_8782	20130313	20130314	77
Chr2	-	asmbl_8825	20722830	20722831	asmbl_8826	20722827	20722828	3
Chr2	-	asmbl_8825	20722830	20722831	asmbl_8828	20722827	20722828	3
Chr2	-	asmbl_8826	20722827	20722828	asmbl_8827	20722830	20722831	3
Chr2	-	asmbl_8828	20722827	20722828	asmbl_8827	20722830	20722831	3
Chr2	-	asmbl_8867	21041418	21041419	asmbl_8868	21041456	21041457	38
Chr2	-	asmbl_8892	21149065	21149066	asmbl_8893	21149070	21149071	5
Chr2	-	asmbl_8893	21149070	21149071	asmbl_8894	21149065	21149066	5
Chr2	+	asmbl_8898	21222509	21222510	asmbl_8899	21222526	21222527	17
Chr2	+	asmbl_8903	21318368	21318369	asmbl_8904	21318365	21318366	3
Chr2	+	asmbl_8904	21318365	21318366	asmbl_8905	21318368	21318369	3
Chr2	+	asmbl_8904	21318365	21318366	asmbl_8906	21318368	21318369	3
Chr2	+	asmbl_8923	21413982	21413983	asmbl_8924	21413964	21413965	18
Chr2	-	asmbl_8941	21471334	21471335	asmbl_8942	21471386	21471387	52
Chr2	+	asmbl_8998	22010010	22010011	asmbl_8999	22010042	22010043	32
Chr2	-	asmbl_9000	22035864	22035865	asmbl_9001	22035844	22035845	20
Chr2	-	asmbl_9000	22033286	22033287	asmbl_9002	22033261	22033262	25
Chr2	-	asmbl_9002	22033261	22033262	asmbl_9001	22033286	22033287	25
Chr2	-	asmbl_9019	22158705	22158706	asmbl_9024	22158691	22158692	14
Chr2	-	asmbl_9024	22158691	22158692	asmbl_9020	22158705	22158706	14
Chr2	-	asmbl_9024	22158691	22158692	asmbl_9021	22158705	22158706	14
Chr2	-	asmbl_9024	22158691	22158692	asmbl_9023	22158705	22158706	14
Chr2	-	asmbl_9024	22158691	22158692	asmbl_9025	22158705	22158706	14
Chr2	+	asmbl_9030	22253196	22253197	asmbl_9031	22253202	22253203	6
Chr2	+	asmbl_9030	22253964	22253965	asmbl_9032	22253967	22253968	3
Chr2	+	asmbl_9032	22253967	22253968	asmbl_9031	22253964	22253965	3
Chr2	+	asmbl_9041	22329429	22329430	asmbl_9042	22329452	22329453	23
Chr2	+	asmbl_9042	22329452	22329453	asmbl_9043	22329429	22329430	23
Chr2	-	asmbl_9050	22360631	22360632	asmbl_9051	22360636	22360637	5
Chr2	-	asmbl_9051	22360636	22360637	asmbl_9052	22360631	22360632	5
Chr2	+	asmbl_9107	22818938	22818939	asmbl_9108	22818877	22818878	61
Chr2	+	asmbl_9107	22819678	22819679	asmbl_9108	22819668	22819669	10
Chr2	+	asmbl_9110	22832146	22832147	asmbl_9116	22832546	22832547	400
Chr2	+	asmbl_9116	22832546	22832547	asmbl_9111	22832146	22832147	400
Chr2	+	asmbl_9116	22832546	22832547	asmbl_9112	22832146	22832147	400
Chr2	+	asmbl_9116	22832546	22832547	asmbl_9114	22832146	22832147	400
Chr2	+	asmbl_9117	22860615	22860616	asmbl_9118	22860607	22860608	8
Chr2	+	asmbl_9123	22887708	22887709	asmbl_9124	22887685	22887686	23
Chr2	+	asmbl_9123	22887708	22887709	asmbl_9127	22887685	22887686	23
Chr2	+	asmbl_9124	22887685	22887686	asmbl_9126	22887708	22887709	23
Chr2	+	asmbl_9127	22887685	22887686	asmbl_9126	22887708	22887709	23
Chr2	-	asmbl_9132	22925490	22925491	asmbl_9133	22925499	22925500	9
Chr2	+	asmbl_9140	22968155	22968156	asmbl_9142	22968344	22968345	189
Chr2	-	asmbl_9144	22976422	22976423	asmbl_9146	22976446	22976447	24
Chr2	-	asmbl_9146	22976446	22976447	asmbl_9145	22976422	22976423	24
Chr2	+	asmbl_9152	22995819	22995820	asmbl_9153	22995826	22995827	7
Chr2	-	asmbl_9181	23179521	23179522	asmbl_9182	23179481	23179482	40
Chr2	+	asmbl_9198	23267185	23267186	asmbl_9199	23267180	23267181	5
Chr2	+	asmbl_9211	23427877	23427878	asmbl_9214	23427978	23427979	101
Chr2	+	asmbl_9237	23559606	23559607	asmbl_9239	23559603	23559604	3
Chr2	+	asmbl_9284	23857423	23857424	asmbl_9285	23857417	23857418	6
Chr2	-	asmbl_9289	23872906	23872907	asmbl_9290	23872903	23872904	3
Chr2	-	asmbl_9289	23872906	23872907	asmbl_9291	23872913	23872914	7
Chr2	-	asmbl_9290	23872903	23872904	asmbl_9291	23872913	23872914	10
Chr2	+	asmbl_9292	23880289	23880290	asmbl_9295	23880280	23880281	9
Chr2	+	asmbl_9295	23880280	23880281	asmbl_9294	23880289	23880290	9
Chr2	+	asmbl_9302	23905659	23905660	asmbl_9304	23905663	23905664	4
Chr2	+	asmbl_9304	23905663	23905664	asmbl_9303	23905659	23905660	4
Chr2	+	asmbl_9304	23905663	23905664	asmbl_9305	23905659	23905660	4
Chr2	+	asmbl_9302	23907256	23907257	asmbl_9305	23907251	23907252	5
Chr2	+	asmbl_9305	23907251	23907252	asmbl_9304	23907256	23907257	5
Chr2	-	asmbl_9310	23938251	23938252	asmbl_9311	23938245	23938246	6
Chr2	-	asmbl_9315	23987115	23987116	asmbl_9316	23987124	23987125	9
Chr2	-	asmbl_9316	23987124	23987125	asmbl_9318	23987115	23987116	9
Chr2	-	asmbl_9320	23993646	23993647	asmbl_9321	23993639	23993640	7
Chr2	+	asmbl_9352	24191287	24191288	asmbl_9353	24191290	24191291	3
Chr2	+	asmbl_9352	24191287	24191288	asmbl_9354	24191290	24191291	3
Chr2	+	asmbl_9352	24191287	24191288	asmbl_9355	24191290	24191291	3
Chr2	+	asmbl_9352	24191287	24191288	asmbl_9356	24191290	24191291	3
Chr2	+	asmbl_9352	24193179	24193180	asmbl_9355	24193186	24193187	7
Chr2	+	asmbl_9352	24193179	24193180	asmbl_9356	24193171	24193172	8
Chr2	+	asmbl_9355	24193186	24193187	asmbl_9356	24193171	24193172	15
Chr2	+	asmbl_9355	24193186	24193187	asmbl_9353	24193179	24193180	7
Chr2	+	asmbl_9355	24193186	24193187	asmbl_9354	24193179	24193180	7
Chr2	+	asmbl_9356	24193171	24193172	asmbl_9353	24193179	24193180	8
Chr2	+	asmbl_9356	24193171	24193172	asmbl_9354	24193179	24193180	8
Chr2	-	asmbl_9366	24267015	24267016	asmbl_9369	24267030	24267031	15
Chr2	-	asmbl_9369	24267030	24267031	asmbl_9367	24267015	24267016	15
Chr2	-	asmbl_9369	24267030	24267031	asmbl_9370	24267015	24267016	15
Chr2	-	asmbl_9380	24406694	24406695	asmbl_9382	24406689	24406690	5
Chr2	-	asmbl_9383	24428425	24428426	asmbl_9384	24428419	24428420	6
Chr2	-	asmbl_9386	24469043	24469044	asmbl_9387	24469060	24469061	17
Chr2	-	asmbl_9386	24469043	24469044	asmbl_9388	24469060	24469061	17
Chr2	-	asmbl_9390	24488048	24488049	asmbl_9391	24488043	24488044	5
Chr2	-	asmbl_9396	24524068	24524069	asmbl_9397	24524057	24524058	11
Chr2	+	asmbl_9425	24741255	24741256	asmbl_9426	24741267	24741268	12
Chr2	-	asmbl_9436	24779358	24779359	asmbl_9438	24778214	24778215	1144
Chr2	-	asmbl_9442	24842560	24842561	asmbl_9445	24842572	24842573	12
Chr2	-	asmbl_9505	25384969	25384970	asmbl_9506	25385020	25385021	51
Chr2	-	asmbl_9538	25561749	25561750	asmbl_9539	25561739	25561740	10
Chr2	-	asmbl_9539	25561739	25561740	asmbl_9540	25561749	25561750	10
Chr2	-	asmbl_9541	25567124	25567125	asmbl_9542	25567440	25567441	316
Chr2	+	asmbl_9544	25572167	25572168	asmbl_9545	25572130	25572131	37
Chr2	+	asmbl_9572	25729479	25729480	asmbl_9573	25729492	25729493	13
Chr2	+	asmbl_9572	25729479	25729480	asmbl_9575	25729492	25729493	13
Chr2	-	asmbl_9590	25886843	25886844	asmbl_9592	25886830	25886831	13
Chr2	-	asmbl_9592	25886830	25886831	asmbl_9593	25886843	25886844	13
Chr2	-	asmbl_9665	26473477	26473478	asmbl_9669	26473481	26473482	4
Chr2	-	asmbl_9665	26473477	26473478	asmbl_9670	26473485	26473486	8
Chr2	-	asmbl_9665	26473477	26473478	asmbl_9671	26473485	26473486	8
Chr2	-	asmbl_9669	26473481	26473482	asmbl_9670	26473485	26473486	4
Chr2	-	asmbl_9669	26473481	26473482	asmbl_9671	26473485	26473486	4
Chr2	-	asmbl_9669	26473481	26473482	asmbl_9666	26473477	26473478	4
Chr2	-	asmbl_9669	26473481	26473482	asmbl_9667	26473477	26473478	4
Chr2	-	asmbl_9669	26473481	26473482	asmbl_9668	26473477	26473478	4
Chr2	-	asmbl_9670	26473485	26473486	asmbl_9666	26473477	26473478	8
Chr2	-	asmbl_9670	26473485	26473486	asmbl_9667	26473477	26473478	8
Chr2	-	asmbl_9670	26473485	26473486	asmbl_9668	26473477	26473478	8
Chr2	-	asmbl_9671	26473485	26473486	asmbl_9666	26473477	26473478	8
Chr2	-	asmbl_9671	26473485	26473486	asmbl_9667	26473477	26473478	8
Chr2	-	asmbl_9671	26473485	26473486	asmbl_9668	26473477	26473478	8
Chr2	-	asmbl_9665	26474470	26474471	asmbl_9671	26474465	26474466	5
Chr2	-	asmbl_9671	26474465	26474466	asmbl_9666	26474470	26474471	5
Chr2	-	asmbl_9671	26474465	26474466	asmbl_9667	26474470	26474471	5
Chr2	-	asmbl_9671	26474465	26474466	asmbl_9668	26474470	26474471	5
Chr2	-	asmbl_9671	26474465	26474466	asmbl_9669	26474470	26474471	5
Chr2	-	asmbl_9671	26474465	26474466	asmbl_9670	26474470	26474471	5
Chr2	+	asmbl_9688	26514644	26514645	asmbl_9689	26514641	26514642	3
Chr2	+	asmbl_9689	26514641	26514642	asmbl_9690	26514644	26514645	3
Chr2	+	asmbl_9688	26514117	26514118	asmbl_9690	26514121	26514122	4
Chr2	+	asmbl_9690	26514121	26514122	asmbl_9689	26514117	26514118	4
Chr2	-	asmbl_9704	26622620	26622621	asmbl_9705	26622623	26622624	3
Chr2	-	asmbl_9713	26764312	26764313	asmbl_9714	26764305	26764306	7
Chr2	-	asmbl_9713	26764312	26764313	asmbl_9715	26764268	26764269	44
Chr2	-	asmbl_9714	26764305	26764306	asmbl_9715	26764268	26764269	37
Chr2	+	asmbl_9718	26780839	26780840	asmbl_9720	26780743	26780744	96
Chr2	+	asmbl_9720	26780743	26780744	asmbl_9721	26780839	26780840	96
Chr2	+	asmbl_9718	26780380	26780381	asmbl_9721	26780521	26780522	141
Chr2	+	asmbl_9721	26780521	26780522	asmbl_9720	26780380	26780381	141
Chr2	+	asmbl_9721	26780521	26780522	asmbl_9723	26780380	26780381	141
Chr2	+	asmbl_9725	26794926	26794927	asmbl_9726	26794931	26794932	5
Chr2	+	asmbl_9726	26794931	26794932	asmbl_9727	26794926	26794927	5
Chr2	+	asmbl_9726	26796011	26796012	asmbl_9727	26795605	26795606	406
Chr2	+	asmbl_9743	26924467	26924468	asmbl_9744	26924229	26924230	238
Chr2	+	asmbl_9748	26955879	26955880	asmbl_9750	26955967	26955968	88
Chr2	+	asmbl_9750	26955967	26955968	asmbl_9749	26955879	26955880	88
Chr2	-	asmbl_9753	26976763	26976764	asmbl_9754	26976768	26976769	5
Chr2	-	asmbl_9753	26976763	26976764	asmbl_9755	26976768	26976769	5
Chr2	-	asmbl_9753	26976763	26976764	asmbl_9757	26976768	26976769	5
Chr2	-	asmbl_9753	26976763	26976764	asmbl_9758	26976768	26976769	5
Chr2	-	asmbl_9754	26976768	26976769	asmbl_9756	26976763	26976764	5
Chr2	-	asmbl_9755	26976768	26976769	asmbl_9756	26976763	26976764	5
Chr2	-	asmbl_9753	26979247	26979248	asmbl_9755	26979438	26979439	191
Chr2	-	asmbl_9755	26979438	26979439	asmbl_9754	26979247	26979248	191
Chr2	-	asmbl_9755	26979438	26979439	asmbl_9756	26979247	26979248	191
Chr2	-	asmbl_9755	26979438	26979439	asmbl_9757	26979247	26979248	191
Chr2	-	asmbl_9755	26979438	26979439	asmbl_9758	26979247	26979248	191
Chr2	-	asmbl_9757	26976768	26976769	asmbl_9756	26976763	26976764	5
Chr2	-	asmbl_9758	26976768	26976769	asmbl_9756	26976763	26976764	5
Chr2	+	asmbl_9763	27005304	27005305	asmbl_9765	27005301	27005302	3
Chr2	-	asmbl_9768	27019330	27019331	asmbl_9770	27019317	27019318	13
Chr2	-	asmbl_9770	27019317	27019318	asmbl_9769	27019330	27019331	13
Chr2	-	asmbl_9820	27292897	27292898	asmbl_9821	27292903	27292904	6
Chr2	+	asmbl_9823	27310819	27310820	asmbl_9825	27310829	27310830	10
Chr2	+	asmbl_9825	27310829	27310830	asmbl_9824	27310819	27310820	10
Chr2	+	asmbl_9825	27310829	27310830	asmbl_9826	27310819	27310820	10
Chr2	-	asmbl_9859	27662333	27662334	asmbl_9863	27662535	27662536	202
Chr2	-	asmbl_9863	27662535	27662536	asmbl_9860	27662333	27662334	202
Chr2	-	asmbl_9863	27662535	27662536	asmbl_9861	27662333	27662334	202
Chr2	+	asmbl_9872	27722664	27722665	asmbl_9873	27722670	27722671	6
Chr2	-	asmbl_9879	27773439	27773440	asmbl_9880	27773436	27773437	3
Chr2	-	asmbl_9882	27797992	27797993	asmbl_9883	27797969	27797970	23
Chr2	+	asmbl_9922	28210023	28210024	asmbl_9923	28210262	28210263	239
Chr2	-	asmbl_9963	28511769	28511770	asmbl_9964	28511736	28511737	33
Chr2	+	asmbl_9965	28519077	28519078	asmbl_9971	28519074	28519075	3
Chr2	+	asmbl_9971	28519074	28519075	asmbl_9968	28519077	28519078	3
Chr2	+	asmbl_9971	28519074	28519075	asmbl_9969	28519077	28519078	3
Chr2	+	asmbl_9965	28519662	28519663	asmbl_9971	28519697	28519698	35
Chr2	+	asmbl_9971	28519697	28519698	asmbl_9969	28519662	28519663	35
Chr2	+	asmbl_9972	28528736	28528737	asmbl_9973	28528740	28528741	4
Chr2	-	asmbl_9976	28544621	28544622	asmbl_9977	28544641	28544642	20
Chr2	-	asmbl_9976	28544621	28544622	asmbl_9981	28544641	28544642	20
Chr2	-	asmbl_9977	28544641	28544642	asmbl_9978	28544621	28544622	20
Chr2	-	asmbl_9976	28544779	28544780	asmbl_9978	28544789	28544790	10
Chr2	-	asmbl_9976	28544779	28544780	asmbl_9981	28544789	28544790	10
Chr2	-	asmbl_9978	28544789	28544790	asmbl_9977	28544779	28544780	10
Chr2	-	asmbl_9976	28543415	28543416	asmbl_9980	28543428	28543429	13
Chr2	-	asmbl_9980	28543428	28543429	asmbl_9977	28543415	28543416	13
Chr2	-	asmbl_9980	28543428	28543429	asmbl_9978	28543415	28543416	13
Chr2	-	asmbl_9980	28543428	28543429	asmbl_9979	28543415	28543416	13
Chr2	-	asmbl_9981	28544641	28544642	asmbl_9978	28544621	28544622	20
Chr2	-	asmbl_9981	28544789	28544790	asmbl_9977	28544779	28544780	10
Chr2	+	asmbl_9996	28665589	28665590	asmbl_9997	28665595	28665596	6
Chr2	-	asmbl_10042	28894013	28894014	asmbl_10043	28893993	28893994	20
Chr2	-	asmbl_10043	28893993	28893994	asmbl_10044	28894013	28894014	20
Chr2	-	asmbl_10050	28937854	28937855	asmbl_10052	28937848	28937849	6
Chr2	-	asmbl_10052	28937848	28937849	asmbl_10051	28937854	28937855	6
Chr2	-	asmbl_10059	28965517	28965518	asmbl_10060	28965513	28965514	4
Chr2	+	asmbl_10128	29461846	29461847	asmbl_10129	29461851	29461852	5
Chr2	-	asmbl_10134	29489033	29489034	asmbl_10135	29489067	29489068	34
Chr2	+	asmbl_10146	29590981	29590982	asmbl_10147	29590978	29590979	3
Chr2	+	asmbl_10147	29590978	29590979	asmbl_10148	29590981	29590982	3
Chr2	-	asmbl_10153	29605739	29605740	asmbl_10154	29605719	29605720	20
Chr2	+	asmbl_10156	29616739	29616740	asmbl_10157	29616744	29616745	5
Chr2	-	asmbl_10171	29721177	29721178	asmbl_10172	29721180	29721181	3
Chr2	-	asmbl_10171	29721177	29721178	asmbl_10174	29721156	29721157	21
Chr2	-	asmbl_10172	29721180	29721181	asmbl_10174	29721156	29721157	24
Chr2	-	asmbl_10172	29721180	29721181	asmbl_10175	29721177	29721178	3
Chr2	-	asmbl_10172	29721180	29721181	asmbl_10176	29721177	29721178	3
Chr2	-	asmbl_10174	29721156	29721157	asmbl_10175	29721177	29721178	21
Chr2	-	asmbl_10174	29721156	29721157	asmbl_10176	29721177	29721178	21
Chr2	+	asmbl_10229	29979420	29979421	asmbl_10230	29979427	29979428	7
Chr2	-	asmbl_10243	30050725	30050726	asmbl_10244	30050701	30050702	24
Chr2	-	asmbl_10244	30050701	30050702	asmbl_10245	30050725	30050726	24
Chr2	-	asmbl_10244	30050701	30050702	asmbl_10246	30050725	30050726	24
Chr2	+	asmbl_10250	30091990	30091991	asmbl_10252	30091993	30091994	3
Chr2	+	asmbl_10252	30091993	30091994	asmbl_10251	30091990	30091991	3
Chr2	+	asmbl_10250	30090327	30090328	asmbl_10254	30090076	30090077	251
Chr2	+	asmbl_10250	30090327	30090328	asmbl_10255	30090076	30090077	251
Chr2	+	asmbl_10263	30139207	30139208	asmbl_10266	30139188	30139189	19
Chr2	+	asmbl_10263	30139207	30139208	asmbl_10267	30139188	30139189	19
Chr2	-	asmbl_10298	30317905	30317906	asmbl_10300	30317974	30317975	69
Chr2	-	asmbl_10300	30317974	30317975	asmbl_10299	30317905	30317906	69
Chr2	+	asmbl_10308	30376189	30376190	asmbl_10309	30376181	30376182	8
Chr2	-	asmbl_10310	30389323	30389324	asmbl_10312	30389347	30389348	24
Chr2	-	asmbl_10312	30389347	30389348	asmbl_10311	30389323	30389324	24
Chr2	-	asmbl_10312	30389347	30389348	asmbl_10314	30389323	30389324	24
Chr2	-	asmbl_10312	30389347	30389348	asmbl_10316	30389323	30389324	24
Chr2	-	asmbl_10310	30388505	30388506	asmbl_10315	30388376	30388377	129
Chr2	-	asmbl_10315	30388376	30388377	asmbl_10312	30388505	30388506	129
Chr2	-	asmbl_10315	30388376	30388377	asmbl_10313	30388505	30388506	129
Chr2	-	asmbl_10315	30388376	30388377	asmbl_10314	30388505	30388506	129
Chr2	-	asmbl_10315	30388376	30388377	asmbl_10316	30388505	30388506	129
Chr2	+	asmbl_10319	30413330	30413331	asmbl_10320	30413327	30413328	3
Chr2	+	asmbl_10319	30413330	30413331	asmbl_10321	30413327	30413328	3
Chr2	+	asmbl_10320	30413327	30413328	asmbl_10322	30413330	30413331	3
Chr2	+	asmbl_10321	30413327	30413328	asmbl_10322	30413330	30413331	3
Chr2	+	asmbl_10327	30456298	30456299	asmbl_10329	30456304	30456305	6
Chr2	+	asmbl_10329	30456304	30456305	asmbl_10328	30456298	30456299	6
Chr2	-	asmbl_10343	30527904	30527905	asmbl_10344	30527926	30527927	22
Chr2	+	asmbl_10369	30720064	30720065	asmbl_10370	30720061	30720062	3
Chr2	-	asmbl_10377	30748529	30748530	asmbl_10378	30748534	30748535	5
Chr2	-	asmbl_10417	31007478	31007479	asmbl_10418	31007475	31007476	3
Chr2	-	asmbl_10425	31053035	31053036	asmbl_10426	31053033	31053034	2
Chr2	-	asmbl_10461	31276328	31276329	asmbl_10462	31277191	31277192	863
Chr2	-	asmbl_10479	31431655	31431656	asmbl_10481	31431646	31431647	9
Chr2	-	asmbl_10481	31431646	31431647	asmbl_10480	31431655	31431656	9
Chr2	+	asmbl_10499	31522339	31522340	asmbl_10500	31522353	31522354	14
Chr2	-	asmbl_10504	31529965	31529966	asmbl_10506	31529957	31529958	8
Chr2	-	asmbl_10506	31529957	31529958	asmbl_10505	31529965	31529966	8
Chr2	-	asmbl_10512	31601170	31601171	asmbl_10514	31601166	31601167	4
Chr2	-	asmbl_10514	31601166	31601167	asmbl_10513	31601170	31601171	4
Chr2	+	asmbl_10527	31704570	31704571	asmbl_10530	31704596	31704597	26
Chr2	+	asmbl_10555	31903682	31903683	asmbl_10559	31903687	31903688	5
Chr2	+	asmbl_10555	31903682	31903683	asmbl_10560	31903687	31903688	5
Chr2	+	asmbl_10555	31903682	31903683	asmbl_10561	31903687	31903688	5
Chr2	+	asmbl_10555	31903682	31903683	asmbl_10562	31903652	31903653	30
Chr2	+	asmbl_10559	31903687	31903688	asmbl_10562	31903652	31903653	35
Chr2	+	asmbl_10559	31903687	31903688	asmbl_10556	31903682	31903683	5
Chr2	+	asmbl_10559	31903687	31903688	asmbl_10557	31903682	31903683	5
Chr2	+	asmbl_10560	31903687	31903688	asmbl_10562	31903652	31903653	35
Chr2	+	asmbl_10560	31903687	31903688	asmbl_10556	31903682	31903683	5
Chr2	+	asmbl_10560	31903687	31903688	asmbl_10557	31903682	31903683	5
Chr2	+	asmbl_10561	31903687	31903688	asmbl_10562	31903652	31903653	35
Chr2	+	asmbl_10561	31903687	31903688	asmbl_10556	31903682	31903683	5
Chr2	+	asmbl_10561	31903687	31903688	asmbl_10557	31903682	31903683	5
Chr2	+	asmbl_10562	31903652	31903653	asmbl_10556	31903682	31903683	30
Chr2	+	asmbl_10562	31903652	31903653	asmbl_10557	31903682	31903683	30
Chr2	-	asmbl_10600	32078178	32078179	asmbl_10601	32078182	32078183	4
Chr2	-	asmbl_10601	32078182	32078183	asmbl_10602	32078178	32078179	4
Chr2	-	asmbl_10600	32075750	32075751	asmbl_10602	32075748	32075749	2
Chr2	-	asmbl_10602	32075748	32075749	asmbl_10601	32075750	32075751	2
Chr2	-	asmbl_10602	32075748	32075749	asmbl_10603	32075750	32075751	2
Chr2	-	asmbl_10604	32082909	32082910	asmbl_10605	32082906	32082907	3
Chr2	-	asmbl_10610	32096140	32096141	asmbl_10611	32096143	32096144	3
Chr2	+	asmbl_10612	32106031	32106032	asmbl_10613	32106035	32106036	4
Chr2	-	asmbl_10642	32321190	32321191	asmbl_10643	32321187	32321188	3
Chr2	+	asmbl_10661	32456438	32456439	asmbl_10662	32456413	32456414	25
Chr2	-	asmbl_10681	32569918	32569919	asmbl_10682	32569866	32569867	52
Chr2	-	asmbl_10681	32569918	32569919	asmbl_10685	32569849	32569850	69
Chr2	-	asmbl_10682	32569866	32569867	asmbl_10685	32569849	32569850	17
Chr2	-	asmbl_10682	32569866	32569867	asmbl_10683	32569918	32569919	52
Chr2	-	asmbl_10682	32569866	32569867	asmbl_10686	32569918	32569919	52
Chr2	-	asmbl_10685	32569849	32569850	asmbl_10683	32569918	32569919	69
Chr2	-	asmbl_10685	32569849	32569850	asmbl_10686	32569918	32569919	69
Chr2	-	asmbl_10692	32640158	32640159	asmbl_10693	32640163	32640164	5
Chr2	-	asmbl_10693	32640163	32640164	asmbl_10694	32640158	32640159	5
Chr2	-	asmbl_10714	32729353	32729354	asmbl_10715	32729357	32729358	4
Chr2	+	asmbl_10719	32825946	32825947	asmbl_10720	32825943	32825944	3
Chr2	+	asmbl_10720	32825943	32825944	asmbl_10721	32825946	32825947	3
Chr2	+	asmbl_10720	32825943	32825944	asmbl_10722	32825946	32825947	3
Chr2	+	asmbl_10719	32822626	32822627	asmbl_10722	32822610	32822611	16
Chr2	+	asmbl_10722	32822610	32822611	asmbl_10720	32822626	32822627	16
Chr2	+	asmbl_10722	32822610	32822611	asmbl_10721	32822626	32822627	16
Chr2	-	asmbl_10727	32854123	32854124	asmbl_10728	32854239	32854240	116
Chr2	+	asmbl_10739	32907467	32907468	asmbl_10741	32907484	32907485	17
Chr2	+	asmbl_10741	32907484	32907485	asmbl_10740	32907467	32907468	17
Chr2	-	asmbl_10769	33120270	33120271	asmbl_10770	33120267	33120268	3
Chr2	-	asmbl_10774	33125776	33125777	asmbl_10775	33126033	33126034	257
Chr2	-	asmbl_10779	33154165	33154166	asmbl_10780	33154160	33154161	5
Chr2	-	asmbl_10779	33154165	33154166	asmbl_10782	33154160	33154161	5
Chr2	-	asmbl_10780	33154160	33154161	asmbl_10783	33154165	33154166	5
Chr2	-	asmbl_10782	33154160	33154161	asmbl_10783	33154165	33154166	5
Chr2	-	asmbl_10779	33154675	33154676	asmbl_10782	33154638	33154639	37
Chr2	-	asmbl_10779	33154675	33154676	asmbl_10783	33154638	33154639	37
Chr2	-	asmbl_10782	33154638	33154639	asmbl_10780	33154675	33154676	37
Chr2	-	asmbl_10783	33154638	33154639	asmbl_10780	33154675	33154676	37
Chr2	-	asmbl_10784	33164604	33164605	asmbl_10786	33164601	33164602	3
Chr2	-	asmbl_10786	33164601	33164602	asmbl_10785	33164604	33164605	3
Chr2	+	asmbl_10818	33372572	33372573	asmbl_10819	33372589	33372590	17
Chr2	-	asmbl_10860	33625668	33625669	asmbl_10861	33625649	33625650	19
Chr2	-	asmbl_10865	33644845	33644846	asmbl_10866	33644842	33644843	3
Chr2	-	asmbl_10904	33833367	33833368	asmbl_10905	33833391	33833392	24
Chr2	+	asmbl_10922	33962251	33962252	asmbl_10923	33962254	33962255	3
Chr2	+	asmbl_10923	33962254	33962255	asmbl_10925	33962251	33962252	3
Chr2	+	asmbl_10923	33962254	33962255	asmbl_10926	33962251	33962252	3
Chr2	+	asmbl_10931	33971354	33971355	asmbl_10933	33971357	33971358	3
Chr2	+	asmbl_10933	33971357	33971358	asmbl_10932	33971354	33971355	3
Chr2	-	asmbl_10939	34002734	34002735	asmbl_10940	34002699	34002700	35
Chr2	-	asmbl_10952	34084139	34084140	asmbl_10953	34084223	34084224	84
Chr2	-	asmbl_10952	34084139	34084140	asmbl_10954	34084223	34084224	84
Chr2	-	asmbl_10953	34084223	34084224	asmbl_10955	34084139	34084140	84
Chr2	-	asmbl_10952	34084755	34084756	asmbl_10953	34084817	34084818	62
Chr2	-	asmbl_10953	34084817	34084818	asmbl_10954	34084755	34084756	62
Chr2	-	asmbl_10953	34084817	34084818	asmbl_10955	34084755	34084756	62
Chr2	-	asmbl_10954	34084223	34084224	asmbl_10955	34084139	34084140	84
Chr2	-	asmbl_10952	34087406	34087407	asmbl_10957	34087464	34087465	58
Chr2	-	asmbl_10963	34147853	34147854	asmbl_10972	34147850	34147851	3
Chr2	-	asmbl_10972	34147850	34147851	asmbl_10964	34147853	34147854	3
Chr2	-	asmbl_10965	34139022	34139023	asmbl_10968	34139084	34139085	62
Chr2	-	asmbl_10968	34139084	34139085	asmbl_10966	34139022	34139023	62
Chr2	-	asmbl_10968	34139084	34139085	asmbl_10967	34139022	34139023	62
Chr2	-	asmbl_10968	34139084	34139085	asmbl_10969	34139022	34139023	62
Chr2	-	asmbl_10968	34139084	34139085	asmbl_10971	34139022	34139023	62
Chr2	-	asmbl_10965	34138494	34138495	asmbl_10971	34138410	34138411	84
Chr2	-	asmbl_10971	34138410	34138411	asmbl_10966	34138494	34138495	84
Chr2	-	asmbl_10971	34138410	34138411	asmbl_10967	34138494	34138495	84
Chr2	-	asmbl_10971	34138410	34138411	asmbl_10968	34138494	34138495	84
Chr2	-	asmbl_10971	34138410	34138411	asmbl_10969	34138494	34138495	84
Chr2	-	asmbl_11024	34348285	34348286	asmbl_11025	34348248	34348249	37
Chr2	+	asmbl_11054	34498168	34498169	asmbl_11058	34498163	34498164	5
Chr2	+	asmbl_11058	34498163	34498164	asmbl_11055	34498168	34498169	5
Chr2	+	asmbl_11058	34498163	34498164	asmbl_11056	34498168	34498169	5
Chr2	+	asmbl_11064	34591069	34591070	asmbl_11065	34591073	34591074	4
Chr2	+	asmbl_11064	34591069	34591070	asmbl_11066	34591093	34591094	24
Chr2	+	asmbl_11065	34591073	34591074	asmbl_11066	34591093	34591094	20
Chr2	+	asmbl_11107	34896942	34896943	asmbl_11108	34896945	34896946	3
Chr2	+	asmbl_11107	34896942	34896943	asmbl_11109	34896920	34896921	22
Chr2	+	asmbl_11108	34896945	34896946	asmbl_11109	34896920	34896921	25
Chr2	-	asmbl_11116	34911774	34911775	asmbl_11117	34911770	34911771	4
Chr2	+	asmbl_11123	34921768	34921769	asmbl_11124	34921763	34921764	5
Chr2	+	asmbl_11124	34921763	34921764	asmbl_11125	34921768	34921769	5
Chr2	+	asmbl_11143	34979631	34979632	asmbl_11144	34979619	34979620	12
Chr2	+	asmbl_11143	34979631	34979632	asmbl_11145	34979619	34979620	12
Chr2	-	asmbl_11164	35068951	35068952	asmbl_11165	35068954	35068955	3
Chr2	-	asmbl_11169	35084514	35084515	asmbl_11170	35084511	35084512	3
Chr2	-	asmbl_11169	35084514	35084515	asmbl_11171	35084511	35084512	3
Chr2	-	asmbl_11169	35084514	35084515	asmbl_11172	35084511	35084512	3
Chr2	-	asmbl_11169	35084514	35084515	asmbl_11173	35084505	35084506	9
Chr2	-	asmbl_11170	35084511	35084512	asmbl_11173	35084505	35084506	6
Chr2	-	asmbl_11171	35084511	35084512	asmbl_11173	35084505	35084506	6
Chr2	-	asmbl_11172	35084511	35084512	asmbl_11173	35084505	35084506	6
Chr2	+	asmbl_11174	35087557	35087558	asmbl_11178	35087515	35087516	42
Chr2	+	asmbl_11178	35087515	35087516	asmbl_11175	35087557	35087558	42
Chr2	+	asmbl_11178	35087515	35087516	asmbl_11176	35087557	35087558	42
Chr2	-	asmbl_11195	35174324	35174325	asmbl_11200	35174339	35174340	15
Chr2	-	asmbl_11200	35174339	35174340	asmbl_11196	35174324	35174325	15
Chr2	-	asmbl_11200	35174339	35174340	asmbl_11197	35174324	35174325	15
Chr2	-	asmbl_11200	35174339	35174340	asmbl_11198	35174324	35174325	15
Chr2	-	asmbl_11200	35174339	35174340	asmbl_11199	35174324	35174325	15
Chr2	-	asmbl_11200	35174339	35174340	asmbl_11203	35174324	35174325	15
Chr2	-	asmbl_11195	35176645	35176646	asmbl_11204	35176640	35176641	5
Chr2	-	asmbl_11204	35176640	35176641	asmbl_11196	35176645	35176646	5
Chr2	-	asmbl_11204	35176640	35176641	asmbl_11197	35176645	35176646	5
Chr2	-	asmbl_11204	35176640	35176641	asmbl_11198	35176645	35176646	5
Chr2	-	asmbl_11204	35176640	35176641	asmbl_11199	35176645	35176646	5
Chr2	-	asmbl_11204	35176640	35176641	asmbl_11200	35176645	35176646	5
Chr2	-	asmbl_11204	35176640	35176641	asmbl_11203	35176645	35176646	5
Chr2	+	asmbl_11216	35230408	35230409	asmbl_11217	35230396	35230397	12
Chr2	+	asmbl_11216	35230408	35230409	asmbl_11218	35230396	35230397	12
Chr2	+	asmbl_11217	35230396	35230397	asmbl_11219	35230408	35230409	12
Chr2	+	asmbl_11218	35230396	35230397	asmbl_11219	35230408	35230409	12
Chr2	+	asmbl_11228	35268374	35268375	asmbl_11229	35267730	35267731	644
Chr2	+	asmbl_11234	35287872	35287873	asmbl_11235	35287896	35287897	24
Chr2	+	asmbl_11235	35287896	35287897	asmbl_11236	35287872	35287873	24
Chr2	+	asmbl_11234	35289376	35289377	asmbl_11236	35289381	35289382	5
Chr2	+	asmbl_11236	35289381	35289382	asmbl_11235	35289376	35289377	5
Chr2	+	asmbl_11236	35289381	35289382	asmbl_11237	35289376	35289377	5
Chr2	-	asmbl_11245	35324705	35324706	asmbl_11247	35324691	35324692	14
Chr2	+	asmbl_11257	35378783	35378784	asmbl_11258	35378702	35378703	81
Chr2	-	asmbl_11274	35446939	35446940	asmbl_11276	35446747	35446748	192
Chr2	-	asmbl_11274	35446939	35446940	asmbl_11278	35446747	35446748	192
Chr2	+	asmbl_11288	35503283	35503284	asmbl_11289	35503063	35503064	220
Chr2	+	asmbl_11316	35620915	35620916	asmbl_11317	35620918	35620919	3
Chr2	-	asmbl_11323	35656375	35656376	asmbl_11324	35656398	35656399	23
Chr2	-	asmbl_11323	35655577	35655578	asmbl_11327	35655570	35655571	7
Chr2	-	asmbl_11327	35655570	35655571	asmbl_11324	35655577	35655578	7
Chr2	-	asmbl_11327	35655570	35655571	asmbl_11325	35655577	35655578	7
Chr2	-	asmbl_11327	35655570	35655571	asmbl_11326	35655577	35655578	7
Chr2	-	asmbl_11328	35662871	35662872	asmbl_11329	35662888	35662889	17
Chr2	-	asmbl_11332	35671747	35671748	asmbl_11333	35671800	35671801	53
Chr2	-	asmbl_11332	35671747	35671748	asmbl_11334	35671741	35671742	6
Chr2	-	asmbl_11333	35671800	35671801	asmbl_11334	35671741	35671742	59
Chr2	-	asmbl_11336	35679010	35679011	asmbl_11337	35678972	35678973	38
Chr2	-	asmbl_11354	35781624	35781625	asmbl_11355	35781629	35781630	5
Chr2	-	asmbl_11355	35781629	35781630	asmbl_11356	35781624	35781625	5
Chr2	+	asmbl_11360	35793643	35793644	asmbl_11361	35793624	35793625	19
Chr2	+	asmbl_11361	35793624	35793625	asmbl_11362	35793643	35793644	19
Chr2	+	asmbl_11364	35804831	35804832	asmbl_11366	35804835	35804836	4
Chr2	+	asmbl_11366	35804835	35804836	asmbl_11365	35804831	35804832	4
Chr2	+	asmbl_11366	35804835	35804836	asmbl_11367	35804831	35804832	4
Chr2	+	asmbl_11373	35820568	35820569	asmbl_11374	35820444	35820445	124
Chr2	+	asmbl_11374	35820444	35820445	asmbl_11375	35820568	35820569	124
Chr2	+	asmbl_11381	35842074	35842075	asmbl_11382	35842069	35842070	5
Chr2	+	asmbl_11384	35870111	35870112	asmbl_11386	35870101	35870102	10
Chr2	+	asmbl_11386	35870101	35870102	asmbl_11385	35870111	35870112	10
Chr2	+	asmbl_11387	35876074	35876075	asmbl_11388	35876080	35876081	6
Chr3	+	asmbl_11407	81675	81676	asmbl_11408	81660	81661	15
Chr3	+	asmbl_11448	169074	169075	asmbl_11449	169087	169088	13
Chr3	-	asmbl_11466	276007	276008	asmbl_11467	275996	275997	11
Chr3	-	asmbl_11466	276007	276008	asmbl_11468	276057	276058	50
Chr3	-	asmbl_11466	276007	276008	asmbl_11469	276027	276028	20
Chr3	-	asmbl_11467	275996	275997	asmbl_11468	276057	276058	61
Chr3	-	asmbl_11467	275996	275997	asmbl_11469	276027	276028	31
Chr3	-	asmbl_11468	276057	276058	asmbl_11469	276027	276028	30
Chr3	+	asmbl_11474	300175	300176	asmbl_11475	300125	300126	50
Chr3	-	asmbl_11483	344828	344829	asmbl_11484	344840	344841	12
Chr3	-	asmbl_11489	351498	351499	asmbl_11490	351495	351496	3
Chr3	+	asmbl_11502	445087	445088	asmbl_11503	445023	445024	64
Chr3	+	asmbl_11502	445087	445088	asmbl_11504	445023	445024	64
Chr3	+	asmbl_11502	445087	445088	asmbl_11506	445014	445015	73
Chr3	+	asmbl_11503	445023	445024	asmbl_11506	445014	445015	9
Chr3	+	asmbl_11504	445023	445024	asmbl_11506	445014	445015	9
Chr3	-	asmbl_11509	450223	450224	asmbl_11514	450177	450178	46
Chr3	-	asmbl_11514	450177	450178	asmbl_11510	450223	450224	46
Chr3	-	asmbl_11514	450177	450178	asmbl_11511	450223	450224	46
Chr3	-	asmbl_11514	450177	450178	asmbl_11512	450223	450224	46
Chr3	-	asmbl_11514	450177	450178	asmbl_11513	450223	450224	46
Chr3	+	asmbl_11529	491931	491932	asmbl_11530	492052	492053	121
Chr3	+	asmbl_11529	491931	491932	asmbl_11531	492052	492053	121
Chr3	+	asmbl_11529	492244	492245	asmbl_11531	492234	492235	10
Chr3	+	asmbl_11531	492234	492235	asmbl_11530	492244	492245	10
Chr3	-	asmbl_11542	553696	553697	asmbl_11543	553730	553731	34
Chr3	+	asmbl_11553	616216	616217	asmbl_11554	616200	616201	16
Chr3	+	asmbl_11554	616200	616201	asmbl_11556	616216	616217	16
Chr3	+	asmbl_11554	616200	616201	asmbl_11557	616216	616217	16
Chr3	+	asmbl_11554	616200	616201	asmbl_11558	616216	616217	16
Chr3	+	asmbl_11554	616200	616201	asmbl_11559	616216	616217	16
Chr3	+	asmbl_11554	616200	616201	asmbl_11560	616216	616217	16
Chr3	+	asmbl_11553	615744	615745	asmbl_11557	615748	615749	4
Chr3	+	asmbl_11553	615744	615745	asmbl_11558	615748	615749	4
Chr3	+	asmbl_11557	615748	615749	asmbl_11554	615744	615745	4
Chr3	+	asmbl_11557	615748	615749	asmbl_11555	615744	615745	4
Chr3	+	asmbl_11557	615748	615749	asmbl_11559	615744	615745	4
Chr3	+	asmbl_11557	615748	615749	asmbl_11560	615744	615745	4
Chr3	+	asmbl_11557	615748	615749	asmbl_11561	615744	615745	4
Chr3	+	asmbl_11558	615748	615749	asmbl_11554	615744	615745	4
Chr3	+	asmbl_11558	615748	615749	asmbl_11555	615744	615745	4
Chr3	+	asmbl_11558	615748	615749	asmbl_11559	615744	615745	4
Chr3	+	asmbl_11558	615748	615749	asmbl_11560	615744	615745	4
Chr3	+	asmbl_11558	615748	615749	asmbl_11561	615744	615745	4
Chr3	-	asmbl_11567	635935	635936	asmbl_11568	635932	635933	3
Chr3	+	asmbl_11574	659282	659283	asmbl_11575	659287	659288	5
Chr3	+	asmbl_11579	697808	697809	asmbl_11580	697805	697806	3
Chr3	-	asmbl_11581	699909	699910	asmbl_11582	699878	699879	31
Chr3	-	asmbl_11583	707666	707667	asmbl_11584	707672	707673	6
Chr3	+	asmbl_11586	715939	715940	asmbl_11587	715936	715937	3
Chr3	-	asmbl_11609	838759	838760	asmbl_11610	838850	838851	91
Chr3	-	asmbl_11618	865940	865941	asmbl_11620	866002	866003	62
Chr3	-	asmbl_11618	865940	865941	asmbl_11621	866005	866006	65
Chr3	-	asmbl_11620	866002	866003	asmbl_11621	866005	866006	3
Chr3	+	asmbl_11642	978333	978334	asmbl_11643	978454	978455	121
Chr3	+	asmbl_11643	978454	978455	asmbl_11644	978333	978334	121
Chr3	-	asmbl_11677	1099377	1099378	asmbl_11678	1099389	1099390	12
Chr3	-	asmbl_11682	1110565	1110566	asmbl_11685	1110553	1110554	12
Chr3	-	asmbl_11684	1111868	1111869	asmbl_11686	1111865	1111866	3
Chr3	+	asmbl_11703	1248884	1248885	asmbl_11704	1248946	1248947	62
Chr3	-	asmbl_11729	1416960	1416961	asmbl_11730	1416955	1416956	5
Chr3	+	asmbl_11732	1430006	1430007	asmbl_11734	1430013	1430014	7
Chr3	-	asmbl_11744	1478611	1478612	asmbl_11748	1478601	1478602	10
Chr3	-	asmbl_11748	1478601	1478602	asmbl_11745	1478611	1478612	10
Chr3	-	asmbl_11746	1478457	1478458	asmbl_11747	1478312	1478313	145
Chr3	-	asmbl_11746	1478611	1478612	asmbl_11747	1478601	1478602	10
Chr3	-	asmbl_11761	1546908	1546909	asmbl_11762	1546920	1546921	12
Chr3	-	asmbl_11767	1579967	1579968	asmbl_11768	1579970	1579971	3
Chr3	-	asmbl_11767	1579967	1579968	asmbl_11769	1579970	1579971	3
Chr3	+	asmbl_11780	1622093	1622094	asmbl_11782	1622106	1622107	13
Chr3	+	asmbl_11782	1622106	1622107	asmbl_11781	1622093	1622094	13
Chr3	+	asmbl_11780	1620736	1620737	asmbl_11783	1620801	1620802	65
Chr3	-	asmbl_11784	1626212	1626213	asmbl_11785	1626361	1626362	149
Chr3	-	asmbl_11798	1719675	1719676	asmbl_11800	1719621	1719622	54
Chr3	-	asmbl_11800	1719621	1719622	asmbl_11799	1719675	1719676	54
Chr3	+	asmbl_11804	1731188	1731189	asmbl_11805	1731150	1731151	38
Chr3	-	asmbl_11809	1758173	1758174	asmbl_11810	1758179	1758180	6
Chr3	-	asmbl_11814	1770390	1770391	asmbl_11819	1770408	1770409	18
Chr3	-	asmbl_11819	1770408	1770409	asmbl_11815	1770390	1770391	18
Chr3	-	asmbl_11819	1770408	1770409	asmbl_11816	1770390	1770391	18
Chr3	-	asmbl_11819	1770408	1770409	asmbl_11817	1770390	1770391	18
Chr3	-	asmbl_11853	1963086	1963087	asmbl_11854	1963083	1963084	3
Chr3	-	asmbl_11862	2008077	2008078	asmbl_11863	2008067	2008068	10
Chr3	+	asmbl_11875	2077580	2077581	asmbl_11877	2077666	2077667	86
Chr3	-	asmbl_11878	2083506	2083507	asmbl_11879	2083530	2083531	24
Chr3	-	asmbl_11879	2083530	2083531	asmbl_11881	2083506	2083507	24
Chr3	-	asmbl_11879	2083530	2083531	asmbl_11882	2083506	2083507	24
Chr3	-	asmbl_11881	2090055	2090056	asmbl_11883	2090047	2090048	8
Chr3	-	asmbl_11903	2205831	2205832	asmbl_11904	2205826	2205827	5
Chr3	-	asmbl_11915	2356186	2356187	asmbl_11916	2356183	2356184	3
Chr3	-	asmbl_11917	2361993	2361994	asmbl_11918	2361974	2361975	19
Chr3	-	asmbl_11921	2378314	2378315	asmbl_11923	2378681	2378682	367
Chr3	-	asmbl_11923	2378681	2378682	asmbl_11922	2378314	2378315	367
Chr3	-	asmbl_11923	2378681	2378682	asmbl_11924	2378314	2378315	367
Chr3	+	asmbl_11967	2561698	2561699	asmbl_11968	2561677	2561678	21
Chr3	+	asmbl_11968	2561677	2561678	asmbl_11969	2561698	2561699	21
Chr3	+	asmbl_11967	2561521	2561522	asmbl_11969	2561488	2561489	33
Chr3	+	asmbl_11969	2561488	2561489	asmbl_11968	2561521	2561522	33
Chr3	-	asmbl_11975	2633641	2633642	asmbl_11983	2633914	2633915	273
Chr3	-	asmbl_11983	2633914	2633915	asmbl_11979	2633641	2633642	273
Chr3	-	asmbl_11983	2633914	2633915	asmbl_11980	2633641	2633642	273
Chr3	-	asmbl_11983	2633914	2633915	asmbl_11986	2633641	2633642	273
Chr3	-	asmbl_11976	2633383	2633384	asmbl_11978	2633368	2633369	15
Chr3	-	asmbl_11976	2633383	2633384	asmbl_11981	2633368	2633369	15
Chr3	-	asmbl_11978	2633368	2633369	asmbl_11977	2633383	2633384	15
Chr3	-	asmbl_11978	2633368	2633369	asmbl_11979	2633383	2633384	15
Chr3	-	asmbl_11978	2633368	2633369	asmbl_11980	2633383	2633384	15
Chr3	-	asmbl_11978	2633368	2633369	asmbl_11984	2633383	2633384	15
Chr3	-	asmbl_11978	2633368	2633369	asmbl_11985	2633383	2633384	15
Chr3	-	asmbl_11981	2633368	2633369	asmbl_11977	2633383	2633384	15
Chr3	-	asmbl_11981	2633368	2633369	asmbl_11979	2633383	2633384	15
Chr3	-	asmbl_11981	2633368	2633369	asmbl_11980	2633383	2633384	15
Chr3	-	asmbl_11981	2633368	2633369	asmbl_11984	2633383	2633384	15
Chr3	-	asmbl_11981	2633368	2633369	asmbl_11985	2633383	2633384	15
Chr3	-	asmbl_11978	2633914	2633915	asmbl_11979	2633641	2633642	273
Chr3	-	asmbl_11978	2633914	2633915	asmbl_11980	2633641	2633642	273
Chr3	-	asmbl_11979	2633641	2633642	asmbl_11981	2633914	2633915	273
Chr3	-	asmbl_11979	2633641	2633642	asmbl_11984	2633914	2633915	273
Chr3	-	asmbl_11979	2633641	2633642	asmbl_11985	2633914	2633915	273
Chr3	-	asmbl_11980	2633641	2633642	asmbl_11981	2633914	2633915	273
Chr3	-	asmbl_11980	2633641	2633642	asmbl_11984	2633914	2633915	273
Chr3	-	asmbl_11980	2633641	2633642	asmbl_11985	2633914	2633915	273
Chr3	+	asmbl_11989	2662088	2662089	asmbl_11990	2662074	2662075	14
Chr3	+	asmbl_12031	2888637	2888638	asmbl_12033	2888630	2888631	7
Chr3	+	asmbl_12033	2888630	2888631	asmbl_12032	2888637	2888638	7
Chr3	+	asmbl_12047	2967849	2967850	asmbl_12048	2967830	2967831	19
Chr3	-	asmbl_12076	3108650	3108651	asmbl_12077	3108653	3108654	3
Chr3	+	asmbl_12089	3168195	3168196	asmbl_12090	3168198	3168199	3
Chr3	+	asmbl_12114	3322404	3322405	asmbl_12116	3322674	3322675	270
Chr3	+	asmbl_12114	3322404	3322405	asmbl_12118	3322674	3322675	270
Chr3	+	asmbl_12114	3322404	3322405	asmbl_12119	3322408	3322409	4
Chr3	+	asmbl_12116	3322674	3322675	asmbl_12119	3322408	3322409	266
Chr3	+	asmbl_12118	3322674	3322675	asmbl_12119	3322408	3322409	266
Chr3	+	asmbl_12141	3449255	3449256	asmbl_12145	3449216	3449217	39
Chr3	+	asmbl_12145	3449216	3449217	asmbl_12143	3449112	3449113	104
Chr3	+	asmbl_12145	3449216	3449217	asmbl_12144	3449112	3449113	104
Chr3	+	asmbl_12145	3449216	3449217	asmbl_12146	3449255	3449256	39
Chr3	+	asmbl_12172	3627349	3627350	asmbl_12174	3627381	3627382	32
Chr3	+	asmbl_12174	3627381	3627382	asmbl_12173	3627349	3627350	32
Chr3	+	asmbl_12172	3630119	3630120	asmbl_12175	3630140	3630141	21
Chr3	-	asmbl_12183	3657819	3657820	asmbl_12184	3657759	3657760	60
Chr3	-	asmbl_12185	3663541	3663542	asmbl_12186	3663640	3663641	99
Chr3	-	asmbl_12208	3740323	3740324	asmbl_12211	3740245	3740246	78
Chr3	-	asmbl_12214	3749049	3749050	asmbl_12215	3749052	3749053	3
Chr3	-	asmbl_12214	3749049	3749050	asmbl_12216	3748946	3748947	103
Chr3	-	asmbl_12215	3749052	3749053	asmbl_12216	3748946	3748947	106
Chr3	-	asmbl_12223	3796519	3796520	asmbl_12225	3796629	3796630	110
Chr3	-	asmbl_12225	3796629	3796630	asmbl_12224	3796519	3796520	110
Chr3	+	asmbl_12274	4079828	4079829	asmbl_12276	4079823	4079824	5
Chr3	+	asmbl_12276	4079823	4079824	asmbl_12275	4079828	4079829	5
Chr3	+	asmbl_12276	4079823	4079824	asmbl_12277	4079828	4079829	5
Chr3	+	asmbl_12275	4080907	4080908	asmbl_12277	4081056	4081057	149
Chr3	+	asmbl_12277	4081056	4081057	asmbl_12276	4080907	4080908	149
Chr3	+	asmbl_12278	4090496	4090497	asmbl_12281	4090500	4090501	4
Chr3	+	asmbl_12281	4090500	4090501	asmbl_12279	4090496	4090497	4
Chr3	+	asmbl_12281	4090500	4090501	asmbl_12280	4090496	4090497	4
Chr3	+	asmbl_12303	4183344	4183345	asmbl_12307	4183339	4183340	5
Chr3	+	asmbl_12307	4183339	4183340	asmbl_12308	4183344	4183345	5
Chr3	-	asmbl_12312	4197357	4197358	asmbl_12313	4197369	4197370	12
Chr3	-	asmbl_12312	4197357	4197358	asmbl_12314	4197369	4197370	12
Chr3	-	asmbl_12312	4197184	4197185	asmbl_12314	4197232	4197233	48
Chr3	-	asmbl_12314	4197232	4197233	asmbl_12313	4197184	4197185	48
Chr3	-	asmbl_12313	4196873	4196874	asmbl_12316	4196870	4196871	3
Chr3	-	asmbl_12316	4196870	4196871	asmbl_12314	4196873	4196874	3
Chr3	-	asmbl_12316	4196870	4196871	asmbl_12315	4196873	4196874	3
Chr3	-	asmbl_12317	4203107	4203108	asmbl_12320	4203100	4203101	7
Chr3	+	asmbl_12331	4314408	4314409	asmbl_12332	4314405	4314406	3
Chr3	-	asmbl_12339	4328294	4328295	asmbl_12341	4328318	4328319	24
Chr3	+	asmbl_12346	4378731	4378732	asmbl_12348	4378741	4378742	10
Chr3	+	asmbl_12354	4396097	4396098	asmbl_12356	4396127	4396128	30
Chr3	+	asmbl_12359	4416429	4416430	asmbl_12361	4416425	4416426	4
Chr3	-	asmbl_12380	4499237	4499238	asmbl_12381	4499243	4499244	6
Chr3	+	asmbl_12382	4513319	4513320	asmbl_12383	4513316	4513317	3
Chr3	-	asmbl_12420	4702222	4702223	asmbl_12421	4702217	4702218	5
Chr3	+	asmbl_12457	4829325	4829326	asmbl_12458	4829331	4829332	6
Chr3	+	asmbl_12457	4829325	4829326	asmbl_12459	4829331	4829332	6
Chr3	-	asmbl_12465	4852879	4852880	asmbl_12467	4852882	4852883	3
Chr3	-	asmbl_12467	4852882	4852883	asmbl_12466	4852879	4852880	3
Chr3	-	asmbl_12465	4853584	4853585	asmbl_12467	4853620	4853621	36
Chr3	-	asmbl_12465	4853584	4853585	asmbl_12468	4853615	4853616	31
Chr3	-	asmbl_12467	4853620	4853621	asmbl_12468	4853615	4853616	5
Chr3	-	asmbl_12470	4875064	4875065	asmbl_12471	4875069	4875070	5
Chr3	+	asmbl_12472	4886824	4886825	asmbl_12473	4886809	4886810	15
Chr3	-	asmbl_12481	4928235	4928236	asmbl_12483	4928322	4928323	87
Chr3	+	asmbl_12489	4967338	4967339	asmbl_12490	4967334	4967335	4
Chr3	+	asmbl_12515	5146726	5146727	asmbl_12516	5146731	5146732	5
Chr3	-	asmbl_12522	5184854	5184855	asmbl_12525	5184850	5184851	4
Chr3	-	asmbl_12539	5268353	5268354	asmbl_12540	5268349	5268350	4
Chr3	+	asmbl_12562	5358046	5358047	asmbl_12563	5358037	5358038	9
Chr3	-	asmbl_12571	5421981	5421982	asmbl_12573	5421974	5421975	7
Chr3	-	asmbl_12573	5421974	5421975	asmbl_12572	5421981	5421982	7
Chr3	-	asmbl_12585	5519076	5519077	asmbl_12586	5519072	5519073	4
Chr3	-	asmbl_12594	5571008	5571009	asmbl_12595	5571028	5571029	20
Chr3	-	asmbl_12599	5593682	5593683	asmbl_12601	5593669	5593670	13
Chr3	-	asmbl_12601	5593669	5593670	asmbl_12600	5593682	5593683	13
Chr3	-	asmbl_12608	5660700	5660701	asmbl_12609	5660690	5660691	10
Chr3	+	asmbl_12615	5701248	5701249	asmbl_12616	5701252	5701253	4
Chr3	+	asmbl_12617	5715141	5715142	asmbl_12619	5715169	5715170	28
Chr3	+	asmbl_12617	5715543	5715544	asmbl_12620	5715535	5715536	8
Chr3	+	asmbl_12620	5715535	5715536	asmbl_12619	5715543	5715544	8
Chr3	+	asmbl_12635	5803535	5803536	asmbl_12638	5803542	5803543	7
Chr3	+	asmbl_12638	5803542	5803543	asmbl_12636	5803535	5803536	7
Chr3	+	asmbl_12652	5848014	5848015	asmbl_12653	5848027	5848028	13
Chr3	-	asmbl_12660	5907205	5907206	asmbl_12661	5907216	5907217	11
Chr3	-	asmbl_12663	5937242	5937243	asmbl_12664	5937276	5937277	34
Chr3	+	asmbl_12668	5948666	5948667	asmbl_12669	5948620	5948621	46
Chr3	+	asmbl_12668	5950882	5950883	asmbl_12672	5951666	5951667	784
Chr3	+	asmbl_12670	5948921	5948922	asmbl_12671	5948955	5948956	34
Chr3	-	asmbl_12681	5995520	5995521	asmbl_12684	5995517	5995518	3
Chr3	-	asmbl_12684	5995517	5995518	asmbl_12683	5995520	5995521	3
Chr3	+	asmbl_12687	6021414	6021415	asmbl_12688	6021408	6021409	6
Chr3	-	asmbl_12707	6155004	6155005	asmbl_12708	6154985	6154986	19
Chr3	-	asmbl_12713	6164686	6164687	asmbl_12714	6164689	6164690	3
Chr3	+	asmbl_12730	6262843	6262844	asmbl_12732	6262849	6262850	6
Chr3	+	asmbl_12732	6262849	6262850	asmbl_12731	6262843	6262844	6
Chr3	+	asmbl_12734	6273326	6273327	asmbl_12735	6273338	6273339	12
Chr3	+	asmbl_12735	6273338	6273339	asmbl_12737	6273326	6273327	12
Chr3	+	asmbl_12743	6306903	6306904	asmbl_12744	6306899	6306900	4
Chr3	+	asmbl_12779	6436713	6436714	asmbl_12780	6436758	6436759	45
Chr3	+	asmbl_12794	6518405	6518406	asmbl_12796	6518418	6518419	13
[truncated: 5,073 more rows]
