# Supplementary material for: Comprehensive analysis of alternative splicing in rice and comparative analyses with Arabidopsis
Source: BMC Genomics. 2006 Dec 28;7:327. doi: 10.1186/1471-2164-7-327 (PMC1769492; doi:10.1186/1471-2164-7-327)
Supplement: Additional file 5 — Coordinates for the alternative acceptor splicing sites in the two isoforms for Arabidopsis. [file 1471-2164-7-327-S5.xls]

## Sheet: arab_acceptor
Supplementary Table 5
Chromosome	Orientation	Assembly A	Upstream Coordinate	Downstream Coordinate	Assembly B	Upstream Coordinate	Downstream Coordinate	Delta bp
Chr1	-	asmbl_10	35475	35476	asmbl_11	35472	35473	3
Chr1	-	asmbl_11	35472	35473	asmbl_8	35475	35476	3
Chr1	-	asmbl_11	35472	35473	asmbl_9	35475	35476	3
Chr1	-	asmbl_25	74456	74457	asmbl_26	74450	74451	6
Chr1	+	asmbl_56	163932	163933	asmbl_58	163615	163616	317
Chr1	+	asmbl_58	163615	163616	asmbl_57	163932	163933	317
Chr1	+	asmbl_58	163615	163616	asmbl_59	163932	163933	317
Chr1	-	asmbl_119	313419	313420	asmbl_120	313453	313454	34
Chr1	+	asmbl_122	318360	318361	asmbl_124	318294	318295	66
Chr1	-	asmbl_149	387673	387674	asmbl_150	387656	387657	17
Chr1	+	asmbl_164	416729	416730	asmbl_165	416741	416742	12
Chr1	-	asmbl_173	450259	450260	asmbl_174	450252	450253	7
Chr1	-	asmbl_193	513247	513248	asmbl_194	513250	513251	3
Chr1	+	asmbl_197	519034	519035	asmbl_198	519031	519032	3
Chr1	+	asmbl_228	629286	629287	asmbl_229	628933	628934	353
Chr1	+	asmbl_228	629286	629287	asmbl_231	628944	628945	342
Chr1	+	asmbl_229	628933	628934	asmbl_231	628944	628945	11
Chr1	+	asmbl_229	628933	628934	asmbl_230	629286	629287	353
Chr1	+	asmbl_228	626911	626912	asmbl_230	626915	626916	4
Chr1	+	asmbl_230	626915	626916	asmbl_229	626911	626912	4
Chr1	+	asmbl_231	628944	628945	asmbl_230	629286	629287	342
Chr1	+	asmbl_232	632007	632008	asmbl_233	631998	631999	9
Chr1	+	asmbl_232	632007	632008	asmbl_234	631926	631927	81
Chr1	+	asmbl_233	631998	631999	asmbl_234	631926	631927	72
Chr1	+	asmbl_232	632882	632883	asmbl_235	632879	632880	3
Chr1	+	asmbl_235	632879	632880	asmbl_233	632882	632883	3
Chr1	+	asmbl_235	632879	632880	asmbl_234	632882	632883	3
Chr1	-	asmbl_238	644262	644263	asmbl_240	644257	644258	5
Chr1	-	asmbl_238	644262	644263	asmbl_241	644257	644258	5
Chr1	-	asmbl_246	656746	656747	asmbl_247	656756	656757	10
Chr1	-	asmbl_250	666257	666258	asmbl_252	666263	666264	6
Chr1	-	asmbl_250	666257	666258	asmbl_253	666263	666264	6
Chr1	-	asmbl_254	667465	667466	asmbl_255	667438	667439	27
Chr1	+	asmbl_274	751118	751119	asmbl_275	751122	751123	4
Chr1	-	asmbl_313	862614	862615	asmbl_314	862641	862642	27
Chr1	+	asmbl_328	908030	908031	asmbl_329	908036	908037	6
Chr1	-	asmbl_347	969711	969712	asmbl_348	969705	969706	6
Chr1	+	asmbl_357	992440	992441	asmbl_358	992622	992623	182
Chr1	+	asmbl_363	1006578	1006579	asmbl_365	1006580	1006581	2
Chr1	+	asmbl_365	1006580	1006581	asmbl_364	1006578	1006579	2
Chr1	-	asmbl_418	1188006	1188007	asmbl_419	1188073	1188074	67
Chr1	+	asmbl_421	1193457	1193458	asmbl_422	1193461	1193462	4
Chr1	-	asmbl_442	1284690	1284691	asmbl_443	1284710	1284711	20
Chr1	+	asmbl_450	1302380	1302381	asmbl_451	1302363	1302364	17
Chr1	-	asmbl_466	1360832	1360833	asmbl_467	1360836	1360837	4
Chr1	-	asmbl_470	1375221	1375222	asmbl_471	1375211	1375212	10
Chr1	-	asmbl_503	1478073	1478074	asmbl_504	1478277	1478278	204
Chr1	-	asmbl_509	1493392	1493393	asmbl_510	1493401	1493402	9
Chr1	-	asmbl_511	1499314	1499315	asmbl_512	1499306	1499307	8
Chr1	-	asmbl_512	1499306	1499307	asmbl_513	1499314	1499315	8
Chr1	-	asmbl_514	1503261	1503262	asmbl_515	1503256	1503257	5
Chr1	+	asmbl_535	1554819	1554820	asmbl_536	1554810	1554811	9
Chr1	+	asmbl_535	1554819	1554820	asmbl_537	1554810	1554811	9
Chr1	+	asmbl_605	1746758	1746759	asmbl_606	1746763	1746764	5
Chr1	+	asmbl_609	1761298	1761299	asmbl_610	1761306	1761307	8
Chr1	-	asmbl_628	1816408	1816409	asmbl_629	1816402	1816403	6
Chr1	-	asmbl_646	1860165	1860166	asmbl_647	1860162	1860163	3
Chr1	-	asmbl_689	1991984	1991985	asmbl_696	1991970	1991971	14
Chr1	-	asmbl_703	2021906	2021907	asmbl_704	2021901	2021902	5
Chr1	+	asmbl_713	2036929	2036930	asmbl_715	2036955	2036956	26
Chr1	+	asmbl_752	2136412	2136413	asmbl_755	2136447	2136448	35
Chr1	+	asmbl_755	2136447	2136448	asmbl_753	2136412	2136413	35
Chr1	+	asmbl_755	2136447	2136448	asmbl_754	2136412	2136413	35
Chr1	+	asmbl_759	2154049	2154050	asmbl_760	2154044	2154045	5
Chr1	-	asmbl_782	2217849	2217850	asmbl_783	2217859	2217860	10
Chr1	-	asmbl_782	2218556	2218557	asmbl_783	2218552	2218553	4
Chr1	+	asmbl_795	2250170	2250171	asmbl_796	2250176	2250177	6
Chr1	-	asmbl_856	2409086	2409087	asmbl_857	2409083	2409084	3
Chr1	-	asmbl_858	2410575	2410576	asmbl_862	2410600	2410601	25
Chr1	-	asmbl_862	2410600	2410601	asmbl_859	2410575	2410576	25
Chr1	-	asmbl_862	2410600	2410601	asmbl_860	2410575	2410576	25
Chr1	-	asmbl_859	2411927	2411928	asmbl_860	2412217	2412218	290
Chr1	+	asmbl_880	2437676	2437677	asmbl_881	2437673	2437674	3
Chr1	+	asmbl_880	2437676	2437677	asmbl_883	2437673	2437674	3
Chr1	+	asmbl_881	2437673	2437674	asmbl_882	2437676	2437677	3
Chr1	+	asmbl_883	2437673	2437674	asmbl_882	2437676	2437677	3
Chr1	+	asmbl_894	2467628	2467629	asmbl_895	2467633	2467634	5
Chr1	+	asmbl_928	2568499	2568500	asmbl_929	2568507	2568508	8
Chr1	-	asmbl_935	2582858	2582859	asmbl_936	2582863	2582864	5
Chr1	+	asmbl_945	2619401	2619402	asmbl_946	2619392	2619393	9
Chr1	-	asmbl_955	2641272	2641273	asmbl_957	2641231	2641232	41
Chr1	-	asmbl_957	2641231	2641232	asmbl_956	2641272	2641273	41
Chr1	+	asmbl_969	2678677	2678678	asmbl_970	2678692	2678693	15
Chr1	+	asmbl_982	2708188	2708189	asmbl_983	2708193	2708194	5
Chr1	+	asmbl_983	2708193	2708194	asmbl_984	2708188	2708189	5
Chr1	-	asmbl_1000	2744495	2744496	asmbl_996	2744537	2744538	42
Chr1	-	asmbl_1000	2744495	2744496	asmbl_997	2744537	2744538	42
Chr1	-	asmbl_1000	2744495	2744496	asmbl_998	2744537	2744538	42
Chr1	-	asmbl_1000	2744495	2744496	asmbl_999	2744537	2744538	42
Chr1	-	asmbl_1000	2745706	2745707	asmbl_999	2745697	2745698	9
Chr1	-	asmbl_999	2745697	2745698	asmbl_996	2745706	2745707	9
Chr1	-	asmbl_999	2745697	2745698	asmbl_997	2745706	2745707	9
Chr1	-	asmbl_999	2745697	2745698	asmbl_998	2745706	2745707	9
Chr1	+	asmbl_1008	2766510	2766511	asmbl_1009	2766507	2766508	3
Chr1	+	asmbl_1008	2766510	2766511	asmbl_1010	2766507	2766508	3
Chr1	+	asmbl_1017	2801983	2801984	asmbl_1019	2801988	2801989	5
Chr1	+	asmbl_1019	2801988	2801989	asmbl_1018	2801983	2801984	5
Chr1	+	asmbl_1019	2801988	2801989	asmbl_1020	2801983	2801984	5
Chr1	+	asmbl_1033	2827681	2827682	asmbl_1034	2827690	2827691	9
Chr1	+	asmbl_1036	2839841	2839842	asmbl_1037	2839851	2839852	10
Chr1	+	asmbl_1038	2843747	2843748	asmbl_1039	2843678	2843679	69
Chr1	+	asmbl_1041	2849461	2849462	asmbl_1042	2849480	2849481	19
Chr1	+	asmbl_1044	2854335	2854336	asmbl_1045	2854316	2854317	19
Chr1	+	asmbl_1045	2854316	2854317	asmbl_1046	2854335	2854336	19
Chr1	+	asmbl_1045	2854316	2854317	asmbl_1047	2854335	2854336	19
Chr1	+	asmbl_1044	2852717	2852718	asmbl_1047	2852741	2852742	24
Chr1	+	asmbl_1047	2852741	2852742	asmbl_1045	2852717	2852718	24
Chr1	+	asmbl_1047	2852741	2852742	asmbl_1046	2852717	2852718	24
Chr1	+	asmbl_1047	2852741	2852742	asmbl_1048	2852717	2852718	24
Chr1	+	asmbl_1049	2869537	2869538	asmbl_1050	2869516	2869517	21
Chr1	-	asmbl_1071	2925252	2925253	asmbl_1072	2925268	2925269	16
Chr1	-	asmbl_1072	2925268	2925269	asmbl_1073	2925252	2925253	16
Chr1	-	asmbl_1081	2943567	2943568	asmbl_1082	2943229	2943230	338
Chr1	-	asmbl_1092	2980083	2980084	asmbl_1093	2980094	2980095	11
Chr1	-	asmbl_1092	2980083	2980084	asmbl_1094	2980075	2980076	8
Chr1	-	asmbl_1093	2980094	2980095	asmbl_1094	2980075	2980076	19
Chr1	+	asmbl_1098	2995147	2995148	asmbl_1103	2995151	2995152	4
Chr1	+	asmbl_1103	2995151	2995152	asmbl_1099	2995147	2995148	4
Chr1	+	asmbl_1103	2995151	2995152	asmbl_1100	2995147	2995148	4
Chr1	+	asmbl_1103	2995151	2995152	asmbl_1101	2995147	2995148	4
Chr1	+	asmbl_1144	3121773	3121774	asmbl_1145	3121958	3121959	185
Chr1	+	asmbl_1145	3121958	3121959	asmbl_1146	3121773	3121774	185
Chr1	-	asmbl_1168	3199626	3199627	asmbl_1171	3199622	3199623	4
Chr1	-	asmbl_1171	3199622	3199623	asmbl_1169	3199626	3199627	4
Chr1	-	asmbl_1171	3199622	3199623	asmbl_1170	3199626	3199627	4
Chr1	-	asmbl_1170	3200102	3200103	asmbl_1171	3200106	3200107	4
Chr1	+	asmbl_1175	3207377	3207378	asmbl_1176	3207352	3207353	25
Chr1	-	asmbl_1192	3262911	3262912	asmbl_1193	3263021	3263022	110
Chr1	+	asmbl_1201	3289120	3289121	asmbl_1203	3289133	3289134	13
Chr1	+	asmbl_1203	3289133	3289134	asmbl_1202	3289120	3289121	13
Chr1	-	asmbl_1207	3298667	3298668	asmbl_1208	3298575	3298576	92
Chr1	-	asmbl_1207	3298667	3298668	asmbl_1209	3298575	3298576	92
Chr1	+	asmbl_1256	3488328	3488329	asmbl_1257	3488331	3488332	3
Chr1	-	asmbl_1259	3494615	3494616	asmbl_1260	3494593	3494594	22
Chr1	-	asmbl_1261	3503006	3503007	asmbl_1263	3503051	3503052	45
Chr1	-	asmbl_1263	3503051	3503052	asmbl_1262	3503006	3503007	45
Chr1	+	asmbl_1264	3505015	3505016	asmbl_1265	3505018	3505019	3
Chr1	+	asmbl_1272	3531264	3531265	asmbl_1273	3531192	3531193	72
Chr1	+	asmbl_1274	3532991	3532992	asmbl_1275	3532917	3532918	74
Chr1	+	asmbl_1274	3532991	3532992	asmbl_1276	3532891	3532892	100
Chr1	+	asmbl_1275	3532917	3532918	asmbl_1276	3532891	3532892	26
Chr1	+	asmbl_1275	3532917	3532918	asmbl_1277	3532922	3532923	5
Chr1	+	asmbl_1276	3532891	3532892	asmbl_1277	3532922	3532923	31
Chr1	-	asmbl_1300	3614831	3614832	asmbl_1302	3614827	3614828	4
Chr1	-	asmbl_1352	3788879	3788880	asmbl_1354	3788843	3788844	36
Chr1	-	asmbl_1354	3788843	3788844	asmbl_1355	3788879	3788880	36
Chr1	-	asmbl_1361	3821796	3821797	asmbl_1365	3821781	3821782	15
Chr1	-	asmbl_1361	3821796	3821797	asmbl_1366	3821781	3821782	15
Chr1	-	asmbl_1365	3821781	3821782	asmbl_1364	3821796	3821797	15
Chr1	-	asmbl_1365	3821781	3821782	asmbl_1367	3821796	3821797	15
Chr1	-	asmbl_1366	3821781	3821782	asmbl_1364	3821796	3821797	15
Chr1	-	asmbl_1366	3821781	3821782	asmbl_1367	3821796	3821797	15
Chr1	+	asmbl_1373	3838706	3838707	asmbl_1374	3838713	3838714	7
Chr1	+	asmbl_1374	3838713	3838714	asmbl_1375	3838706	3838707	7
Chr1	-	asmbl_1390	3895846	3895847	asmbl_1391	3895849	3895850	3
Chr1	-	asmbl_1390	3895701	3895702	asmbl_1392	3895802	3895803	101
Chr1	-	asmbl_1392	3895802	3895803	asmbl_1391	3895701	3895702	101
Chr1	+	asmbl_1421	3997236	3997237	asmbl_1422	3997246	3997247	10
Chr1	+	asmbl_1422	3997246	3997247	asmbl_1423	3997236	3997237	10
Chr1	+	asmbl_1421	3996038	3996039	asmbl_1423	3996013	3996014	25
Chr1	+	asmbl_1423	3996013	3996014	asmbl_1422	3996038	3996039	25
Chr1	+	asmbl_1427	4001795	4001796	asmbl_1428	4001798	4001799	3
Chr1	+	asmbl_1429	4004167	4004168	asmbl_1430	4004173	4004174	6
Chr1	+	asmbl_1430	4004173	4004174	asmbl_1431	4004167	4004168	6
Chr1	+	asmbl_1429	4006094	4006095	asmbl_1431	4006114	4006115	20
Chr1	+	asmbl_1431	4006114	4006115	asmbl_1430	4006094	4006095	20
Chr1	+	asmbl_1439	4030223	4030224	asmbl_1441	4030217	4030218	6
Chr1	+	asmbl_1441	4030217	4030218	asmbl_1440	4030223	4030224	6
Chr1	+	asmbl_1454	4073654	4073655	asmbl_1455	4073606	4073607	48
Chr1	+	asmbl_1454	4075339	4075340	asmbl_1455	4075361	4075362	22
Chr1	+	asmbl_1464	4122012	4122013	asmbl_1465	4122018	4122019	6
Chr1	+	asmbl_1475	4159561	4159562	asmbl_1476	4159566	4159567	5
Chr1	-	asmbl_1487	4207169	4207170	asmbl_1488	4207151	4207152	18
Chr1	+	asmbl_1518	4306165	4306166	asmbl_1519	4306145	4306146	20
Chr1	+	asmbl_1526	4335434	4335435	asmbl_1528	4335454	4335455	20
Chr1	+	asmbl_1528	4335454	4335455	asmbl_1527	4335434	4335435	20
Chr1	-	asmbl_1530	4347536	4347537	asmbl_1531	4347789	4347790	253
Chr1	-	asmbl_1530	4347536	4347537	asmbl_1532	4347783	4347784	247
Chr1	-	asmbl_1531	4347789	4347790	asmbl_1532	4347783	4347784	6
Chr1	-	asmbl_1550	4394147	4394148	asmbl_1551	4394128	4394129	19
Chr1	-	asmbl_1612	4609333	4609334	asmbl_1613	4609319	4609320	14
Chr1	-	asmbl_1616	4613887	4613888	asmbl_1617	4613514	4613515	373
Chr1	-	asmbl_1633	4665056	4665057	asmbl_1634	4665051	4665052	5
Chr1	-	asmbl_1659	4743499	4743500	asmbl_1660	4743528	4743529	29
Chr1	-	asmbl_1659	4743499	4743500	asmbl_1661	4743521	4743522	22
Chr1	-	asmbl_1660	4743528	4743529	asmbl_1661	4743521	4743522	7
Chr1	+	asmbl_1670	4777738	4777739	asmbl_1671	4777706	4777707	32
Chr1	+	asmbl_1674	4795774	4795775	asmbl_1675	4795335	4795336	439
Chr1	-	asmbl_1689	4838667	4838668	asmbl_1690	4838659	4838660	8
Chr1	-	asmbl_1693	4845148	4845149	asmbl_1694	4845124	4845125	24
Chr1	+	asmbl_1695	4848183	4848184	asmbl_1696	4848188	4848189	5
Chr1	+	asmbl_1701	4865803	4865804	asmbl_1703	4865815	4865816	12
Chr1	+	asmbl_1703	4865815	4865816	asmbl_1702	4865803	4865804	12
Chr1	-	asmbl_1705	4876464	4876465	asmbl_1706	4876468	4876469	4
Chr1	-	asmbl_1705	4876464	4876465	asmbl_1708	4876468	4876469	4
Chr1	-	asmbl_1728	4928144	4928145	asmbl_1729	4928140	4928141	4
Chr1	-	asmbl_1733	4940093	4940094	asmbl_1734	4940089	4940090	4
Chr1	-	asmbl_1740	4969804	4969805	asmbl_1741	4969798	4969799	6
Chr1	+	asmbl_1746	4981918	4981919	asmbl_1747	4981924	4981925	6
Chr1	+	asmbl_1748	4985421	4985422	asmbl_1750	4985484	4985485	63
Chr1	+	asmbl_1748	4985421	4985422	asmbl_1752	4985484	4985485	63
Chr1	+	asmbl_1750	4985484	4985485	asmbl_1749	4985421	4985422	63
Chr1	+	asmbl_1748	4983728	4983729	asmbl_1752	4983747	4983748	19
Chr1	+	asmbl_1752	4983747	4983748	asmbl_1750	4983728	4983729	19
Chr1	+	asmbl_1752	4983747	4983748	asmbl_1751	4983728	4983729	19
Chr1	+	asmbl_1752	4985484	4985485	asmbl_1749	4985421	4985422	63
Chr1	-	asmbl_1759	5034891	5034892	asmbl_1760	5034917	5034918	26
Chr1	-	asmbl_1759	5034891	5034892	asmbl_1761	5034917	5034918	26
Chr1	-	asmbl_1759	5034024	5034025	asmbl_1761	5034004	5034005	20
Chr1	-	asmbl_1761	5034004	5034005	asmbl_1760	5034024	5034025	20
Chr1	-	asmbl_1785	5106527	5106528	asmbl_1786	5106417	5106418	110
Chr1	+	asmbl_1838	5224819	5224820	asmbl_1840	5224823	5224824	4
Chr1	+	asmbl_1840	5224823	5224824	asmbl_1839	5224819	5224820	4
Chr1	-	asmbl_1842	5229047	5229048	asmbl_1844	5229227	5229228	180
Chr1	+	asmbl_1848	5238229	5238230	asmbl_1849	5238222	5238223	7
Chr1	+	asmbl_1848	5238229	5238230	asmbl_1852	5238222	5238223	7
Chr1	+	asmbl_1849	5238222	5238223	asmbl_1851	5238229	5238230	7
Chr1	+	asmbl_1848	5239708	5239709	asmbl_1851	5239719	5239720	11
Chr1	+	asmbl_1851	5239719	5239720	asmbl_1849	5239708	5239709	11
Chr1	+	asmbl_1852	5238222	5238223	asmbl_1851	5238229	5238230	7
Chr1	+	asmbl_1858	5253542	5253543	asmbl_1859	5253539	5253540	3
Chr1	-	asmbl_1870	5279185	5279186	asmbl_1871	5279190	5279191	5
Chr1	-	asmbl_1870	5279185	5279186	asmbl_1873	5279190	5279191	5
Chr1	-	asmbl_1871	5279190	5279191	asmbl_1872	5279185	5279186	5
Chr1	-	asmbl_1870	5279600	5279601	asmbl_1872	5279570	5279571	30
Chr1	-	asmbl_1870	5279600	5279601	asmbl_1873	5279570	5279571	30
Chr1	-	asmbl_1872	5279570	5279571	asmbl_1871	5279600	5279601	30
Chr1	-	asmbl_1873	5279190	5279191	asmbl_1872	5279185	5279186	5
Chr1	-	asmbl_1873	5279570	5279571	asmbl_1871	5279600	5279601	30
Chr1	-	asmbl_1879	5296047	5296048	asmbl_1880	5296042	5296043	5
Chr1	+	asmbl_1907	5401339	5401340	asmbl_1908	5401512	5401513	173
Chr1	-	asmbl_1943	5497112	5497113	asmbl_1944	5497096	5497097	16
Chr1	-	asmbl_1964	5556340	5556341	asmbl_1965	5556355	5556356	15
Chr1	-	asmbl_1975	5590519	5590520	asmbl_1976	5590466	5590467	53
Chr1	-	asmbl_1988	5622045	5622046	asmbl_1990	5622042	5622043	3
Chr1	-	asmbl_1990	5622042	5622043	asmbl_1989	5622045	5622046	3
Chr1	+	asmbl_2001	5668910	5668911	asmbl_2003	5668936	5668937	26
Chr1	+	asmbl_2001	5668910	5668911	asmbl_2004	5668936	5668937	26
Chr1	+	asmbl_2003	5668936	5668937	asmbl_2005	5668910	5668911	26
Chr1	+	asmbl_2004	5668936	5668937	asmbl_2005	5668910	5668911	26
Chr1	+	asmbl_2001	5669151	5669152	asmbl_2004	5669165	5669166	14
Chr1	+	asmbl_2004	5669165	5669166	asmbl_2003	5669151	5669152	14
Chr1	+	asmbl_2004	5669165	5669166	asmbl_2005	5669151	5669152	14
Chr1	-	asmbl_2008	5677370	5677371	asmbl_2009	5677349	5677350	21
Chr1	+	asmbl_2012	5689603	5689604	asmbl_2013	5689662	5689663	59
Chr1	+	asmbl_2018	5713442	5713443	asmbl_2019	5713439	5713440	3
Chr1	+	asmbl_2029	5756134	5756135	asmbl_2030	5756131	5756132	3
Chr1	-	asmbl_2033	5762952	5762953	asmbl_2034	5762959	5762960	7
Chr1	-	asmbl_2033	5762952	5762953	asmbl_2035	5762959	5762960	7
Chr1	+	asmbl_2067	5854877	5854878	asmbl_2071	5854856	5854857	21
Chr1	+	asmbl_2075	5869112	5869113	asmbl_2077	5869144	5869145	32
Chr1	+	asmbl_2077	5869144	5869145	asmbl_2076	5869112	5869113	32
Chr1	-	asmbl_2089	5917416	5917417	asmbl_2090	5917411	5917412	5
Chr1	-	asmbl_2090	5917411	5917412	asmbl_2091	5917416	5917417	5
Chr1	-	asmbl_2089	5919191	5919192	asmbl_2091	5919182	5919183	9
Chr1	-	asmbl_2091	5919182	5919183	asmbl_2090	5919191	5919192	9
Chr1	+	asmbl_2093	5923994	5923995	asmbl_2094	5924019	5924020	25
Chr1	+	asmbl_2098	5930794	5930795	asmbl_2099	5930395	5930396	399
Chr1	-	asmbl_2105	5952554	5952555	asmbl_2106	5952552	5952553	2
Chr1	+	asmbl_2120	6003407	6003408	asmbl_2121	6003411	6003412	4
Chr1	+	asmbl_2138	6079964	6079965	asmbl_2140	6079959	6079960	5
Chr1	+	asmbl_2140	6079959	6079960	asmbl_2139	6079964	6079965	5
Chr1	-	asmbl_2168	6155436	6155437	asmbl_2170	6155464	6155465	28
Chr1	-	asmbl_2182	6193452	6193453	asmbl_2186	6193428	6193429	24
Chr1	-	asmbl_2186	6193428	6193429	asmbl_2183	6193452	6193453	24
Chr1	+	asmbl_2191	6205840	6205841	asmbl_2194	6205844	6205845	4
Chr1	+	asmbl_2194	6205844	6205845	asmbl_2192	6205840	6205841	4
Chr1	+	asmbl_2194	6205844	6205845	asmbl_2193	6205840	6205841	4
Chr1	-	asmbl_2196	6214104	6214105	asmbl_2197	6214107	6214108	3
Chr1	-	asmbl_2224	6309448	6309449	asmbl_2225	6309451	6309452	3
Chr1	+	asmbl_2259	6421372	6421373	asmbl_2260	6421388	6421389	16
Chr1	+	asmbl_2263	6441793	6441794	asmbl_2264	6441804	6441805	11
Chr1	-	asmbl_2315	6609857	6609858	asmbl_2316	6609793	6609794	64
Chr1	-	asmbl_2316	6609793	6609794	asmbl_2317	6609857	6609858	64
Chr1	-	asmbl_2333	6681507	6681508	asmbl_2334	6681492	6681493	15
Chr1	+	asmbl_2337	6688764	6688765	asmbl_2338	6688815	6688816	51
Chr1	+	asmbl_2337	6688764	6688765	asmbl_2339	6688823	6688824	59
Chr1	+	asmbl_2337	6688764	6688765	asmbl_2340	6688817	6688818	53
Chr1	+	asmbl_2338	6688815	6688816	asmbl_2339	6688823	6688824	8
Chr1	+	asmbl_2338	6688815	6688816	asmbl_2340	6688817	6688818	2
Chr1	+	asmbl_2339	6688823	6688824	asmbl_2340	6688817	6688818	6
Chr1	-	asmbl_2374	6802239	6802240	asmbl_2376	6802317	6802318	78
Chr1	-	asmbl_2376	6802317	6802318	asmbl_2375	6802239	6802240	78
Chr1	-	asmbl_2381	6809242	6809243	asmbl_2382	6809231	6809232	11
Chr1	-	asmbl_2384	6811014	6811015	asmbl_2385	6810901	6810902	113
Chr1	+	asmbl_2397	6846529	6846530	asmbl_2398	6846532	6846533	3
Chr1	-	asmbl_2462	7088678	7088679	asmbl_2463	7088665	7088666	13
Chr1	-	asmbl_2478	7121384	7121385	asmbl_2479	7121377	7121378	7
Chr1	+	asmbl_2483	7146122	7146123	asmbl_2486	7146143	7146144	21
Chr1	+	asmbl_2486	7146143	7146144	asmbl_2484	7146122	7146123	21
Chr1	+	asmbl_2486	7146143	7146144	asmbl_2485	7146122	7146123	21
Chr1	+	asmbl_2494	7178458	7178459	asmbl_2495	7178461	7178462	3
Chr1	-	asmbl_2511	7262747	7262748	asmbl_2512	7262770	7262771	23
Chr1	+	asmbl_2588	7576936	7576937	asmbl_2589	7576939	7576940	3
Chr1	-	asmbl_2648	7814927	7814928	asmbl_2650	7815119	7815120	192
Chr1	+	asmbl_2683	7920410	7920411	asmbl_2684	7920420	7920421	10
Chr1	+	asmbl_2683	7919693	7919694	asmbl_2685	7919649	7919650	44
Chr1	+	asmbl_2685	7919649	7919650	asmbl_2684	7919693	7919694	44
Chr1	+	asmbl_2702	8003704	8003705	asmbl_2703	8003690	8003691	14
Chr1	+	asmbl_2706	8021421	8021422	asmbl_2707	8021427	8021428	6
Chr1	-	asmbl_2710	8029374	8029375	asmbl_2711	8029389	8029390	15
Chr1	-	asmbl_2711	8029389	8029390	asmbl_2712	8029374	8029375	15
Chr1	-	asmbl_2710	8029514	8029515	asmbl_2712	8029518	8029519	4
Chr1	-	asmbl_2710	8029514	8029515	asmbl_2713	8029518	8029519	4
Chr1	-	asmbl_2712	8029518	8029519	asmbl_2711	8029514	8029515	4
Chr1	-	asmbl_2713	8029518	8029519	asmbl_2711	8029514	8029515	4
Chr1	+	asmbl_2718	8052597	8052598	asmbl_2719	8052593	8052594	4
Chr1	+	asmbl_2718	8052597	8052598	asmbl_2720	8052650	8052651	53
Chr1	+	asmbl_2719	8052593	8052594	asmbl_2720	8052650	8052651	57
Chr1	+	asmbl_2724	8070146	8070147	asmbl_2725	8070152	8070153	6
Chr1	+	asmbl_2738	8102020	8102021	asmbl_2739	8102017	8102018	3
Chr1	+	asmbl_2743	8107600	8107601	asmbl_2744	8107580	8107581	20
Chr1	-	asmbl_2765	8174761	8174762	asmbl_2767	8174697	8174698	64
Chr1	-	asmbl_2767	8174697	8174698	asmbl_2766	8174761	8174762	64
Chr1	-	asmbl_2793	8268839	8268840	asmbl_2796	8268807	8268808	32
Chr1	-	asmbl_2796	8268807	8268808	asmbl_2794	8268839	8268840	32
Chr1	-	asmbl_2796	8268807	8268808	asmbl_2795	8268839	8268840	32
Chr1	-	asmbl_2803	8302017	8302018	asmbl_2804	8302023	8302024	6
Chr1	-	asmbl_2816	8342483	8342484	asmbl_2817	8342487	8342488	4
Chr1	-	asmbl_2830	8361741	8361742	asmbl_2831	8361959	8361960	218
Chr1	-	asmbl_2851	8439406	8439407	asmbl_2853	8439402	8439403	4
Chr1	-	asmbl_2853	8439402	8439403	asmbl_2852	8439406	8439407	4
Chr1	-	asmbl_2856	8470592	8470593	asmbl_2859	8470502	8470503	90
Chr1	-	asmbl_2859	8470502	8470503	asmbl_2857	8470592	8470593	90
Chr1	-	asmbl_2859	8470502	8470503	asmbl_2858	8470592	8470593	90
Chr1	+	asmbl_2935	8768287	8768288	asmbl_2936	8768265	8768266	22
Chr1	+	asmbl_2935	8768287	8768288	asmbl_2937	8768192	8768193	95
Chr1	+	asmbl_2935	8768287	8768288	asmbl_2938	8768265	8768266	22
Chr1	+	asmbl_2936	8768265	8768266	asmbl_2937	8768192	8768193	73
Chr1	+	asmbl_2937	8768192	8768193	asmbl_2938	8768265	8768266	73
Chr1	+	asmbl_2942	8776999	8777000	asmbl_2949	8777052	8777053	53
Chr1	+	asmbl_2949	8777052	8777053	asmbl_2943	8776999	8777000	53
Chr1	+	asmbl_2949	8777052	8777053	asmbl_2944	8776999	8777000	53
Chr1	+	asmbl_2949	8777052	8777053	asmbl_2946	8776999	8777000	53
Chr1	+	asmbl_2952	8805195	8805196	asmbl_2954	8805173	8805174	22
Chr1	-	asmbl_2993	8946310	8946311	asmbl_2994	8946305	8946306	5
Chr1	-	asmbl_2997	8955604	8955605	asmbl_2998	8955594	8955595	10
Chr1	-	asmbl_2998	8955594	8955595	asmbl_2999	8955604	8955605	10
Chr1	-	asmbl_2998	8955594	8955595	asmbl_3000	8955604	8955605	10
Chr1	+	asmbl_3015	9021366	9021367	asmbl_3016	9021363	9021364	3
Chr1	-	asmbl_3029	9067825	9067826	asmbl_3030	9067829	9067830	4
Chr1	-	asmbl_3029	9067825	9067826	asmbl_3031	9067829	9067830	4
Chr1	-	asmbl_3035	9084134	9084135	asmbl_3036	9084107	9084108	27
Chr1	+	asmbl_3072	9206979	9206980	asmbl_3073	9206957	9206958	22
Chr1	+	asmbl_3073	9206957	9206958	asmbl_3074	9206979	9206980	22
Chr1	-	asmbl_3122	9397717	9397718	asmbl_3124	9397712	9397713	5
Chr1	-	asmbl_3124	9397712	9397713	asmbl_3123	9397717	9397718	5
Chr1	-	asmbl_3122	9398285	9398286	asmbl_3124	9398281	9398282	4
Chr1	-	asmbl_3124	9398281	9398282	asmbl_3123	9398285	9398286	4
Chr1	-	asmbl_3157	9507011	9507012	asmbl_3159	9507039	9507040	28
Chr1	-	asmbl_3159	9507039	9507040	asmbl_3158	9507011	9507012	28
Chr1	-	asmbl_3164	9512207	9512208	asmbl_3165	9512204	9512205	3
Chr1	+	asmbl_3189	9602800	9602801	asmbl_3190	9602805	9602806	5
Chr1	+	asmbl_3196	9615122	9615123	asmbl_3197	9615181	9615182	59
Chr1	+	asmbl_3211	9669339	9669340	asmbl_3212	9669327	9669328	12
Chr1	+	asmbl_3237	9797554	9797555	asmbl_3238	9797576	9797577	22
Chr1	+	asmbl_3238	9797576	9797577	asmbl_3239	9797554	9797555	22
Chr1	+	asmbl_3257	9859842	9859843	asmbl_3258	9859878	9859879	36
Chr1	-	asmbl_3285	9969574	9969575	asmbl_3286	9969823	9969824	249
Chr1	-	asmbl_3285	9969574	9969575	asmbl_3287	9969823	9969824	249
Chr1	+	asmbl_3298	10016853	10016854	asmbl_3299	10016849	10016850	4
Chr1	-	asmbl_3305	10034711	10034712	asmbl_3306	10034708	10034709	3
Chr1	-	asmbl_3309	10040244	10040245	asmbl_3311	10040240	10040241	4
Chr1	-	asmbl_3311	10040240	10040241	asmbl_3310	10040244	10040245	4
Chr1	-	asmbl_3337	10109798	10109799	asmbl_3339	10109772	10109773	26
Chr1	-	asmbl_3337	10109798	10109799	asmbl_3340	10109772	10109773	26
Chr1	-	asmbl_3339	10109772	10109773	asmbl_3338	10109798	10109799	26
Chr1	-	asmbl_3340	10109772	10109773	asmbl_3338	10109798	10109799	26
Chr1	-	asmbl_3337	10110560	10110561	asmbl_3341	10110532	10110533	28
Chr1	-	asmbl_3341	10110532	10110533	asmbl_3338	10110560	10110561	28
Chr1	-	asmbl_3341	10110532	10110533	asmbl_3339	10110560	10110561	28
Chr1	-	asmbl_3341	10110532	10110533	asmbl_3340	10110560	10110561	28
Chr1	+	asmbl_3346	10134670	10134671	asmbl_3348	10134711	10134712	41
Chr1	+	asmbl_3348	10134711	10134712	asmbl_3347	10134670	10134671	41
Chr1	+	asmbl_3350	10148026	10148027	asmbl_3351	10148055	10148056	29
Chr1	+	asmbl_3356	10175200	10175201	asmbl_3358	10175197	10175198	3
Chr1	+	asmbl_3358	10175197	10175198	asmbl_3357	10175200	10175201	3
Chr1	-	asmbl_3379	10275206	10275207	asmbl_3380	10275134	10275135	72
Chr1	-	asmbl_3385	10293706	10293707	asmbl_3386	10293709	10293710	3
Chr1	+	asmbl_3431	10448831	10448832	asmbl_3432	10448828	10448829	3
Chr1	+	asmbl_3467	10589434	10589435	asmbl_3468	10589444	10589445	10
Chr1	+	asmbl_3471	10606449	10606450	asmbl_3472	10606462	10606463	13
Chr1	+	asmbl_3474	10626643	10626644	asmbl_3475	10626632	10626633	11
Chr1	-	asmbl_3491	10689884	10689885	asmbl_3492	10689890	10689891	6
Chr1	+	asmbl_3502	10769224	10769225	asmbl_3503	10769228	10769229	4
Chr1	-	asmbl_3515	10805136	10805137	asmbl_3516	10805124	10805125	12
Chr1	-	asmbl_3517	10808386	10808387	asmbl_3518	10808383	10808384	3
Chr1	-	asmbl_3518	10808383	10808384	asmbl_3519	10808386	10808387	3
Chr1	+	asmbl_3576	11057965	11057966	asmbl_3577	11057969	11057970	4
Chr1	+	asmbl_3595	11145733	11145734	asmbl_3596	11145710	11145711	23
Chr1	-	asmbl_3605	11198936	11198937	asmbl_3606	11198933	11198934	3
Chr1	+	asmbl_3614	11233066	11233067	asmbl_3615	11233115	11233116	49
Chr1	-	asmbl_3617	11248338	11248339	asmbl_3618	11248324	11248325	14
Chr1	-	asmbl_3628	11276163	11276164	asmbl_3631	11276148	11276149	15
Chr1	-	asmbl_3631	11276148	11276149	asmbl_3629	11276163	11276164	15
Chr1	-	asmbl_3639	11314425	11314426	asmbl_3640	11314419	11314420	6
Chr1	-	asmbl_3664	11420405	11420406	asmbl_3665	11420338	11420339	67
Chr1	+	asmbl_3671	11437230	11437231	asmbl_3672	11437247	11437248	17
Chr1	+	asmbl_3676	11461361	11461362	asmbl_3678	11461263	11461264	98
Chr1	+	asmbl_3678	11461263	11461264	asmbl_3677	11461361	11461362	98
Chr1	+	asmbl_3681	11465705	11465706	asmbl_3682	11465729	11465730	24
Chr1	-	asmbl_3689	11536155	11536156	asmbl_3690	11536158	11536159	3
Chr1	-	asmbl_3689	11536155	11536156	asmbl_3691	11536158	11536159	3
Chr1	-	asmbl_3689	11535321	11535322	asmbl_3691	11535318	11535319	3
Chr1	-	asmbl_3691	11535318	11535319	asmbl_3690	11535321	11535322	3
Chr1	+	asmbl_3711	11615383	11615384	asmbl_3712	11615380	11615381	3
Chr1	+	asmbl_3711	11615383	11615384	asmbl_3713	11615380	11615381	3
Chr1	+	asmbl_3711	11615383	11615384	asmbl_3714	11615380	11615381	3
Chr1	+	asmbl_3712	11615380	11615381	asmbl_3715	11615383	11615384	3
Chr1	+	asmbl_3713	11615380	11615381	asmbl_3715	11615383	11615384	3
Chr1	+	asmbl_3714	11615380	11615381	asmbl_3715	11615383	11615384	3
Chr1	-	asmbl_3720	11659115	11659116	asmbl_3721	11658507	11658508	608
Chr1	+	asmbl_3726	11678036	11678037	asmbl_3727	11678002	11678003	34
Chr1	+	asmbl_3727	11678002	11678003	asmbl_3729	11678036	11678037	34
Chr1	-	asmbl_3731	11690937	11690938	asmbl_3732	11691128	11691129	191
Chr1	+	asmbl_3733	11694346	11694347	asmbl_3734	11694353	11694354	7
Chr1	+	asmbl_3733	11694346	11694347	asmbl_3736	11694367	11694368	21
Chr1	+	asmbl_3733	11694346	11694347	asmbl_3737	11694353	11694354	7
Chr1	+	asmbl_3734	11694353	11694354	asmbl_3736	11694367	11694368	14
Chr1	+	asmbl_3734	11694353	11694354	asmbl_3735	11694346	11694347	7
Chr1	+	asmbl_3736	11694367	11694368	asmbl_3737	11694353	11694354	14
Chr1	+	asmbl_3736	11694367	11694368	asmbl_3735	11694346	11694347	21
Chr1	+	asmbl_3737	11694353	11694354	asmbl_3735	11694346	11694347	7
Chr1	-	asmbl_3785	11975684	11975685	asmbl_3786	11975696	11975697	12
Chr1	-	asmbl_3801	12068906	12068907	asmbl_3802	12068635	12068636	271
Chr1	+	asmbl_3804	12074642	12074643	asmbl_3805	12074637	12074638	5
Chr1	+	asmbl_3818	12119499	12119500	asmbl_3819	12119451	12119452	48
Chr1	+	asmbl_3822	12145665	12145666	asmbl_3823	12145662	12145663	3
Chr1	+	asmbl_3867	12428856	12428857	asmbl_3869	12428859	12428860	3
Chr1	+	asmbl_3869	12428859	12428860	asmbl_3868	12428856	12428857	3
Chr1	+	asmbl_3871	12438545	12438546	asmbl_3872	12438523	12438524	22
Chr1	-	asmbl_3879	12464751	12464752	asmbl_3880	12464841	12464842	90
Chr1	-	asmbl_3880	12464841	12464842	asmbl_3881	12464751	12464752	90
Chr1	+	asmbl_3902	12582483	12582484	asmbl_3903	12582445	12582446	38
Chr1	+	asmbl_3926	12765037	12765038	asmbl_3927	12765069	12765070	32
Chr1	+	asmbl_3933	12891395	12891396	asmbl_3934	12891464	12891465	69
Chr1	-	asmbl_3945	12961003	12961004	asmbl_3946	12961006	12961007	3
Chr1	+	asmbl_3947	12978056	12978057	asmbl_3949	12978103	12978104	47
Chr1	+	asmbl_3949	12978103	12978104	asmbl_3948	12978056	12978057	47
Chr1	-	asmbl_3970	13124806	13124807	asmbl_3971	13124794	13124795	12
Chr1	-	asmbl_4015	14179186	14179187	asmbl_4016	14179196	14179197	10
Chr1	-	asmbl_4016	14179196	14179197	asmbl_4017	14179186	14179187	10
Chr1	-	asmbl_4022	15653745	15653746	asmbl_4024	15653742	15653743	3
Chr1	-	asmbl_4024	15653742	15653743	asmbl_4023	15653745	15653746	3
Chr1	-	asmbl_4026	15901989	15901990	asmbl_4027	15901940	15901941	49
Chr1	+	asmbl_4028	15936164	15936165	asmbl_4029	15936180	15936181	16
Chr1	+	asmbl_4035	16129209	16129210	asmbl_4036	16129214	16129215	5
Chr1	+	asmbl_4047	16269904	16269905	asmbl_4048	16269915	16269916	11
Chr1	-	asmbl_4049	16280164	16280165	asmbl_4050	16280158	16280159	6
Chr1	-	asmbl_4050	16280158	16280159	asmbl_4051	16280164	16280165	6
Chr1	-	asmbl_4055	16431999	16432000	asmbl_4057	16432195	16432196	196
Chr1	-	asmbl_4057	16432195	16432196	asmbl_4058	16431999	16432000	196
Chr1	+	asmbl_4064	16471607	16471608	asmbl_4065	16471656	16471657	49
Chr1	-	asmbl_4103	16852332	16852333	asmbl_4105	16852291	16852292	41
Chr1	-	asmbl_4105	16852291	16852292	asmbl_4104	16852332	16852333	41
Chr1	+	asmbl_4120	16913648	16913649	asmbl_4121	16913651	16913652	3
Chr1	+	asmbl_4170	17310113	17310114	asmbl_4171	17310110	17310111	3
Chr1	+	asmbl_4178	17341260	17341261	asmbl_4179	17341431	17341432	171
Chr1	-	asmbl_4197	17458378	17458379	asmbl_4198	17458381	17458382	3
Chr1	-	asmbl_4233	17720990	17720991	asmbl_4234	17720986	17720987	4
Chr1	+	asmbl_4274	17875199	17875200	asmbl_4275	17875344	17875345	145
Chr1	-	asmbl_4279	17894318	17894319	asmbl_4280	17894312	17894313	6
Chr1	-	asmbl_4280	17894312	17894313	asmbl_4281	17894318	17894319	6
Chr1	-	asmbl_4283	17909101	17909102	asmbl_4284	17909106	17909107	5
Chr1	-	asmbl_4283	17909101	17909102	asmbl_4286	17909106	17909107	5
Chr1	-	asmbl_4284	17909106	17909107	asmbl_4285	17909101	17909102	5
Chr1	-	asmbl_4283	17908584	17908585	asmbl_4285	17908549	17908550	35
Chr1	-	asmbl_4285	17908549	17908550	asmbl_4284	17908584	17908585	35
Chr1	-	asmbl_4286	17909106	17909107	asmbl_4285	17909101	17909102	5
Chr1	+	asmbl_4298	17944605	17944606	asmbl_4299	17944675	17944676	70
Chr1	+	asmbl_4299	17944675	17944676	asmbl_4300	17944605	17944606	70
Chr1	+	asmbl_4302	17953928	17953929	asmbl_4303	17953892	17953893	36
Chr1	-	asmbl_4304	17955524	17955525	asmbl_4305	17955508	17955509	16
Chr1	-	asmbl_4333	18074775	18074776	asmbl_4334	18074770	18074771	5
Chr1	+	asmbl_4345	18116534	18116535	asmbl_4349	18116500	18116501	34
Chr1	+	asmbl_4351	18122898	18122899	asmbl_4352	18122910	18122911	12
Chr1	-	asmbl_4411	18371495	18371496	asmbl_4412	18371488	18371489	7
Chr1	+	asmbl_4452	18508813	18508814	asmbl_4453	18508802	18508803	11
Chr1	+	asmbl_4454	18512631	18512632	asmbl_4455	18512692	18512693	61
Chr1	-	asmbl_4456	18520084	18520085	asmbl_4457	18520079	18520080	5
Chr1	-	asmbl_4457	18520079	18520080	asmbl_4459	18520084	18520085	5
Chr1	-	asmbl_4456	18519327	18519328	asmbl_4459	18519266	18519267	61
Chr1	-	asmbl_4459	18519266	18519267	asmbl_4457	18519327	18519328	61
Chr1	+	asmbl_4460	18522742	18522743	asmbl_4461	18523345	18523346	603
Chr1	+	asmbl_4501	18720395	18720396	asmbl_4502	18720400	18720401	5
Chr1	+	asmbl_4543	18940218	18940219	asmbl_4544	18940213	18940214	5
Chr1	+	asmbl_4548	18953680	18953681	asmbl_4549	18953673	18953674	7
Chr1	+	asmbl_4580	19112846	19112847	asmbl_4581	19112850	19112851	4
Chr1	+	asmbl_4587	19136821	19136822	asmbl_4589	19136825	19136826	4
Chr1	-	asmbl_4588	19135180	19135181	asmbl_4591	19135176	19135177	4
Chr1	-	asmbl_4591	19135176	19135177	asmbl_4590	19135180	19135181	4
Chr1	+	asmbl_4612	19187796	19187797	asmbl_4613	19187783	19187784	13
Chr1	-	asmbl_4620	19248697	19248698	asmbl_4621	19248686	19248687	11
Chr1	-	asmbl_4628	19327610	19327611	asmbl_4629	19327602	19327603	8
Chr1	-	asmbl_4642	19414578	19414579	asmbl_4643	19414581	19414582	3
Chr1	-	asmbl_4643	19414581	19414582	asmbl_4644	19414578	19414579	3
Chr1	+	asmbl_4673	19526537	19526538	asmbl_4674	19526525	19526526	12
Chr1	-	asmbl_4693	19605021	19605022	asmbl_4694	19604998	19604999	23
Chr1	-	asmbl_4695	19611576	19611577	asmbl_4696	19611610	19611611	34
Chr1	+	asmbl_4724	19690943	19690944	asmbl_4725	19690947	19690948	4
Chr1	+	asmbl_4809	19993984	19993985	asmbl_4810	19993981	19993982	3
Chr1	+	asmbl_4848	20139466	20139467	asmbl_4850	20139472	20139473	6
Chr1	+	asmbl_4850	20139472	20139473	asmbl_4849	20139466	20139467	6
Chr1	-	asmbl_4858	20166600	20166601	asmbl_4859	20166691	20166692	91
Chr1	-	asmbl_4864	20189057	20189058	asmbl_4865	20189069	20189070	12
Chr1	-	asmbl_4908	20310466	20310467	asmbl_4912	20310445	20310446	21
Chr1	-	asmbl_4912	20310445	20310446	asmbl_4909	20310466	20310467	21
Chr1	-	asmbl_4912	20310445	20310446	asmbl_4910	20310466	20310467	21
Chr1	-	asmbl_4912	20310445	20310446	asmbl_4911	20310466	20310467	21
Chr1	-	asmbl_4914	20313706	20313707	asmbl_4915	20313697	20313698	9
Chr1	+	asmbl_4918	20350607	20350608	asmbl_4919	20350610	20350611	3
Chr1	-	asmbl_4950	20456722	20456723	asmbl_4951	20456712	20456713	10
Chr1	+	asmbl_4957	20478016	20478017	asmbl_4958	20478011	20478012	5
Chr1	-	asmbl_4973	20576735	20576736	asmbl_4974	20576689	20576690	46
Chr1	+	asmbl_4989	20619711	20619712	asmbl_4990	20619720	20619721	9
Chr1	+	asmbl_4990	20619720	20619721	asmbl_4991	20619711	20619712	9
Chr1	+	asmbl_4998	20635334	20635335	asmbl_4999	20635226	20635227	108
Chr1	-	asmbl_5006	20657923	20657924	asmbl_5007	20657902	20657903	21
Chr1	-	asmbl_5017	20722348	20722349	asmbl_5018	20722373	20722374	25
Chr1	-	asmbl_5023	20729722	20729723	asmbl_5024	20729725	20729726	3
Chr1	-	asmbl_5027	20735789	20735790	asmbl_5028	20735785	20735786	4
Chr1	-	asmbl_5033	20774519	20774520	asmbl_5035	20774245	20774246	274
Chr1	-	asmbl_5037	20794112	20794113	asmbl_5038	20794126	20794127	14
Chr1	-	asmbl_5051	20837686	20837687	asmbl_5052	20837670	20837671	16
Chr1	+	asmbl_5059	20867150	20867151	asmbl_5061	20867165	20867166	15
Chr1	+	asmbl_5061	20867165	20867166	asmbl_5060	20867150	20867151	15
Chr1	+	asmbl_5072	20899769	20899770	asmbl_5073	20899839	20899840	70
Chr1	+	asmbl_5073	20899839	20899840	asmbl_5075	20899769	20899770	70
Chr1	+	asmbl_5072	20900008	20900009	asmbl_5075	20900027	20900028	19
Chr1	+	asmbl_5075	20900027	20900028	asmbl_5073	20900008	20900009	19
Chr1	-	asmbl_5100	20982098	20982099	asmbl_5102	20982103	20982104	5
Chr1	+	asmbl_5116	21034755	21034756	asmbl_5117	21034760	21034761	5
Chr1	+	asmbl_5119	21048020	21048021	asmbl_5120	21048011	21048012	9
Chr1	+	asmbl_5119	21048020	21048021	asmbl_5122	21048011	21048012	9
Chr1	+	asmbl_5147	21164977	21164978	asmbl_5149	21164935	21164936	42
Chr1	+	asmbl_5149	21164935	21164936	asmbl_5148	21164977	21164978	42
Chr1	-	asmbl_5157	21207770	21207771	asmbl_5158	21207759	21207760	11
Chr1	+	asmbl_5169	21260398	21260399	asmbl_5170	21260449	21260450	51
Chr1	-	asmbl_5172	21269236	21269237	asmbl_5174	21269231	21269232	5
Chr1	-	asmbl_5187	21367782	21367783	asmbl_5188	21367684	21367685	98
Chr1	-	asmbl_5230	21604853	21604854	asmbl_5231	21604865	21604866	12
Chr1	+	asmbl_5268	21878007	21878008	asmbl_5269	21877972	21877973	35
Chr1	+	asmbl_5272	21888173	21888174	asmbl_5273	21888180	21888181	7
Chr1	-	asmbl_5275	21894435	21894436	asmbl_5276	21894403	21894404	32
Chr1	+	asmbl_5286	21986735	21986736	asmbl_5287	21986744	21986745	9
Chr1	+	asmbl_5287	21986744	21986745	asmbl_5288	21986735	21986736	9
Chr1	-	asmbl_5332	22227727	22227728	asmbl_5333	22227720	22227721	7
Chr1	-	asmbl_5339	22269414	22269415	asmbl_5340	22269411	22269412	3
Chr1	+	asmbl_5343	22279400	22279401	asmbl_5346	22279423	22279424	23
Chr1	+	asmbl_5346	22279423	22279424	asmbl_5344	22279400	22279401	23
Chr1	+	asmbl_5346	22279423	22279424	asmbl_5345	22279400	22279401	23
Chr1	-	asmbl_5348	22293431	22293432	asmbl_5349	22293417	22293418	14
Chr1	-	asmbl_5353	22304678	22304679	asmbl_5354	22304665	22304666	13
Chr1	-	asmbl_5385	22403833	22403834	asmbl_5386	22403844	22403845	11
Chr1	-	asmbl_5386	22403844	22403845	asmbl_5387	22403833	22403834	11
Chr1	+	asmbl_5427	22546526	22546527	asmbl_5428	22546621	22546622	95
Chr1	+	asmbl_5427	22546526	22546527	asmbl_5430	22546621	22546622	95
Chr1	+	asmbl_5427	22546526	22546527	asmbl_5431	22546621	22546622	95
Chr1	+	asmbl_5427	22546526	22546527	asmbl_5432	22546621	22546622	95
Chr1	+	asmbl_5428	22546500	22546501	asmbl_5430	22546480	22546481	20
Chr1	-	asmbl_5471	22758500	22758501	asmbl_5473	22758496	22758497	4
Chr1	-	asmbl_5473	22758496	22758497	asmbl_5472	22758500	22758501	4
Chr1	+	asmbl_5488	22834574	22834575	asmbl_5489	22834541	22834542	33
Chr1	-	asmbl_5529	23031662	23031663	asmbl_5530	23031773	23031774	111
Chr1	-	asmbl_5530	23031773	23031774	asmbl_5531	23031662	23031663	111
Chr1	-	asmbl_5555	23186027	23186028	asmbl_5557	23186021	23186022	6
Chr1	-	asmbl_5555	23186027	23186028	asmbl_5559	23186024	23186025	3
Chr1	-	asmbl_5557	23186021	23186022	asmbl_5559	23186024	23186025	3
Chr1	-	asmbl_5557	23186021	23186022	asmbl_5556	23186027	23186028	6
Chr1	-	asmbl_5559	23186024	23186025	asmbl_5556	23186027	23186028	3
Chr1	+	asmbl_5573	23257047	23257048	asmbl_5574	23257050	23257051	3
Chr1	-	asmbl_5575	23260361	23260362	asmbl_5577	23260367	23260368	6
Chr1	-	asmbl_5575	23260361	23260362	asmbl_5578	23260367	23260368	6
Chr1	-	asmbl_5596	23352670	23352671	asmbl_5599	23352664	23352665	6
Chr1	-	asmbl_5599	23352664	23352665	asmbl_5597	23352670	23352671	6
Chr1	-	asmbl_5599	23352664	23352665	asmbl_5598	23352670	23352671	6
Chr1	+	asmbl_5609	23409301	23409302	asmbl_5610	23409321	23409322	20
Chr1	+	asmbl_5610	23409321	23409322	asmbl_5611	23409301	23409302	20
Chr1	+	asmbl_5620	23453241	23453242	asmbl_5621	23453283	23453284	42
Chr1	+	asmbl_5621	23453283	23453284	asmbl_5622	23453241	23453242	42
Chr1	+	asmbl_5637	23521708	23521709	asmbl_5638	23521597	23521598	111
Chr1	-	asmbl_5653	23588933	23588934	asmbl_5655	23588936	23588937	3
Chr1	-	asmbl_5655	23588936	23588937	asmbl_5654	23588933	23588934	3
Chr1	+	asmbl_5698	23736652	23736653	asmbl_5700	23736664	23736665	12
Chr1	+	asmbl_5700	23736664	23736665	asmbl_5699	23736652	23736653	12
Chr1	-	asmbl_5703	23743580	23743581	asmbl_5705	23743556	23743557	24
Chr1	+	asmbl_5706	23745153	23745154	asmbl_5707	23745159	23745160	6
Chr1	-	asmbl_5719	23804924	23804925	asmbl_5720	23804911	23804912	13
Chr1	+	asmbl_5745	23938374	23938375	asmbl_5747	23938352	23938353	22
Chr1	+	asmbl_5747	23938352	23938353	asmbl_5746	23938374	23938375	22
Chr1	+	asmbl_5745	23938543	23938544	asmbl_5747	23938549	23938550	6
Chr1	+	asmbl_5747	23938549	23938550	asmbl_5746	23938543	23938544	6
Chr1	+	asmbl_5764	24001078	24001079	asmbl_5767	24001061	24001062	17
Chr1	+	asmbl_5794	24102913	24102914	asmbl_5795	24102953	24102954	40
Chr1	-	asmbl_5826	24209235	24209236	asmbl_5827	24209227	24209228	8
Chr1	+	asmbl_5836	24248456	24248457	asmbl_5837	24248307	24248308	149
Chr1	+	asmbl_5847	24297855	24297856	asmbl_5848	24297863	24297864	8
Chr1	+	asmbl_5859	24337127	24337128	asmbl_5860	24337204	24337205	77
Chr1	-	asmbl_5897	24551973	24551974	asmbl_5898	24551966	24551967	7
Chr1	-	asmbl_5897	24553826	24553827	asmbl_5898	24553814	24553815	12
Chr1	-	asmbl_5897	24553826	24553827	asmbl_5899	24553814	24553815	12
Chr1	-	asmbl_5934	24705551	24705552	asmbl_5935	24705545	24705546	6
Chr1	+	asmbl_5969	24845322	24845323	asmbl_5971	24845261	24845262	61
Chr1	+	asmbl_5971	24845261	24845262	asmbl_5970	24845322	24845323	61
Chr1	-	asmbl_5975	24866341	24866342	asmbl_5976	24866409	24866410	68
Chr1	+	asmbl_6032	25127102	25127103	asmbl_6033	25127090	25127091	12
Chr1	+	asmbl_6038	25147095	25147096	asmbl_6039	25147101	25147102	6
Chr1	-	asmbl_6048	25198442	25198443	asmbl_6049	25198404	25198405	38
Chr1	-	asmbl_6051	25210367	25210368	asmbl_6053	25210352	25210353	15
Chr1	+	asmbl_6058	25239481	25239482	asmbl_6060	25239474	25239475	7
Chr1	+	asmbl_6098	25367766	25367767	asmbl_6099	25367779	25367780	13
Chr1	-	asmbl_6111	25426951	25426952	asmbl_6114	25426943	25426944	8
Chr1	-	asmbl_6114	25426943	25426944	asmbl_6113	25426951	25426952	8
Chr1	+	asmbl_6118	25439860	25439861	asmbl_6119	25439856	25439857	4
Chr1	-	asmbl_6135	25483039	25483040	asmbl_6136	25483042	25483043	3
Chr1	-	asmbl_6136	25483042	25483043	asmbl_6138	25483039	25483040	3
Chr1	+	asmbl_6154	25521862	25521863	asmbl_6156	25521922	25521923	60
Chr1	+	asmbl_6154	25521862	25521863	asmbl_6157	25521922	25521923	60
Chr1	+	asmbl_6156	25521922	25521923	asmbl_6155	25521862	25521863	60
Chr1	+	asmbl_6157	25521922	25521923	asmbl_6155	25521862	25521863	60
Chr1	-	asmbl_6216	25761532	25761533	asmbl_6218	25761523	25761524	9
Chr1	+	asmbl_6254	25920096	25920097	asmbl_6256	25920099	25920100	3
Chr1	+	asmbl_6256	25920099	25920100	asmbl_6255	25920096	25920097	3
Chr1	-	asmbl_6279	26030783	26030784	asmbl_6280	26030777	26030778	6
Chr1	+	asmbl_6312	26130438	26130439	asmbl_6313	26130433	26130434	5
Chr1	+	asmbl_6326	26176578	26176579	asmbl_6327	26176575	26176576	3
Chr1	-	asmbl_6357	26298823	26298824	asmbl_6361	26298851	26298852	28
Chr1	-	asmbl_6357	26298823	26298824	asmbl_6362	26298851	26298852	28
Chr1	-	asmbl_6361	26298851	26298852	asmbl_6358	26298823	26298824	28
Chr1	-	asmbl_6361	26298851	26298852	asmbl_6359	26298823	26298824	28
Chr1	-	asmbl_6362	26298851	26298852	asmbl_6358	26298823	26298824	28
Chr1	-	asmbl_6362	26298851	26298852	asmbl_6359	26298823	26298824	28
Chr1	+	asmbl_6389	26409392	26409393	asmbl_6392	26409396	26409397	4
Chr1	+	asmbl_6392	26409396	26409397	asmbl_6390	26409392	26409393	4
Chr1	+	asmbl_6451	26631503	26631504	asmbl_6452	26631404	26631405	99
Chr1	-	asmbl_6464	26678905	26678906	asmbl_6465	26678900	26678901	5
Chr1	-	asmbl_6477	26714143	26714144	asmbl_6478	26713907	26713908	236
Chr1	+	asmbl_6523	26859747	26859748	asmbl_6524	26859750	26859751	3
Chr1	+	asmbl_6557	26971359	26971360	asmbl_6559	26971336	26971337	23
Chr1	-	asmbl_6574	27009798	27009799	asmbl_6576	27009818	27009819	20
Chr1	-	asmbl_6576	27009818	27009819	asmbl_6575	27009798	27009799	20
Chr1	+	asmbl_6581	27032014	27032015	asmbl_6582	27032019	27032020	5
Chr1	+	asmbl_6582	27032019	27032020	asmbl_6583	27032014	27032015	5
Chr1	+	asmbl_6581	27032423	27032424	asmbl_6583	27032429	27032430	6
Chr1	+	asmbl_6583	27032429	27032430	asmbl_6582	27032423	27032424	6
Chr1	-	asmbl_6634	27236208	27236209	asmbl_6635	27236273	27236274	65
Chr1	-	asmbl_6634	27236208	27236209	asmbl_6636	27236199	27236200	9
Chr1	-	asmbl_6635	27236273	27236274	asmbl_6636	27236199	27236200	74
Chr1	+	asmbl_6637	27239665	27239666	asmbl_6638	27239699	27239700	34
Chr1	-	asmbl_6643	27246881	27246882	asmbl_6644	27246869	27246870	12
Chr1	-	asmbl_6671	27351321	27351322	asmbl_6672	27351324	27351325	3
Chr1	-	asmbl_6672	27351324	27351325	asmbl_6673	27351321	27351322	3
Chr1	-	asmbl_6672	27351324	27351325	asmbl_6674	27351321	27351322	3
Chr1	-	asmbl_6671	27350582	27350583	asmbl_6673	27350562	27350563	20
Chr1	-	asmbl_6673	27350562	27350563	asmbl_6672	27350582	27350583	20
Chr1	-	asmbl_6671	27351152	27351153	asmbl_6674	27351161	27351162	9
Chr1	-	asmbl_6674	27351161	27351162	asmbl_6672	27351152	27351153	9
Chr1	-	asmbl_6674	27351161	27351162	asmbl_6673	27351152	27351153	9
Chr1	+	asmbl_6678	27357762	27357763	asmbl_6680	27357767	27357768	5
Chr1	-	asmbl_6714	27465316	27465317	asmbl_6715	27465329	27465330	13
Chr1	+	asmbl_6721	27484044	27484045	asmbl_6722	27484039	27484040	5
Chr1	+	asmbl_6721	27484243	27484244	asmbl_6722	27484247	27484248	4
Chr1	-	asmbl_6736	27533296	27533297	asmbl_6737	27533290	27533291	6
Chr1	-	asmbl_6744	27570027	27570028	asmbl_6745	27570019	27570020	8
Chr1	-	asmbl_6748	27580181	27580182	asmbl_6749	27580141	27580142	40
Chr1	-	asmbl_6748	27580181	27580182	asmbl_6750	27580141	27580142	40
Chr1	-	asmbl_6748	27580181	27580182	asmbl_6751	27580141	27580142	40
Chr1	-	asmbl_6748	27580007	27580008	asmbl_6750	27580001	27580002	6
Chr1	-	asmbl_6750	27580001	27580002	asmbl_6749	27580007	27580008	6
Chr1	-	asmbl_6759	27597147	27597148	asmbl_6763	27597140	27597141	7
Chr1	-	asmbl_6763	27597140	27597141	asmbl_6760	27597147	27597148	7
Chr1	-	asmbl_6763	27597140	27597141	asmbl_6761	27597147	27597148	7
Chr1	-	asmbl_6763	27597140	27597141	asmbl_6762	27597147	27597148	7
Chr1	-	asmbl_6776	27637951	27637952	asmbl_6779	27638095	27638096	144
Chr1	-	asmbl_6779	27638095	27638096	asmbl_6778	27637951	27637952	144
Chr1	-	asmbl_6791	27692119	27692120	asmbl_6793	27692115	27692116	4
Chr1	-	asmbl_6793	27692115	27692116	asmbl_6794	27692119	27692120	4
Chr1	+	asmbl_6825	27795260	27795261	asmbl_6826	27795255	27795256	5
Chr1	-	asmbl_6874	27972995	27972996	asmbl_6875	27973007	27973008	12
Chr1	-	asmbl_6943	28185549	28185550	asmbl_6944	28185546	28185547	3
Chr1	+	asmbl_6957	28218489	28218490	asmbl_6961	28218496	28218497	7
Chr1	+	asmbl_6961	28218496	28218497	asmbl_6959	28218489	28218490	7
Chr1	-	asmbl_6987	28287301	28287302	asmbl_6990	28287297	28287298	4
Chr1	-	asmbl_6990	28287297	28287298	asmbl_6988	28287301	28287302	4
Chr1	-	asmbl_6990	28287297	28287298	asmbl_6989	28287301	28287302	4
Chr1	-	asmbl_7008	28376410	28376411	asmbl_7009	28376712	28376713	302
Chr1	+	asmbl_7045	28497765	28497766	asmbl_7046	28497726	28497727	39
Chr1	+	asmbl_7050	28509578	28509579	asmbl_7051	28509671	28509672	93
Chr1	+	asmbl_7051	28509671	28509672	asmbl_7053	28509578	28509579	93
Chr1	-	asmbl_7105	28658348	28658349	asmbl_7106	28658351	28658352	3
Chr1	+	asmbl_7107	28660792	28660793	asmbl_7108	28660789	28660790	3
Chr1	+	asmbl_7110	28667850	28667851	asmbl_7111	28667860	28667861	10
Chr1	-	asmbl_7115	28687939	28687940	asmbl_7116	28687935	28687936	4
Chr1	-	asmbl_7115	28687939	28687940	asmbl_7117	28687904	28687905	35
Chr1	-	asmbl_7116	28687935	28687936	asmbl_7117	28687904	28687905	31
Chr1	-	asmbl_7119	28692971	28692972	asmbl_7120	28693025	28693026	54
Chr1	+	asmbl_7128	28720521	28720522	asmbl_7131	28720541	28720542	20
Chr1	+	asmbl_7131	28720541	28720542	asmbl_7129	28720521	28720522	20
Chr1	+	asmbl_7131	28720541	28720542	asmbl_7130	28720521	28720522	20
Chr1	+	asmbl_7137	28742321	28742322	asmbl_7138	28742278	28742279	43
Chr1	-	asmbl_7152	28795598	28795599	asmbl_7154	28795560	28795561	38
Chr1	-	asmbl_7154	28795560	28795561	asmbl_7153	28795598	28795599	38
Chr1	+	asmbl_7192	28963348	28963349	asmbl_7196	28963226	28963227	122
Chr1	-	asmbl_7197	28966285	28966286	asmbl_7198	28966289	28966290	4
Chr1	-	asmbl_7208	29006559	29006560	asmbl_7209	29006735	29006736	176
Chr1	+	asmbl_7214	29022037	29022038	asmbl_7215	29022041	29022042	4
Chr1	+	asmbl_7228	29075385	29075386	asmbl_7229	29075374	29075375	11
Chr1	+	asmbl_7230	29079286	29079287	asmbl_7231	29079288	29079289	2
Chr1	-	asmbl_7278	29267283	29267284	asmbl_7279	29267274	29267275	9
Chr1	+	asmbl_7284	29298293	29298294	asmbl_7285	29298326	29298327	33
Chr1	+	asmbl_7286	29304648	29304649	asmbl_7287	29304658	29304659	10
Chr1	+	asmbl_7381	29602680	29602681	asmbl_7382	29602683	29602684	3
Chr1	-	asmbl_7386	29626891	29626892	asmbl_7390	29626882	29626883	9
Chr1	-	asmbl_7390	29626882	29626883	asmbl_7388	29626891	29626892	9
Chr1	-	asmbl_7390	29626882	29626883	asmbl_7389	29626891	29626892	9
Chr1	-	asmbl_7405	29658464	29658465	asmbl_7406	29658417	29658418	47
Chr1	+	asmbl_7413	29670856	29670857	asmbl_7414	29670828	29670829	28
Chr1	+	asmbl_7440	29764899	29764900	asmbl_7441	29764890	29764891	9
Chr1	-	asmbl_7449	29803154	29803155	asmbl_7450	29803211	29803212	57
Chr1	-	asmbl_7515	29979221	29979222	asmbl_7516	29979203	29979204	18
Chr1	-	asmbl_7516	29979203	29979204	asmbl_7517	29979221	29979222	18
Chr1	-	asmbl_7515	29977825	29977826	asmbl_7517	29977813	29977814	12
Chr1	-	asmbl_7517	29977813	29977814	asmbl_7516	29977825	29977826	12
Chr1	-	asmbl_7531	30015044	30015045	asmbl_7532	30015042	30015043	2
Chr1	-	asmbl_7541	30028583	30028584	asmbl_7542	30028621	30028622	38
Chr1	-	asmbl_7541	30028583	30028584	asmbl_7544	30028621	30028622	38
Chr1	-	asmbl_7542	30028621	30028622	asmbl_7545	30028583	30028584	38
Chr1	-	asmbl_7544	30028621	30028622	asmbl_7545	30028583	30028584	38
Chr1	+	asmbl_7561	30060621	30060622	asmbl_7562	30060625	30060626	4
Chr1	-	asmbl_7563	30068834	30068835	asmbl_7566	30068851	30068852	17
Chr1	+	asmbl_7567	30074883	30074884	asmbl_7568	30074880	30074881	3
Chr1	+	asmbl_7575	30089408	30089409	asmbl_7576	30089411	30089412	3
Chr1	-	asmbl_7585	30114760	30114761	asmbl_7586	30115009	30115010	249
Chr1	+	asmbl_7608	30179429	30179430	asmbl_7609	30179436	30179437	7
Chr1	+	asmbl_7612	30186122	30186123	asmbl_7613	30186117	30186118	5
Chr1	+	asmbl_7613	30186117	30186118	asmbl_7614	30186122	30186123	5
Chr1	+	asmbl_7627	30223804	30223805	asmbl_7628	30223818	30223819	14
Chr1	+	asmbl_7628	30223818	30223819	asmbl_7629	30223804	30223805	14
Chr1	-	asmbl_7633	30241028	30241029	asmbl_7634	30240982	30240983	46
Chr1	-	asmbl_7634	30240982	30240983	asmbl_7635	30241028	30241029	46
Chr1	-	asmbl_7633	30242212	30242213	asmbl_7634	30242098	30242099	114
Chr1	-	asmbl_7633	30242212	30242213	asmbl_7635	30242098	30242099	114
Chr1	-	asmbl_7634	30242098	30242099	asmbl_7636	30242212	30242213	114
Chr1	-	asmbl_7635	30242098	30242099	asmbl_7636	30242212	30242213	114
Chr1	-	asmbl_7644	30271401	30271402	asmbl_7645	30271433	30271434	32
Chr1	+	asmbl_7695	30406367	30406368	asmbl_7696	30406312	30406313	55
Chr2	+	asmbl_7718	82184	82185	asmbl_7719	82218	82219	34
Chr2	+	asmbl_7733	118964	118965	asmbl_7734	118972	118973	8
Chr2	+	asmbl_7736	124808	124809	asmbl_7737	124811	124812	3
Chr2	+	asmbl_7737	124811	124812	asmbl_7738	124808	124809	3
Chr2	-	asmbl_7740	133158	133159	asmbl_7741	133079	133080	79
Chr2	+	asmbl_7744	140197	140198	asmbl_7745	140192	140193	5
Chr2	-	asmbl_7752	154500	154501	asmbl_7753	154503	154504	3
Chr2	-	asmbl_7752	154500	154501	asmbl_7756	154503	154504	3
Chr2	-	asmbl_7753	154503	154504	asmbl_7755	154500	154501	3
Chr2	-	asmbl_7756	154503	154504	asmbl_7755	154500	154501	3
Chr2	-	asmbl_7759	166637	166638	asmbl_7762	166619	166620	18
Chr2	-	asmbl_7762	166619	166620	asmbl_7760	166637	166638	18
Chr2	-	asmbl_7762	166619	166620	asmbl_7763	166637	166638	18
Chr2	-	asmbl_7772	202025	202026	asmbl_7776	202110	202111	85
Chr2	-	asmbl_7776	202110	202111	asmbl_7773	202025	202026	85
Chr2	-	asmbl_7776	202110	202111	asmbl_7774	202025	202026	85
Chr2	-	asmbl_7776	202110	202111	asmbl_7775	202025	202026	85
Chr2	-	asmbl_7776	202110	202111	asmbl_7777	202025	202026	85
Chr2	-	asmbl_7800	312449	312450	asmbl_7801	312452	312453	3
Chr2	+	asmbl_7873	629536	629537	asmbl_7875	629515	629516	21
Chr2	+	asmbl_7875	629515	629516	asmbl_7874	629536	629537	21
Chr2	+	asmbl_7878	633625	633626	asmbl_7879	633614	633615	11
Chr2	+	asmbl_7889	690460	690461	asmbl_7890	690466	690467	6
Chr2	-	asmbl_7891	699656	699657	asmbl_7894	699812	699813	156
Chr2	-	asmbl_7894	699812	699813	asmbl_7892	699656	699657	156
Chr2	-	asmbl_7894	699812	699813	asmbl_7893	699656	699657	156
Chr2	-	asmbl_7901	759160	759161	asmbl_7902	759154	759155	6
Chr2	-	asmbl_7901	759160	759161	asmbl_7903	759154	759155	6
Chr2	-	asmbl_7901	758952	758953	asmbl_7903	758948	758949	4
Chr2	-	asmbl_7903	758948	758949	asmbl_7902	758952	758953	4
Chr2	-	asmbl_7904	765168	765169	asmbl_7905	765164	765165	4
Chr2	-	asmbl_7910	777576	777577	asmbl_7911	777547	777548	29
Chr2	-	asmbl_7910	777576	777577	asmbl_7912	777547	777548	29
Chr2	-	asmbl_7911	777547	777548	asmbl_7913	777576	777577	29
Chr2	-	asmbl_7910	777318	777319	asmbl_7912	777313	777314	5
Chr2	-	asmbl_7912	777313	777314	asmbl_7911	777318	777319	5
Chr2	-	asmbl_7912	777313	777314	asmbl_7913	777318	777319	5
Chr2	-	asmbl_7912	777547	777548	asmbl_7913	777576	777577	29
Chr2	-	asmbl_7923	831108	831109	asmbl_7924	831083	831084	25
Chr2	-	asmbl_7924	831083	831084	asmbl_7925	831108	831109	25
Chr2	-	asmbl_7929	847958	847959	asmbl_7930	848044	848045	86
Chr2	-	asmbl_7929	847958	847959	asmbl_7931	848044	848045	86
Chr2	-	asmbl_7936	863995	863996	asmbl_7937	864020	864021	25
Chr2	-	asmbl_7975	1023531	1023532	asmbl_7976	1023519	1023520	12
Chr2	-	asmbl_7978	1032379	1032380	asmbl_7981	1032223	1032224	156
Chr2	-	asmbl_7981	1032223	1032224	asmbl_7979	1032379	1032380	156
Chr2	-	asmbl_7981	1032223	1032224	asmbl_7980	1032379	1032380	156
Chr2	-	asmbl_7990	1046896	1046897	asmbl_7991	1046893	1046894	3
Chr2	+	asmbl_7995	1064915	1064916	asmbl_7996	1064918	1064919	3
Chr2	-	asmbl_8008	1105772	1105773	asmbl_8009	1105775	1105776	3
Chr2	+	asmbl_8015	1131533	1131534	asmbl_8017	1131536	1131537	3
Chr2	+	asmbl_8017	1131536	1131537	asmbl_8016	1131533	1131534	3
Chr2	+	asmbl_8037	1224658	1224659	asmbl_8038	1224609	1224610	49
Chr2	+	asmbl_8043	1284570	1284571	asmbl_8044	1284579	1284580	9
Chr2	+	asmbl_8067	1476292	1476293	asmbl_8068	1476281	1476282	11
Chr2	+	asmbl_8067	1476292	1476293	asmbl_8070	1476281	1476282	11
Chr2	+	asmbl_8068	1476281	1476282	asmbl_8069	1476292	1476293	11
Chr2	+	asmbl_8067	1475600	1475601	asmbl_8069	1475595	1475596	5
Chr2	+	asmbl_8067	1475968	1475969	asmbl_8069	1475945	1475946	23
Chr2	+	asmbl_8070	1476281	1476282	asmbl_8069	1476292	1476293	11
Chr2	-	asmbl_8093	1583927	1583928	asmbl_8094	1583923	1583924	4
Chr2	+	asmbl_8149	1993761	1993762	asmbl_8161	1993842	1993843	81
Chr2	+	asmbl_8149	1993761	1993762	asmbl_8162	1993782	1993783	21
Chr2	+	asmbl_8149	1993761	1993762	asmbl_8163	1993860	1993861	99
Chr2	+	asmbl_8149	1993761	1993762	asmbl_8164	1993842	1993843	81
Chr2	+	asmbl_8149	1993761	1993762	asmbl_8165	1993872	1993873	111
Chr2	+	asmbl_8149	1993761	1993762	asmbl_8166	1993803	1993804	42
Chr2	+	asmbl_8149	1993761	1993762	asmbl_8167	1993848	1993849	87
Chr2	+	asmbl_8149	1993761	1993762	asmbl_8168	1993824	1993825	63
Chr2	+	asmbl_8161	1993842	1993843	asmbl_8162	1993782	1993783	60
Chr2	+	asmbl_8161	1993842	1993843	asmbl_8163	1993860	1993861	18
Chr2	+	asmbl_8161	1993842	1993843	asmbl_8165	1993872	1993873	30
Chr2	+	asmbl_8161	1993842	1993843	asmbl_8166	1993803	1993804	39
Chr2	+	asmbl_8161	1993842	1993843	asmbl_8167	1993848	1993849	6
Chr2	+	asmbl_8161	1993842	1993843	asmbl_8168	1993824	1993825	18
Chr2	+	asmbl_8161	1993842	1993843	asmbl_8151	1993860	1993861	18
Chr2	+	asmbl_8161	1993842	1993843	asmbl_8152	1993860	1993861	18
Chr2	+	asmbl_8161	1993842	1993843	asmbl_8153	1993824	1993825	18
Chr2	+	asmbl_8161	1993842	1993843	asmbl_8155	1993902	1993903	60
Chr2	+	asmbl_8161	1993842	1993843	asmbl_8156	1993872	1993873	30
Chr2	+	asmbl_8161	1993842	1993843	asmbl_8157	1993803	1993804	39
Chr2	+	asmbl_8161	1993842	1993843	asmbl_8158	1993905	1993906	63
Chr2	+	asmbl_8161	1993842	1993843	asmbl_8160	1993860	1993861	18
Chr2	+	asmbl_8161	1993842	1993843	asmbl_8169	1993761	1993762	81
Chr2	+	asmbl_8162	1993782	1993783	asmbl_8163	1993860	1993861	78
Chr2	+	asmbl_8162	1993782	1993783	asmbl_8164	1993842	1993843	60
Chr2	+	asmbl_8162	1993782	1993783	asmbl_8165	1993872	1993873	90
Chr2	+	asmbl_8162	1993782	1993783	asmbl_8166	1993803	1993804	21
Chr2	+	asmbl_8162	1993782	1993783	asmbl_8167	1993848	1993849	66
Chr2	+	asmbl_8162	1993782	1993783	asmbl_8168	1993824	1993825	42
Chr2	+	asmbl_8162	1993782	1993783	asmbl_8159	1993842	1993843	60
Chr2	+	asmbl_8162	1993782	1993783	asmbl_8157	1993803	1993804	21
Chr2	+	asmbl_8162	1993782	1993783	asmbl_8158	1993905	1993906	123
Chr2	+	asmbl_8162	1993782	1993783	asmbl_8160	1993860	1993861	78
Chr2	+	asmbl_8162	1993782	1993783	asmbl_8169	1993761	1993762	21
Chr2	+	asmbl_8163	1993860	1993861	asmbl_8164	1993842	1993843	18
Chr2	+	asmbl_8163	1993860	1993861	asmbl_8165	1993872	1993873	12
Chr2	+	asmbl_8163	1993860	1993861	asmbl_8166	1993803	1993804	57
Chr2	+	asmbl_8163	1993860	1993861	asmbl_8167	1993848	1993849	12
Chr2	+	asmbl_8163	1993860	1993861	asmbl_8168	1993824	1993825	36
Chr2	+	asmbl_8163	1993860	1993861	asmbl_8159	1993842	1993843	18
Chr2	+	asmbl_8163	1993860	1993861	asmbl_8153	1993824	1993825	36
Chr2	+	asmbl_8163	1993860	1993861	asmbl_8155	1993902	1993903	42
Chr2	+	asmbl_8163	1993860	1993861	asmbl_8156	1993872	1993873	12
Chr2	+	asmbl_8163	1993860	1993861	asmbl_8157	1993803	1993804	57
Chr2	+	asmbl_8163	1993860	1993861	asmbl_8158	1993905	1993906	45
Chr2	+	asmbl_8163	1993860	1993861	asmbl_8169	1993761	1993762	99
Chr2	+	asmbl_8164	1993842	1993843	asmbl_8165	1993872	1993873	30
Chr2	+	asmbl_8164	1993842	1993843	asmbl_8166	1993803	1993804	39
Chr2	+	asmbl_8164	1993842	1993843	asmbl_8167	1993848	1993849	6
Chr2	+	asmbl_8164	1993842	1993843	asmbl_8168	1993824	1993825	18
Chr2	+	asmbl_8164	1993842	1993843	asmbl_8151	1993860	1993861	18
Chr2	+	asmbl_8164	1993842	1993843	asmbl_8152	1993860	1993861	18
Chr2	+	asmbl_8164	1993842	1993843	asmbl_8153	1993824	1993825	18
Chr2	+	asmbl_8164	1993842	1993843	asmbl_8155	1993902	1993903	60
Chr2	+	asmbl_8164	1993842	1993843	asmbl_8156	1993872	1993873	30
Chr2	+	asmbl_8164	1993842	1993843	asmbl_8157	1993803	1993804	39
Chr2	+	asmbl_8164	1993842	1993843	asmbl_8158	1993905	1993906	63
Chr2	+	asmbl_8164	1993842	1993843	asmbl_8160	1993860	1993861	18
Chr2	+	asmbl_8164	1993842	1993843	asmbl_8169	1993761	1993762	81
Chr2	+	asmbl_8165	1993872	1993873	asmbl_8166	1993803	1993804	69
Chr2	+	asmbl_8165	1993872	1993873	asmbl_8167	1993848	1993849	24
Chr2	+	asmbl_8165	1993872	1993873	asmbl_8168	1993824	1993825	48
Chr2	+	asmbl_8165	1993872	1993873	asmbl_8159	1993842	1993843	30
Chr2	+	asmbl_8165	1993872	1993873	asmbl_8152	1993860	1993861	12
Chr2	+	asmbl_8165	1993872	1993873	asmbl_8153	1993824	1993825	48
Chr2	+	asmbl_8165	1993872	1993873	asmbl_8155	1993902	1993903	30
Chr2	+	asmbl_8165	1993872	1993873	asmbl_8157	1993803	1993804	69
Chr2	+	asmbl_8165	1993872	1993873	asmbl_8158	1993905	1993906	33
Chr2	+	asmbl_8165	1993872	1993873	asmbl_8160	1993860	1993861	12
Chr2	+	asmbl_8165	1993872	1993873	asmbl_8154	1993908	1993909	36
Chr2	+	asmbl_8165	1993872	1993873	asmbl_8169	1993761	1993762	111
Chr2	+	asmbl_8166	1993803	1993804	asmbl_8167	1993848	1993849	45
Chr2	+	asmbl_8166	1993803	1993804	asmbl_8168	1993824	1993825	21
Chr2	+	asmbl_8166	1993803	1993804	asmbl_8159	1993842	1993843	39
Chr2	+	asmbl_8166	1993803	1993804	asmbl_8152	1993860	1993861	57
Chr2	+	asmbl_8166	1993803	1993804	asmbl_8153	1993824	1993825	21
Chr2	+	asmbl_8166	1993803	1993804	asmbl_8155	1993902	1993903	99
Chr2	+	asmbl_8166	1993803	1993804	asmbl_8156	1993872	1993873	69
Chr2	+	asmbl_8166	1993803	1993804	asmbl_8158	1993905	1993906	102
Chr2	+	asmbl_8166	1993803	1993804	asmbl_8160	1993860	1993861	57
Chr2	+	asmbl_8166	1993803	1993804	asmbl_8169	1993761	1993762	42
Chr2	+	asmbl_8167	1993848	1993849	asmbl_8168	1993824	1993825	24
Chr2	+	asmbl_8167	1993848	1993849	asmbl_8151	1993860	1993861	12
Chr2	+	asmbl_8167	1993848	1993849	asmbl_8159	1993842	1993843	6
Chr2	+	asmbl_8167	1993848	1993849	asmbl_8152	1993860	1993861	12
Chr2	+	asmbl_8167	1993848	1993849	asmbl_8153	1993824	1993825	24
Chr2	+	asmbl_8167	1993848	1993849	asmbl_8155	1993902	1993903	54
Chr2	+	asmbl_8167	1993848	1993849	asmbl_8156	1993872	1993873	24
Chr2	+	asmbl_8167	1993848	1993849	asmbl_8157	1993803	1993804	45
Chr2	+	asmbl_8167	1993848	1993849	asmbl_8158	1993905	1993906	57
Chr2	+	asmbl_8167	1993848	1993849	asmbl_8160	1993860	1993861	12
Chr2	+	asmbl_8167	1993848	1993849	asmbl_8169	1993761	1993762	87
Chr2	+	asmbl_8168	1993824	1993825	asmbl_8159	1993842	1993843	18
Chr2	+	asmbl_8168	1993824	1993825	asmbl_8152	1993860	1993861	36
Chr2	+	asmbl_8168	1993824	1993825	asmbl_8155	1993902	1993903	78
Chr2	+	asmbl_8168	1993824	1993825	asmbl_8156	1993872	1993873	48
Chr2	+	asmbl_8168	1993824	1993825	asmbl_8157	1993803	1993804	21
Chr2	+	asmbl_8168	1993824	1993825	asmbl_8158	1993905	1993906	81
Chr2	+	asmbl_8168	1993824	1993825	asmbl_8160	1993860	1993861	36
Chr2	+	asmbl_8168	1993824	1993825	asmbl_8169	1993761	1993762	63
Chr2	+	asmbl_8151	1993860	1993861	asmbl_8159	1993842	1993843	18
Chr2	+	asmbl_8159	1993842	1993843	asmbl_8152	1993860	1993861	18
Chr2	+	asmbl_8159	1993842	1993843	asmbl_8153	1993824	1993825	18
Chr2	+	asmbl_8159	1993842	1993843	asmbl_8155	1993902	1993903	60
Chr2	+	asmbl_8159	1993842	1993843	asmbl_8156	1993872	1993873	30
Chr2	+	asmbl_8159	1993842	1993843	asmbl_8157	1993803	1993804	39
Chr2	+	asmbl_8159	1993842	1993843	asmbl_8158	1993905	1993906	63
Chr2	+	asmbl_8159	1993842	1993843	asmbl_8160	1993860	1993861	18
Chr2	+	asmbl_8152	1993860	1993861	asmbl_8153	1993824	1993825	36
Chr2	+	asmbl_8152	1993860	1993861	asmbl_8155	1993902	1993903	42
Chr2	+	asmbl_8152	1993860	1993861	asmbl_8156	1993872	1993873	12
Chr2	+	asmbl_8152	1993860	1993861	asmbl_8157	1993803	1993804	57
Chr2	+	asmbl_8152	1993860	1993861	asmbl_8158	1993905	1993906	45
Chr2	+	asmbl_8153	1993824	1993825	asmbl_8155	1993902	1993903	78
Chr2	+	asmbl_8153	1993824	1993825	asmbl_8156	1993872	1993873	48
Chr2	+	asmbl_8153	1993824	1993825	asmbl_8157	1993803	1993804	21
Chr2	+	asmbl_8153	1993824	1993825	asmbl_8158	1993905	1993906	81
Chr2	+	asmbl_8153	1993824	1993825	asmbl_8160	1993860	1993861	36
Chr2	+	asmbl_8155	1993902	1993903	asmbl_8156	1993872	1993873	30
Chr2	+	asmbl_8155	1993902	1993903	asmbl_8158	1993905	1993906	3
Chr2	+	asmbl_8155	1993902	1993903	asmbl_8160	1993860	1993861	42
Chr2	+	asmbl_8155	1993902	1993903	asmbl_8154	1993908	1993909	6
Chr2	+	asmbl_8156	1993872	1993873	asmbl_8157	1993803	1993804	69
Chr2	+	asmbl_8156	1993872	1993873	asmbl_8158	1993905	1993906	33
Chr2	+	asmbl_8156	1993872	1993873	asmbl_8160	1993860	1993861	12
Chr2	+	asmbl_8156	1993872	1993873	asmbl_8154	1993908	1993909	36
Chr2	+	asmbl_8157	1993803	1993804	asmbl_8160	1993860	1993861	57
Chr2	+	asmbl_8157	1993803	1993804	asmbl_8154	1993860	1993861	57
Chr2	+	asmbl_8158	1993905	1993906	asmbl_8160	1993860	1993861	45
Chr2	+	asmbl_8158	1993905	1993906	asmbl_8154	1993908	1993909	3
Chr2	+	asmbl_8172	2016428	2016429	asmbl_8173	2016386	2016387	42
Chr2	+	asmbl_8177	2026708	2026709	asmbl_8178	2026666	2026667	42
Chr2	+	asmbl_8177	2026708	2026709	asmbl_8179	2026645	2026646	63
Chr2	+	asmbl_8178	2026666	2026667	asmbl_8179	2026645	2026646	21
Chr2	+	asmbl_8178	2026666	2026667	asmbl_8180	2026708	2026709	42
Chr2	+	asmbl_8179	2026645	2026646	asmbl_8180	2026708	2026709	63
Chr2	+	asmbl_8181	2033675	2033676	asmbl_8182	2033723	2033724	48
Chr2	+	asmbl_8184	2067837	2067838	asmbl_8185	2067842	2067843	5
Chr2	+	asmbl_8184	2067837	2067838	asmbl_8186	2067842	2067843	5
Chr2	+	asmbl_8202	2230036	2230037	asmbl_8204	2230049	2230050	13
Chr2	+	asmbl_8204	2230049	2230050	asmbl_8203	2230036	2230037	13
Chr2	+	asmbl_8204	2230049	2230050	asmbl_8205	2230036	2230037	13
Chr2	+	asmbl_8202	2229906	2229907	asmbl_8205	2229955	2229956	49
Chr2	+	asmbl_8205	2229955	2229956	asmbl_8204	2229906	2229907	49
Chr2	+	asmbl_8212	2322842	2322843	asmbl_8214	2322845	2322846	3
Chr2	+	asmbl_8214	2322845	2322846	asmbl_8213	2322842	2322843	3
Chr2	+	asmbl_8244	2719307	2719308	asmbl_8245	2719303	2719304	4
Chr2	+	asmbl_8251	2768990	2768991	asmbl_8252	2768996	2768997	6
Chr2	-	asmbl_8298	3783945	3783946	asmbl_8299	3783919	3783920	26
Chr2	-	asmbl_8308	4152977	4152978	asmbl_8309	4152971	4152972	6
Chr2	-	asmbl_8309	4152971	4152972	asmbl_8310	4152977	4152978	6
Chr2	+	asmbl_8334	4753325	4753326	asmbl_8335	4753299	4753300	26
Chr2	+	asmbl_8354	5398028	5398029	asmbl_8355	5398094	5398095	66
Chr2	-	asmbl_8364	5548018	5548019	asmbl_8365	5548013	5548014	5
Chr2	-	asmbl_8370	5588350	5588351	asmbl_8372	5588365	5588366	15
Chr2	+	asmbl_8405	5914078	5914079	asmbl_8406	5914084	5914085	6
Chr2	+	asmbl_8451	6288191	6288192	asmbl_8452	6288187	6288188	4
Chr2	+	asmbl_8451	6288191	6288192	asmbl_8453	6288187	6288188	4
Chr2	+	asmbl_8499	6648322	6648323	asmbl_8500	6648369	6648370	47
Chr2	-	asmbl_8525	6798958	6798959	asmbl_8526	6798961	6798962	3
Chr2	+	asmbl_8527	6805602	6805603	asmbl_8529	6805607	6805608	5
Chr2	+	asmbl_8530	6809480	6809481	asmbl_8531	6809467	6809468	13
Chr2	-	asmbl_8558	6990216	6990217	asmbl_8559	6990200	6990201	16
Chr2	-	asmbl_8560	6991796	6991797	asmbl_8561	6991999	6992000	203
Chr2	-	asmbl_8581	7115391	7115392	asmbl_8582	7115416	7115417	25
Chr2	-	asmbl_8593	7171565	7171566	asmbl_8594	7171562	7171563	3
Chr2	+	asmbl_8605	7256991	7256992	asmbl_8606	7256996	7256997	5
Chr2	-	asmbl_8625	7332494	7332495	asmbl_8626	7332387	7332388	107
Chr2	-	asmbl_8625	7332112	7332113	asmbl_8627	7332242	7332243	130
Chr2	-	asmbl_8627	7332242	7332243	asmbl_8626	7332112	7332113	130
Chr2	-	asmbl_8635	7353068	7353069	asmbl_8636	7352859	7352860	209
Chr2	-	asmbl_8635	7353068	7353069	asmbl_8637	7352859	7352860	209
Chr2	+	asmbl_8647	7408713	7408714	asmbl_8649	7408768	7408769	55
Chr2	+	asmbl_8649	7408768	7408769	asmbl_8648	7408713	7408714	55
Chr2	-	asmbl_8653	7468906	7468907	asmbl_8654	7468894	7468895	12
Chr2	-	asmbl_8656	7476305	7476306	asmbl_8657	7476296	7476297	9
Chr2	-	asmbl_8661	7496461	7496462	asmbl_8662	7496458	7496459	3
Chr2	-	asmbl_8677	7541501	7541502	asmbl_8678	7541497	7541498	4
Chr2	+	asmbl_8696	7614024	7614025	asmbl_8697	7614043	7614044	19
Chr2	+	asmbl_8701	7635405	7635406	asmbl_8702	7635418	7635419	13
Chr2	-	asmbl_8703	7638590	7638591	asmbl_8704	7638615	7638616	25
Chr2	-	asmbl_8714	7675953	7675954	asmbl_8716	7675940	7675941	13
Chr2	-	asmbl_8716	7675940	7675941	asmbl_8715	7675953	7675954	13
Chr2	-	asmbl_8761	7827941	7827942	asmbl_8762	7827931	7827932	10
Chr2	+	asmbl_8796	7953801	7953802	asmbl_8799	7953769	7953770	32
Chr2	+	asmbl_8799	7953769	7953770	asmbl_8797	7953801	7953802	32
Chr2	-	asmbl_8800	7960399	7960400	asmbl_8801	7960393	7960394	6
Chr2	+	asmbl_8840	8131632	8131633	asmbl_8841	8131636	8131637	4
Chr2	+	asmbl_8842	8132815	8132816	asmbl_8843	8132882	8132883	67
Chr2	-	asmbl_8861	8203465	8203466	asmbl_8862	8203445	8203446	20
Chr2	+	asmbl_8884	8361793	8361794	asmbl_8886	8361801	8361802	8
Chr2	+	asmbl_8886	8361801	8361802	asmbl_8885	8361793	8361794	8
Chr2	+	asmbl_8885	8360710	8360711	asmbl_8886	8360741	8360742	31
Chr2	-	asmbl_8921	8494579	8494580	asmbl_8922	8494590	8494591	11
Chr2	-	asmbl_8921	8494579	8494580	asmbl_8925	8494590	8494591	11
Chr2	-	asmbl_8922	8494590	8494591	asmbl_8927	8494579	8494580	11
Chr2	-	asmbl_8925	8494590	8494591	asmbl_8927	8494579	8494580	11
Chr2	+	asmbl_8938	8518819	8518820	asmbl_8939	8518823	8518824	4
Chr2	+	asmbl_8939	8518823	8518824	asmbl_8940	8518819	8518820	4
Chr2	+	asmbl_8957	8621584	8621585	asmbl_8958	8621609	8621610	25
Chr2	+	asmbl_8957	8621584	8621585	asmbl_8960	8621609	8621610	25
Chr2	+	asmbl_8958	8621609	8621610	asmbl_8959	8621584	8621585	25
Chr2	+	asmbl_8960	8621609	8621610	asmbl_8959	8621584	8621585	25
Chr2	-	asmbl_8964	8642655	8642656	asmbl_8966	8642640	8642641	15
Chr2	-	asmbl_8966	8642640	8642641	asmbl_8965	8642655	8642656	15
Chr2	+	asmbl_8978	8693639	8693640	asmbl_8979	8693660	8693661	21
Chr2	-	asmbl_8988	8713434	8713435	asmbl_8989	8713397	8713398	37
Chr2	+	asmbl_9033	8873427	8873428	asmbl_9034	8873172	8873173	255
Chr2	+	asmbl_9063	8953358	8953359	asmbl_9065	8953351	8953352	7
Chr2	+	asmbl_9065	8953351	8953352	asmbl_9066	8953358	8953359	7
Chr2	-	asmbl_9067	8959353	8959354	asmbl_9068	8959348	8959349	5
Chr2	+	asmbl_9071	8972057	8972058	asmbl_9072	8972101	8972102	44
Chr2	+	asmbl_9090	9011393	9011394	asmbl_9093	9011387	9011388	6
Chr2	+	asmbl_9093	9011387	9011388	asmbl_9091	9011393	9011394	6
Chr2	+	asmbl_9093	9011387	9011388	asmbl_9092	9011393	9011394	6
Chr2	+	asmbl_9108	9077233	9077234	asmbl_9109	9077373	9077374	140
Chr2	-	asmbl_9128	9109673	9109674	asmbl_9129	9109583	9109584	90
Chr2	+	asmbl_9142	9141218	9141219	asmbl_9143	9141227	9141228	9
Chr2	-	asmbl_9144	9146666	9146667	asmbl_9145	9146670	9146671	4
Chr2	+	asmbl_9157	9207845	9207846	asmbl_9158	9207949	9207950	104
Chr2	+	asmbl_9158	9207949	9207950	asmbl_9159	9207845	9207846	104
Chr2	+	asmbl_9169	9244223	9244224	asmbl_9170	9244226	9244227	3
Chr2	-	asmbl_9181	9272622	9272623	asmbl_9183	9272595	9272596	27
Chr2	-	asmbl_9181	9272622	9272623	asmbl_9189	9272595	9272596	27
Chr2	-	asmbl_9189	9272595	9272596	asmbl_9182	9272664	9272665	69
Chr2	-	asmbl_9189	9272595	9272596	asmbl_9184	9272565	9272566	30
Chr2	-	asmbl_9189	9272595	9272596	asmbl_9186	9272730	9272731	135
Chr2	-	asmbl_9189	9272595	9272596	asmbl_9188	9272730	9272731	135
Chr2	-	asmbl_9189	9272595	9272596	asmbl_9185	9272664	9272665	69
Chr2	-	asmbl_9182	9272664	9272665	asmbl_9184	9272565	9272566	99
Chr2	-	asmbl_9182	9272664	9272665	asmbl_9186	9272730	9272731	66
Chr2	-	asmbl_9182	9272664	9272665	asmbl_9188	9272730	9272731	66
Chr2	-	asmbl_9184	9272565	9272566	asmbl_9186	9272730	9272731	165
Chr2	-	asmbl_9184	9272565	9272566	asmbl_9188	9272730	9272731	165
Chr2	-	asmbl_9184	9272565	9272566	asmbl_9185	9272664	9272665	99
Chr2	-	asmbl_9186	9272730	9272731	asmbl_9185	9272664	9272665	66
Chr2	-	asmbl_9186	9272730	9272731	asmbl_9187	9272745	9272746	15
Chr2	-	asmbl_9188	9272730	9272731	asmbl_9185	9272664	9272665	66
Chr2	-	asmbl_9188	9272730	9272731	asmbl_9187	9272745	9272746	15
Chr2	+	asmbl_9209	9358981	9358982	asmbl_9210	9358964	9358965	17
Chr2	+	asmbl_9210	9358964	9358965	asmbl_9211	9358981	9358982	17
Chr2	+	asmbl_9210	9358964	9358965	asmbl_9213	9358981	9358982	17
Chr2	+	asmbl_9210	9358964	9358965	asmbl_9215	9358981	9358982	17
Chr2	+	asmbl_9209	9359171	9359172	asmbl_9210	9359153	9359154	18
Chr2	+	asmbl_9210	9359153	9359154	asmbl_9211	9359171	9359172	18
Chr2	+	asmbl_9210	9359153	9359154	asmbl_9215	9359171	9359172	18
Chr2	+	asmbl_9230	9401526	9401527	asmbl_9231	9401530	9401531	4
Chr2	-	asmbl_9245	9467419	9467420	asmbl_9246	9467366	9467367	53
Chr2	+	asmbl_9258	9522151	9522152	asmbl_9259	9522154	9522155	3
Chr2	-	asmbl_9273	9597063	9597064	asmbl_9275	9597050	9597051	13
Chr2	-	asmbl_9281	9633205	9633206	asmbl_9282	9633182	9633183	23
Chr2	+	asmbl_9287	9645494	9645495	asmbl_9288	9645500	9645501	6
Chr2	+	asmbl_9288	9645500	9645501	asmbl_9289	9645494	9645495	6
Chr2	+	asmbl_9287	9644184	9644185	asmbl_9289	9644181	9644182	3
Chr2	+	asmbl_9289	9644181	9644182	asmbl_9288	9644184	9644185	3
Chr2	+	asmbl_9294	9665225	9665226	asmbl_9295	9665218	9665219	7
Chr2	+	asmbl_9298	9680628	9680629	asmbl_9299	9680631	9680632	3
Chr2	+	asmbl_9334	9794149	9794150	asmbl_9336	9794176	9794177	27
Chr2	+	asmbl_9336	9794176	9794177	asmbl_9335	9794149	9794150	27
Chr2	-	asmbl_9343	9837172	9837173	asmbl_9345	9837168	9837169	4
Chr2	+	asmbl_9362	9925950	9925951	asmbl_9363	9925953	9925954	3
Chr2	+	asmbl_9364	9933058	9933059	asmbl_9365	9933060	9933061	2
Chr2	-	asmbl_9371	9960854	9960855	asmbl_9372	9960847	9960848	7
Chr2	+	asmbl_9376	9979582	9979583	asmbl_9377	9979640	9979641	58
Chr2	-	asmbl_9425	10196623	10196624	asmbl_9426	10196675	10196676	52
Chr2	+	asmbl_9429	10213191	10213192	asmbl_9430	10213182	10213183	9
Chr2	+	asmbl_9430	10213182	10213183	asmbl_9431	10213191	10213192	9
Chr2	+	asmbl_9429	10212528	10212529	asmbl_9431	10212540	10212541	12
Chr2	+	asmbl_9431	10212540	10212541	asmbl_9430	10212528	10212529	12
Chr2	-	asmbl_9448	10291922	10291923	asmbl_9450	10291937	10291938	15
Chr2	-	asmbl_9456	10321649	10321650	asmbl_9457	10321672	10321673	23
Chr2	+	asmbl_9472	10381078	10381079	asmbl_9473	10381072	10381073	6
Chr2	-	asmbl_9510	10555450	10555451	asmbl_9511	10555418	10555419	32
Chr2	-	asmbl_9510	10555450	10555451	asmbl_9513	10555418	10555419	32
Chr2	-	asmbl_9511	10555418	10555419	asmbl_9512	10555450	10555451	32
Chr2	-	asmbl_9511	10555418	10555419	asmbl_9514	10555450	10555451	32
Chr2	-	asmbl_9510	10554996	10554997	asmbl_9513	10554991	10554992	5
Chr2	-	asmbl_9513	10554991	10554992	asmbl_9511	10554996	10554997	5
Chr2	-	asmbl_9513	10554991	10554992	asmbl_9512	10554996	10554997	5
Chr2	-	asmbl_9513	10554991	10554992	asmbl_9514	10554996	10554997	5
Chr2	-	asmbl_9513	10555418	10555419	asmbl_9512	10555450	10555451	32
Chr2	-	asmbl_9513	10555418	10555419	asmbl_9514	10555450	10555451	32
Chr2	+	asmbl_9516	10571759	10571760	asmbl_9517	10571796	10571797	37
Chr2	-	asmbl_9536	10687743	10687744	asmbl_9537	10687686	10687687	57
Chr2	+	asmbl_9561	10808611	10808612	asmbl_9562	10808618	10808619	7
Chr2	+	asmbl_9584	10913818	10913819	asmbl_9585	10913821	10913822	3
Chr2	+	asmbl_9586	10920001	10920002	asmbl_9587	10920011	10920012	10
Chr2	+	asmbl_9615	11029783	11029784	asmbl_9617	11029819	11029820	36
Chr2	+	asmbl_9617	11029819	11029820	asmbl_9616	11029783	11029784	36
Chr2	-	asmbl_9619	11033160	11033161	asmbl_9620	11033157	11033158	3
Chr2	-	asmbl_9620	11033157	11033158	asmbl_9621	11033160	11033161	3
Chr2	+	asmbl_9622	11038692	11038693	asmbl_9623	11038702	11038703	10
Chr2	+	asmbl_9622	11039662	11039663	asmbl_9623	11039666	11039667	4
Chr2	-	asmbl_9627	11056701	11056702	asmbl_9628	11056704	11056705	3
Chr2	-	asmbl_9642	11100095	11100096	asmbl_9643	11100006	11100007	89
Chr2	+	asmbl_9652	11148772	11148773	asmbl_9654	11148657	11148658	115
Chr2	+	asmbl_9657	11164692	11164693	asmbl_9658	11164764	11164765	72
Chr2	-	asmbl_9662	11174711	11174712	asmbl_9663	11174736	11174737	25
Chr2	+	asmbl_9666	11187075	11187076	asmbl_9667	11187163	11187164	88
Chr2	+	asmbl_9667	11187163	11187164	asmbl_9668	11187075	11187076	88
Chr2	+	asmbl_9666	11187686	11187687	asmbl_9667	11187675	11187676	11
Chr2	+	asmbl_9667	11187675	11187676	asmbl_9668	11187686	11187687	11
Chr2	+	asmbl_9666	11185633	11185634	asmbl_9668	11185641	11185642	8
Chr2	+	asmbl_9666	11185633	11185634	asmbl_9669	11185641	11185642	8
Chr2	+	asmbl_9668	11185641	11185642	asmbl_9667	11185633	11185634	8
Chr2	+	asmbl_9669	11185641	11185642	asmbl_9667	11185633	11185634	8
Chr2	-	asmbl_9674	11200634	11200635	asmbl_9675	11200682	11200683	48
Chr2	+	asmbl_9681	11222835	11222836	asmbl_9682	11222824	11222825	11
Chr2	-	asmbl_9689	11252347	11252348	asmbl_9691	11252340	11252341	7
Chr2	+	asmbl_9697	11277440	11277441	asmbl_9699	11277444	11277445	4
Chr2	-	asmbl_9737	11439392	11439393	asmbl_9738	11439281	11439282	111
Chr2	-	asmbl_9759	11518684	11518685	asmbl_9760	11518672	11518673	12
Chr2	-	asmbl_9762	11522698	11522699	asmbl_9765	11522716	11522717	18
Chr2	-	asmbl_9765	11522716	11522717	asmbl_9763	11522698	11522699	18
Chr2	+	asmbl_9777	11581718	11581719	asmbl_9778	11581701	11581702	17
Chr2	+	asmbl_9807	11704013	11704014	asmbl_9809	11704525	11704526	512
Chr2	-	asmbl_9810	11707076	11707077	asmbl_9811	11707073	11707074	3
Chr2	-	asmbl_9810	11707076	11707077	asmbl_9812	11707073	11707074	3
Chr2	-	asmbl_9810	11709605	11709606	asmbl_9812	11709461	11709462	144
Chr2	-	asmbl_9812	11709461	11709462	asmbl_9811	11709605	11709606	144
Chr2	+	asmbl_9844	11824001	11824002	asmbl_9846	11824004	11824005	3
Chr2	+	asmbl_9846	11824004	11824005	asmbl_9848	11824001	11824002	3
Chr2	+	asmbl_9852	11832993	11832994	asmbl_9853	11833004	11833005	11
Chr2	-	asmbl_9857	11856399	11856400	asmbl_9858	11856374	11856375	25
Chr2	-	asmbl_9869	11895338	11895339	asmbl_9871	11895328	11895329	10
Chr2	-	asmbl_9871	11895328	11895329	asmbl_9872	11895338	11895339	10
Chr2	-	asmbl_9879	11918130	11918131	asmbl_9880	11918226	11918227	96
Chr2	-	asmbl_9881	11919675	11919676	asmbl_9882	11919673	11919674	2
Chr2	-	asmbl_9896	11985912	11985913	asmbl_9897	11985904	11985905	8
Chr2	+	asmbl_9907	12047931	12047932	asmbl_9908	12047938	12047939	7
Chr2	+	asmbl_9911	12079451	12079452	asmbl_9912	12079409	12079410	42
Chr2	+	asmbl_9915	12092764	12092765	asmbl_9916	12092773	12092774	9
Chr2	+	asmbl_9918	12105738	12105739	asmbl_9919	12105761	12105762	23
Chr2	-	asmbl_9947	12244519	12244520	asmbl_9949	12244535	12244536	16
Chr2	-	asmbl_9949	12244535	12244536	asmbl_9948	12244519	12244520	16
Chr2	-	asmbl_9949	12244535	12244536	asmbl_9950	12244519	12244520	16
Chr2	-	asmbl_9993	12435037	12435038	asmbl_9994	12435030	12435031	7
Chr2	+	asmbl_10015	12566367	12566368	asmbl_10016	12566317	12566318	50
Chr2	-	asmbl_10034	12618055	12618056	asmbl_10035	12618091	12618092	36
Chr2	-	asmbl_10035	12618091	12618092	asmbl_10036	12618055	12618056	36
Chr2	-	asmbl_10035	12618091	12618092	asmbl_10037	12618055	12618056	36
Chr2	-	asmbl_10035	12618091	12618092	asmbl_10038	12618055	12618056	36
Chr2	-	asmbl_10070	12681326	12681327	asmbl_10071	12681345	12681346	19
Chr2	-	asmbl_10071	12681345	12681346	asmbl_10072	12681326	12681327	19
Chr2	-	asmbl_10096	12765189	12765190	asmbl_10097	12764950	12764951	239
Chr2	-	asmbl_10100	12776475	12776476	asmbl_10101	12776445	12776446	30
Chr2	+	asmbl_10122	12879895	12879896	asmbl_10123	12879898	12879899	3
Chr2	-	asmbl_10127	12888178	12888179	asmbl_10128	12888194	12888195	16
Chr2	-	asmbl_10128	12888194	12888195	asmbl_10129	12888178	12888179	16
Chr2	-	asmbl_10130	12891631	12891632	asmbl_10131	12891611	12891612	20
Chr2	-	asmbl_10131	12891611	12891612	asmbl_10132	12891631	12891632	20
Chr2	-	asmbl_10130	12890476	12890477	asmbl_10132	12890495	12890496	19
Chr2	-	asmbl_10132	12890495	12890496	asmbl_10131	12890476	12890477	19
Chr2	-	asmbl_10138	12914100	12914101	asmbl_10140	12914065	12914066	35
Chr2	-	asmbl_10152	12959242	12959243	asmbl_10153	12959225	12959226	17
Chr2	-	asmbl_10163	12995660	12995661	asmbl_10164	12995651	12995652	9
Chr2	-	asmbl_10251	13292249	13292250	asmbl_10252	13292253	13292254	4
Chr2	+	asmbl_10262	13350151	13350152	asmbl_10263	13350079	13350080	72
Chr2	+	asmbl_10263	13350079	13350080	asmbl_10264	13350151	13350152	72
Chr2	+	asmbl_10273	13375849	13375850	asmbl_10274	13375852	13375853	3
Chr2	-	asmbl_10288	13410963	13410964	asmbl_10289	13410969	13410970	6
Chr2	-	asmbl_10288	13410963	13410964	asmbl_10290	13410969	13410970	6
Chr2	+	asmbl_10296	13436441	13436442	asmbl_10298	13436436	13436437	5
Chr2	+	asmbl_10298	13436436	13436437	asmbl_10297	13436441	13436442	5
Chr2	+	asmbl_10303	13444610	13444611	asmbl_10304	13444693	13444694	83
Chr2	-	asmbl_10326	13530209	13530210	asmbl_10328	13530205	13530206	4
Chr2	-	asmbl_10335	13555077	13555078	asmbl_10336	13555073	13555074	4
Chr2	-	asmbl_10353	13627830	13627831	asmbl_10354	13627835	13627836	5
Chr2	+	asmbl_10355	13635712	13635713	asmbl_10356	13635678	13635679	34
Chr2	-	asmbl_10369	13660492	13660493	asmbl_10370	13660505	13660506	13
Chr2	-	asmbl_10385	13690421	13690422	asmbl_10386	13690496	13690497	75
Chr2	+	asmbl_10389	13703487	13703488	asmbl_10391	13703493	13703494	6
Chr2	+	asmbl_10402	13737327	13737328	asmbl_10403	13737256	13737257	71
Chr2	-	asmbl_10407	13758481	13758482	asmbl_10408	13758473	13758474	8
Chr2	+	asmbl_10411	13767402	13767403	asmbl_10412	13767329	13767330	73
Chr2	-	asmbl_10440	13871127	13871128	asmbl_10441	13871190	13871191	63
Chr2	+	asmbl_10443	13874115	13874116	asmbl_10444	13874112	13874113	3
Chr2	+	asmbl_10443	13874115	13874116	asmbl_10446	13874112	13874113	3
Chr2	+	asmbl_10444	13874112	13874113	asmbl_10445	13874115	13874116	3
Chr2	+	asmbl_10444	13874112	13874113	asmbl_10448	13874115	13874116	3
Chr2	+	asmbl_10443	13874287	13874288	asmbl_10445	13874290	13874291	3
Chr2	+	asmbl_10443	13874287	13874288	asmbl_10446	13874290	13874291	3
Chr2	+	asmbl_10445	13874290	13874291	asmbl_10444	13874287	13874288	3
Chr2	+	asmbl_10445	13874290	13874291	asmbl_10447	13874287	13874288	3
Chr2	+	asmbl_10445	13874290	13874291	asmbl_10448	13874287	13874288	3
Chr2	+	asmbl_10446	13874112	13874113	asmbl_10445	13874115	13874116	3
Chr2	+	asmbl_10446	13874112	13874113	asmbl_10448	13874115	13874116	3
Chr2	+	asmbl_10446	13874290	13874291	asmbl_10444	13874287	13874288	3
Chr2	+	asmbl_10446	13874290	13874291	asmbl_10447	13874287	13874288	3
Chr2	+	asmbl_10446	13874290	13874291	asmbl_10448	13874287	13874288	3
Chr2	+	asmbl_10443	13877192	13877193	asmbl_10448	13877198	13877199	6
Chr2	+	asmbl_10448	13877198	13877199	asmbl_10444	13877192	13877193	6
Chr2	+	asmbl_10448	13877198	13877199	asmbl_10445	13877192	13877193	6
Chr2	+	asmbl_10448	13877198	13877199	asmbl_10446	13877192	13877193	6
Chr2	+	asmbl_10448	13877198	13877199	asmbl_10447	13877192	13877193	6
Chr2	+	asmbl_10450	13882020	13882021	asmbl_10451	13882029	13882030	9
Chr2	+	asmbl_10450	13882020	13882021	asmbl_10452	13882029	13882030	9
Chr2	+	asmbl_10456	13899675	13899676	asmbl_10457	13899653	13899654	22
Chr2	-	asmbl_10466	13930535	13930536	asmbl_10467	13930550	13930551	15
Chr2	-	asmbl_10486	14001299	14001300	asmbl_10487	14001304	14001305	5
Chr2	+	asmbl_10491	14020031	14020032	asmbl_10492	14019999	14020000	32
Chr2	-	asmbl_10515	14122341	14122342	asmbl_10516	14122344	14122345	3
Chr2	-	asmbl_10516	14122344	14122345	asmbl_10517	14122341	14122342	3
Chr2	+	asmbl_10521	14143322	14143323	asmbl_10522	14143325	14143326	3
Chr2	-	asmbl_10538	14185046	14185047	asmbl_10539	14185065	14185066	19
Chr2	-	asmbl_10543	14195664	14195665	asmbl_10544	14195661	14195662	3
Chr2	-	asmbl_10582	14308251	14308252	asmbl_10583	14308198	14308199	53
Chr2	-	asmbl_10582	14308251	14308252	asmbl_10584	14308246	14308247	5
Chr2	-	asmbl_10583	14308198	14308199	asmbl_10584	14308246	14308247	48
Chr2	-	asmbl_10588	14317166	14317167	asmbl_10589	14317160	14317161	6
Chr2	-	asmbl_10607	14390227	14390228	asmbl_10608	14390241	14390242	14
Chr2	+	asmbl_10609	14393029	14393030	asmbl_10610	14393033	14393034	4
Chr2	-	asmbl_10614	14404397	14404398	asmbl_10615	14404400	14404401	3
Chr2	-	asmbl_10614	14404397	14404398	asmbl_10616	14404400	14404401	3
Chr2	-	asmbl_10615	14404400	14404401	asmbl_10618	14404397	14404398	3
Chr2	-	asmbl_10614	14404611	14404612	asmbl_10615	14404765	14404766	154
Chr2	-	asmbl_10615	14404765	14404766	asmbl_10616	14404611	14404612	154
Chr2	-	asmbl_10615	14404765	14404766	asmbl_10618	14404611	14404612	154
Chr2	-	asmbl_10616	14404400	14404401	asmbl_10618	14404397	14404398	3
Chr2	-	asmbl_10622	14429485	14429486	asmbl_10623	14429504	14429505	19
Chr2	+	asmbl_10675	14567770	14567771	asmbl_10677	14567743	14567744	27
Chr2	+	asmbl_10677	14567743	14567744	asmbl_10676	14567770	14567771	27
Chr2	+	asmbl_10684	14586414	14586415	asmbl_10686	14586411	14586412	3
Chr2	+	asmbl_10686	14586411	14586412	asmbl_10685	14586414	14586415	3
Chr2	-	asmbl_10730	14771438	14771439	asmbl_10731	14771441	14771442	3
Chr2	+	asmbl_10748	14844744	14844745	asmbl_10749	14844754	14844755	10
Chr2	-	asmbl_10775	14911642	14911643	asmbl_10776	14911490	14911491	152
Chr2	+	asmbl_10804	14996079	14996080	asmbl_10805	14996087	14996088	8
Chr2	+	asmbl_10814	15031676	15031677	asmbl_10816	15031554	15031555	122
Chr2	+	asmbl_10825	15059744	15059745	asmbl_10826	15059759	15059760	15
Chr2	+	asmbl_10850	15128467	15128468	asmbl_10851	15128473	15128474	6
Chr2	+	asmbl_10851	15128473	15128474	asmbl_10852	15128467	15128468	6
Chr2	+	asmbl_10903	15287276	15287277	asmbl_10904	15287267	15287268	9
Chr2	-	asmbl_10926	15360585	15360586	asmbl_10927	15360578	15360579	7
Chr2	-	asmbl_10934	15376441	15376442	asmbl_10935	15376446	15376447	5
Chr2	+	asmbl_10947	15428661	15428662	asmbl_10949	15428697	15428698	36
Chr2	-	asmbl_10963	15496810	15496811	asmbl_10965	15496807	15496808	3
Chr2	+	asmbl_10970	15532600	15532601	asmbl_10971	15532606	15532607	6
Chr2	+	asmbl_10984	15579004	15579005	asmbl_10985	15579001	15579002	3
Chr2	+	asmbl_10986	15583413	15583414	asmbl_10987	15583393	15583394	20
Chr2	+	asmbl_10986	15583413	15583414	asmbl_10988	15583389	15583390	24
Chr2	+	asmbl_10987	15583393	15583394	asmbl_10988	15583389	15583390	4
Chr2	+	asmbl_10999	15617101	15617102	asmbl_11000	15617133	15617134	32
Chr2	+	asmbl_11011	15652845	15652846	asmbl_11012	15652851	15652852	6
Chr2	-	asmbl_11015	15666218	15666219	asmbl_11016	15666189	15666190	29
Chr2	-	asmbl_11019	15678680	15678681	asmbl_11020	15678898	15678899	218
Chr2	-	asmbl_11039	15749421	15749422	asmbl_11043	15749417	15749418	4
Chr2	-	asmbl_11043	15749417	15749418	asmbl_11041	15749421	15749422	4
Chr2	+	asmbl_11040	15746326	15746327	asmbl_11042	15746329	15746330	3
Chr2	-	asmbl_11047	15762539	15762540	asmbl_11048	15762530	15762531	9
Chr2	+	asmbl_11057	15786827	15786828	asmbl_11058	15786831	15786832	4
Chr2	+	asmbl_11104	15927932	15927933	asmbl_11106	15927924	15927925	8
Chr2	-	asmbl_11112	15987313	15987314	asmbl_11113	15987256	15987257	57
Chr2	+	asmbl_11122	16008118	16008119	asmbl_11123	16008141	16008142	23
Chr2	+	asmbl_11123	16008141	16008142	asmbl_11124	16008118	16008119	23
Chr2	+	asmbl_11178	16174747	16174748	asmbl_11180	16174745	16174746	2
Chr2	+	asmbl_11178	16173445	16173446	asmbl_11181	16173460	16173461	15
Chr2	+	asmbl_11181	16173460	16173461	asmbl_11179	16173445	16173446	15
Chr2	+	asmbl_11194	16220332	16220333	asmbl_11195	16220340	16220341	8
Chr2	-	asmbl_11206	16242020	16242021	asmbl_11207	16241993	16241994	27
Chr2	-	asmbl_11216	16255604	16255605	asmbl_11217	16255601	16255602	3
Chr2	-	asmbl_11226	16293839	16293840	asmbl_11227	16293843	16293844	4
Chr2	-	asmbl_11227	16293843	16293844	asmbl_11228	16293839	16293840	4
Chr2	+	asmbl_11246	16359706	16359707	asmbl_11247	16359702	16359703	4
Chr2	+	asmbl_11246	16361576	16361577	asmbl_11247	16361572	16361573	4
Chr2	-	asmbl_11251	16396759	16396760	asmbl_11252	16396773	16396774	14
Chr2	-	asmbl_11259	16421595	16421596	asmbl_11261	16421372	16421373	223
Chr2	+	asmbl_11280	16484078	16484079	asmbl_11281	16484092	16484093	14
Chr2	+	asmbl_11281	16484092	16484093	asmbl_11282	16484078	16484079	14
Chr2	+	asmbl_11280	16483553	16483554	asmbl_11282	16483557	16483558	4
Chr2	+	asmbl_11282	16483557	16483558	asmbl_11281	16483553	16483554	4
Chr2	+	asmbl_11282	16483557	16483558	asmbl_11285	16483553	16483554	4
Chr2	+	asmbl_11291	16510365	16510366	asmbl_11292	16510357	16510358	8
Chr2	+	asmbl_11291	16510365	16510366	asmbl_11293	16510357	16510358	8
Chr2	-	asmbl_11297	16529600	16529601	asmbl_11298	16529614	16529615	14
Chr2	-	asmbl_11323	16618477	16618478	asmbl_11324	16618480	16618481	3
Chr2	-	asmbl_11353	16717174	16717175	asmbl_11354	16717160	16717161	14
Chr2	-	asmbl_11363	16736936	16736937	asmbl_11364	16736085	16736086	851
Chr2	-	asmbl_11367	16745852	16745853	asmbl_11368	16745773	16745774	79
Chr2	+	asmbl_11378	16779605	16779606	asmbl_11379	16779609	16779610	4
Chr2	-	asmbl_11388	16799499	16799500	asmbl_11389	16799524	16799525	25
Chr2	+	asmbl_11414	16881788	16881789	asmbl_11415	16881781	16881782	7
Chr2	+	asmbl_11414	16881047	16881048	asmbl_11417	16881053	16881054	6
Chr2	+	asmbl_11417	16881053	16881054	asmbl_11415	16881047	16881048	6
Chr2	+	asmbl_11417	16881053	16881054	asmbl_11416	16881047	16881048	6
Chr2	-	asmbl_11440	16969776	16969777	asmbl_11444	16969781	16969782	5
Chr2	-	asmbl_11444	16969781	16969782	asmbl_11441	16969776	16969777	5
Chr2	-	asmbl_11444	16969781	16969782	asmbl_11442	16969776	16969777	5
Chr2	-	asmbl_11477	17078390	17078391	asmbl_11478	17078358	17078359	32
Chr2	-	asmbl_11524	17205856	17205857	asmbl_11525	17205853	17205854	3
Chr2	+	asmbl_11537	17240168	17240169	asmbl_11538	17240165	17240166	3
Chr2	+	asmbl_11563	17333869	17333870	asmbl_11564	17333872	17333873	3
Chr2	-	asmbl_11571	17352847	17352848	asmbl_11572	17352839	17352840	8
Chr2	-	asmbl_11571	17352847	17352848	asmbl_11575	17352839	17352840	8
Chr2	-	asmbl_11572	17352839	17352840	asmbl_11574	17352847	17352848	8
Chr2	-	asmbl_11572	17352839	17352840	asmbl_11576	17352847	17352848	8
Chr2	-	asmbl_11575	17352839	17352840	asmbl_11574	17352847	17352848	8
Chr2	-	asmbl_11575	17352839	17352840	asmbl_11576	17352847	17352848	8
Chr2	-	asmbl_11583	17384644	17384645	asmbl_11584	17384667	17384668	23
Chr2	-	asmbl_11583	17384644	17384645	asmbl_11585	17384667	17384668	23
Chr2	-	asmbl_11589	17408665	17408666	asmbl_11590	17408680	17408681	15
Chr2	+	asmbl_11640	17573887	17573888	asmbl_11643	17573824	17573825	63
Chr2	+	asmbl_11643	17573824	17573825	asmbl_11641	17573887	17573888	63
Chr2	+	asmbl_11643	17573824	17573825	asmbl_11644	17573887	17573888	63
Chr2	+	asmbl_11643	17573824	17573825	asmbl_11645	17573887	17573888	63
Chr2	+	asmbl_11640	17574900	17574901	asmbl_11644	17574904	17574905	4
Chr2	+	asmbl_11644	17574904	17574905	asmbl_11641	17574900	17574901	4
Chr2	+	asmbl_11644	17574904	17574905	asmbl_11642	17574900	17574901	4
Chr2	+	asmbl_11644	17574904	17574905	asmbl_11643	17574900	17574901	4
Chr2	+	asmbl_11653	17597698	17597699	asmbl_11654	17597702	17597703	4
Chr2	+	asmbl_11653	17597698	17597699	asmbl_11655	17597707	17597708	9
Chr2	+	asmbl_11654	17597702	17597703	asmbl_11655	17597707	17597708	5
Chr2	+	asmbl_11659	17606006	17606007	asmbl_11662	17606015	17606016	9
Chr2	+	asmbl_11662	17606015	17606016	asmbl_11660	17606006	17606007	9
Chr2	+	asmbl_11659	17608024	17608025	asmbl_11663	17608021	17608022	3
Chr2	+	asmbl_11663	17608021	17608022	asmbl_11665	17608024	17608025	3
Chr2	-	asmbl_11684	17654779	17654780	asmbl_11685	17654766	17654767	13
Chr2	+	asmbl_11704	17737466	17737467	asmbl_11705	17737455	17737456	11
Chr2	+	asmbl_11711	17757170	17757171	asmbl_11712	17757180	17757181	10
Chr2	+	asmbl_11723	17791336	17791337	asmbl_11724	17791340	17791341	4
Chr2	+	asmbl_11747	17860633	17860634	asmbl_11749	17860616	17860617	17
Chr2	+	asmbl_11749	17860616	17860617	asmbl_11748	17860633	17860634	17
Chr2	+	asmbl_11757	17895791	17895792	asmbl_11759	17895797	17895798	6
Chr2	+	asmbl_11766	17923933	17923934	asmbl_11767	17923928	17923929	5
Chr2	+	asmbl_11767	17923928	17923929	asmbl_11768	17923933	17923934	5
Chr2	+	asmbl_11767	17923928	17923929	asmbl_11769	17923933	17923934	5
Chr2	+	asmbl_11766	17923383	17923384	asmbl_11768	17923187	17923188	196
Chr2	+	asmbl_11766	17923383	17923384	asmbl_11769	17923187	17923188	196
Chr2	+	asmbl_11768	17923187	17923188	asmbl_11767	17923383	17923384	196
Chr2	+	asmbl_11769	17923187	17923188	asmbl_11767	17923383	17923384	196
Chr2	+	asmbl_11766	17924906	17924907	asmbl_11769	17924901	17924902	5
Chr2	+	asmbl_11769	17924901	17924902	asmbl_11768	17924906	17924907	5
Chr2	+	asmbl_11780	17955873	17955874	asmbl_11781	17955902	17955903	29
Chr2	+	asmbl_11780	17955873	17955874	asmbl_11783	17955891	17955892	18
Chr2	+	asmbl_11781	17955902	17955903	asmbl_11783	17955891	17955892	11
Chr2	+	asmbl_11781	17955902	17955903	asmbl_11782	17955873	17955874	29
Chr2	+	asmbl_11780	17959855	17959856	asmbl_11782	17959984	17959985	129
Chr2	+	asmbl_11782	17959984	17959985	asmbl_11781	17959855	17959856	129
Chr2	+	asmbl_11782	17959984	17959985	asmbl_11783	17959855	17959856	129
Chr2	+	asmbl_11783	17955891	17955892	asmbl_11782	17955873	17955874	18
Chr2	-	asmbl_11784	17961309	17961310	asmbl_11785	17961306	17961307	3
Chr2	+	asmbl_11787	17963592	17963593	asmbl_11788	17963595	17963596	3
Chr2	+	asmbl_11789	17968017	17968018	asmbl_11790	17967998	17967999	19
Chr2	+	asmbl_11790	17967998	17967999	asmbl_11791	17968017	17968018	19
Chr2	-	asmbl_11793	17976943	17976944	asmbl_11795	17977051	17977052	108
Chr2	-	asmbl_11796	17981497	17981498	asmbl_11798	17981492	17981493	5
Chr2	-	asmbl_11798	17981492	17981493	asmbl_11797	17981497	17981498	5
Chr2	-	asmbl_11827	18055720	18055721	asmbl_11828	18055704	18055705	16
Chr2	-	asmbl_11827	18055720	18055721	asmbl_11829	18055704	18055705	16
Chr2	-	asmbl_11827	18055272	18055273	asmbl_11829	18055265	18055266	7
Chr2	-	asmbl_11833	18062351	18062352	asmbl_11834	18062357	18062358	6
Chr2	+	asmbl_11836	18069766	18069767	asmbl_11837	18069769	18069770	3
Chr2	-	asmbl_11846	18081479	18081480	asmbl_11848	18081526	18081527	47
Chr2	-	asmbl_11848	18081526	18081527	asmbl_11847	18081479	18081480	47
Chr2	-	asmbl_11860	18111400	18111401	asmbl_11861	18111403	18111404	3
Chr2	+	asmbl_11863	18116558	18116559	asmbl_11865	18116555	18116556	3
Chr2	+	asmbl_11863	18116558	18116559	asmbl_11866	18116555	18116556	3
Chr2	+	asmbl_11865	18116555	18116556	asmbl_11864	18116558	18116559	3
Chr2	+	asmbl_11866	18116555	18116556	asmbl_11864	18116558	18116559	3
Chr2	-	asmbl_11871	18134523	18134524	asmbl_11872	18134580	18134581	57
Chr2	+	asmbl_11917	18233991	18233992	asmbl_11918	18233994	18233995	3
Chr2	-	asmbl_11926	18254222	18254223	asmbl_11927	18254214	18254215	8
Chr2	-	asmbl_11928	18257484	18257485	asmbl_11931	18257451	18257452	33
Chr2	-	asmbl_11931	18257451	18257452	asmbl_11929	18257484	18257485	33
Chr2	+	asmbl_11961	18323899	18323900	asmbl_11962	18323896	18323897	3
Chr2	+	asmbl_11980	18384892	18384893	asmbl_11981	18384938	18384939	46
Chr2	+	asmbl_11982	18387661	18387662	asmbl_11983	18387651	18387652	10
Chr2	+	asmbl_11985	18391036	18391037	asmbl_11986	18391039	18391040	3
Chr2	+	asmbl_11986	18391039	18391040	asmbl_11987	18391036	18391037	3
Chr2	-	asmbl_11993	18411061	18411062	asmbl_11995	18411064	18411065	3
Chr2	-	asmbl_11995	18411064	18411065	asmbl_11994	18411061	18411062	3
Chr2	+	asmbl_12010	18459353	18459354	asmbl_12012	18459347	18459348	6
Chr2	+	asmbl_12012	18459347	18459348	asmbl_12011	18459353	18459354	6
Chr2	-	asmbl_12026	18509234	18509235	asmbl_12027	18509224	18509225	10
Chr2	-	asmbl_12035	18550945	18550946	asmbl_12036	18550962	18550963	17
Chr2	-	asmbl_12037	18557983	18557984	asmbl_12038	18557980	18557981	3
Chr2	-	asmbl_12052	18594551	18594552	asmbl_12053	18594569	18594570	18
Chr2	-	asmbl_12052	18594551	18594552	asmbl_12055	18594569	18594570	18
Chr2	-	asmbl_12052	18594551	18594552	asmbl_12056	18594547	18594548	4
Chr2	-	asmbl_12053	18594569	18594570	asmbl_12056	18594547	18594548	22
Chr2	-	asmbl_12055	18594569	18594570	asmbl_12056	18594547	18594548	22
Chr2	+	asmbl_12063	18621011	18621012	asmbl_12064	18621038	18621039	27
Chr2	+	asmbl_12064	18621038	18621039	asmbl_12065	18621011	18621012	27
Chr2	+	asmbl_12087	18681702	18681703	asmbl_12088	18681715	18681716	13
Chr2	-	asmbl_12090	18689493	18689494	asmbl_12092	18689455	18689456	38
Chr2	+	asmbl_12094	18693676	18693677	asmbl_12095	18693685	18693686	9
Chr2	-	asmbl_12132	18824281	18824282	asmbl_12133	18824295	18824296	14
Chr2	-	asmbl_12132	18824281	18824282	asmbl_12134	18824295	18824296	14
Chr2	+	asmbl_12144	18846924	18846925	asmbl_12146	18846927	18846928	3
Chr2	+	asmbl_12177	18927859	18927860	asmbl_12179	18927874	18927875	15
Chr2	+	asmbl_12179	18927874	18927875	asmbl_12178	18927859	18927860	15
Chr2	+	asmbl_12194	18964560	18964561	asmbl_12195	18964572	18964573	12
Chr2	+	asmbl_12222	19023838	19023839	asmbl_12223	19023854	19023855	16
Chr2	+	asmbl_12223	19023854	19023855	asmbl_12224	19023838	19023839	16
Chr2	+	asmbl_12222	19023298	19023299	asmbl_12224	19023295	19023296	3
Chr2	+	asmbl_12224	19023295	19023296	asmbl_12223	19023298	19023299	3
Chr2	+	asmbl_12235	19062912	19062913	asmbl_12236	19062907	19062908	5
Chr2	+	asmbl_12239	19073014	19073015	asmbl_12241	19073019	19073020	5
Chr2	+	asmbl_12241	19073019	19073020	asmbl_12240	19073014	19073015	5
Chr2	-	asmbl_12272	19173264	19173265	asmbl_12273	19173258	19173259	6
Chr2	-	asmbl_12324	19341299	19341300	asmbl_12330	19341282	19341283	17
Chr2	-	asmbl_12330	19341282	19341283	asmbl_12325	19341299	19341300	17
Chr2	+	asmbl_12358	19426350	19426351	asmbl_12359	19426348	19426349	2
Chr2	+	asmbl_12385	19505658	19505659	asmbl_12386	19505670	19505671	12
Chr2	-	asmbl_12400	19546049	19546050	asmbl_12406	19546067	19546068	18
Chr2	-	asmbl_12406	19546067	19546068	asmbl_12401	19546049	19546050	18
Chr2	+	asmbl_12402	19544931	19544932	asmbl_12404	19544928	19544929	3
Chr2	+	asmbl_12402	19544931	19544932	asmbl_12405	19544928	19544929	3
Chr2	+	asmbl_12404	19544928	19544929	asmbl_12403	19544931	19544932	3
Chr2	+	asmbl_12405	19544928	19544929	asmbl_12403	19544931	19544932	3
Chr2	-	asmbl_12418	19573794	19573795	asmbl_12419	19573873	19573874	79
Chr2	+	asmbl_12430	19604015	19604016	asmbl_12431	19604093	19604094	78
Chr2	-	asmbl_12446	19627337	19627338	asmbl_12447	19627344	19627345	7
Chr2	-	asmbl_12446	19628968	19628969	asmbl_12448	19628965	19628966	3
Chr2	-	asmbl_12448	19628965	19628966	asmbl_12447	19628968	19628969	3
Chr2	+	asmbl_12470	19678244	19678245	asmbl_12472	19678251	19678252	7
Chr2	+	asmbl_12470	19678244	19678245	asmbl_12473	19678251	19678252	7
Chr2	+	asmbl_12472	19678251	19678252	asmbl_12471	19678244	19678245	7
Chr2	+	asmbl_12473	19678251	19678252	asmbl_12471	19678244	19678245	7
Chr2	+	asmbl_12475	19687269	19687270	asmbl_12476	19687287	19687288	18
Chr2	+	asmbl_12478	19694177	19694178	asmbl_12479	19694182	19694183	5
Chr3	-	asmbl_12489	17141	17142	asmbl_12490	17116	17117	25
Chr3	-	asmbl_12490	17116	17117	asmbl_12491	17141	17142	25
Chr3	-	asmbl_12489	17656	17657	asmbl_12491	17632	17633	24
Chr3	-	asmbl_12491	17632	17633	asmbl_12490	17656	17657	24
Chr3	-	asmbl_12509	56156	56157	asmbl_12510	56200	56201	44
Chr3	-	asmbl_12513	68177	68178	asmbl_12514	68152	68153	25
Chr3	+	asmbl_12558	189746	189747	asmbl_12559	189718	189719	28
Chr3	-	asmbl_12561	196733	196734	asmbl_12564	196731	196732	2
Chr3	-	asmbl_12564	196731	196732	asmbl_12563	196733	196734	2
Chr3	-	asmbl_12570	213220	213221	asmbl_12572	213217	213218	3
Chr3	-	asmbl_12572	213217	213218	asmbl_12571	213220	213221	3
Chr3	-	asmbl_12572	213217	213218	asmbl_12573	213220	213221	3
Chr3	-	asmbl_12572	213217	213218	asmbl_12574	213220	213221	3
Chr3	-	asmbl_12570	216161	216162	asmbl_12573	216158	216159	3
Chr3	-	asmbl_12573	216158	216159	asmbl_12571	216161	216162	3
Chr3	-	asmbl_12573	216158	216159	asmbl_12572	216161	216162	3
Chr3	-	asmbl_12590	260554	260555	asmbl_12591	260545	260546	9
Chr3	-	asmbl_12600	285601	285602	asmbl_12601	285632	285633	31
Chr3	+	asmbl_12638	358563	358564	asmbl_12639	358566	358567	3
Chr3	+	asmbl_12657	405364	405365	asmbl_12659	405369	405370	5
Chr3	+	asmbl_12659	405369	405370	asmbl_12658	405364	405365	5
Chr3	+	asmbl_12688	510053	510054	asmbl_12691	510256	510257	203
Chr3	+	asmbl_12691	510256	510257	asmbl_12689	510053	510054	203
Chr3	+	asmbl_12691	510256	510257	asmbl_12690	510053	510054	203
Chr3	+	asmbl_12709	552936	552937	asmbl_12715	552941	552942	5
Chr3	+	asmbl_12715	552941	552942	asmbl_12710	552936	552937	5
Chr3	+	asmbl_12715	552941	552942	asmbl_12711	552936	552937	5
Chr3	+	asmbl_12715	552941	552942	asmbl_12712	552936	552937	5
Chr3	+	asmbl_12715	552941	552942	asmbl_12713	552936	552937	5
Chr3	+	asmbl_12715	552941	552942	asmbl_12716	552936	552937	5
Chr3	-	asmbl_12748	629594	629595	asmbl_12750	629585	629586	9
Chr3	-	asmbl_12750	629585	629586	asmbl_12751	629594	629595	9
Chr3	-	asmbl_12748	628498	628499	asmbl_12751	628492	628493	6
Chr3	-	asmbl_12751	628492	628493	asmbl_12749	628498	628499	6
Chr3	-	asmbl_12751	628492	628493	asmbl_12750	628498	628499	6
Chr3	+	asmbl_12756	646313	646314	asmbl_12757	646286	646287	27
Chr3	+	asmbl_12756	646313	646314	asmbl_12758	646260	646261	53
Chr3	+	asmbl_12757	646286	646287	asmbl_12758	646260	646261	26
Chr3	+	asmbl_12770	681574	681575	asmbl_12772	681654	681655	80
Chr3	+	asmbl_12851	941116	941117	asmbl_12852	941140	941141	24
Chr3	+	asmbl_12860	963977	963978	asmbl_12861	963968	963969	9
Chr3	+	asmbl_12880	1021925	1021926	asmbl_12881	1021916	1021917	9
Chr3	+	asmbl_12880	1021925	1021926	asmbl_12882	1021916	1021917	9
Chr3	+	asmbl_12880	1022158	1022159	asmbl_12881	1022170	1022171	12
Chr3	+	asmbl_12881	1022170	1022171	asmbl_12882	1022158	1022159	12
Chr3	-	asmbl_12892	1043596	1043597	asmbl_12893	1043614	1043615	18
Chr3	-	asmbl_12892	1043596	1043597	asmbl_12894	1043614	1043615	18
Chr3	-	asmbl_12892	1044282	1044283	asmbl_12894	1044279	1044280	3
Chr3	-	asmbl_12894	1044279	1044280	asmbl_12893	1044282	1044283	3
Chr3	+	asmbl_12932	1160153	1160154	asmbl_12933	1160156	1160157	3
Chr3	+	asmbl_12967	1259574	1259575	asmbl_12969	1259571	1259572	3
Chr3	+	asmbl_12969	1259571	1259572	asmbl_12970	1259574	1259575	3
Chr3	-	asmbl_12974	1272530	1272531	asmbl_12975	1272527	1272528	3
Chr3	+	asmbl_12992	1327202	1327203	asmbl_12993	1327214	1327215	12
Chr3	+	asmbl_13008	1374078	1374079	asmbl_13010	1374178	1374179	100
Chr3	+	asmbl_13011	1376899	1376900	asmbl_13013	1376967	1376968	68
Chr3	+	asmbl_13013	1376967	1376968	asmbl_13012	1376899	1376900	68
Chr3	+	asmbl_13011	1377490	1377491	asmbl_13013	1377480	1377481	10
Chr3	+	asmbl_13013	1377480	1377481	asmbl_13012	1377490	1377491	10
Chr3	-	asmbl_13037	1461211	1461212	asmbl_13039	1461262	1461263	51
Chr3	-	asmbl_13039	1461262	1461263	asmbl_13038	1461211	1461212	51
Chr3	-	asmbl_13039	1461262	1461263	asmbl_13040	1461211	1461212	51
Chr3	+	asmbl_13048	1480456	1480457	asmbl_13049	1480460	1480461	4
Chr3	+	asmbl_13064	1540754	1540755	asmbl_13065	1540751	1540752	3
Chr3	+	asmbl_13071	1563419	1563420	asmbl_13072	1563416	1563417	3
Chr3	+	asmbl_13074	1587269	1587270	asmbl_13075	1587220	1587221	49
Chr3	+	asmbl_13080	1596464	1596465	asmbl_13082	1596573	1596574	109
Chr3	+	asmbl_13082	1596573	1596574	asmbl_13081	1596464	1596465	109
Chr3	+	asmbl_13081	1595608	1595609	asmbl_13082	1595566	1595567	42
Chr3	+	asmbl_13088	1614630	1614631	asmbl_13091	1614635	1614636	5
Chr3	+	asmbl_13091	1614635	1614636	asmbl_13089	1614630	1614631	5
Chr3	+	asmbl_13091	1614635	1614636	asmbl_13090	1614630	1614631	5
Chr3	+	asmbl_13113	1685807	1685808	asmbl_13114	1685804	1685805	3
Chr3	+	asmbl_13127	1740704	1740705	asmbl_13128	1740733	1740734	29
Chr3	-	asmbl_13151	1825173	1825174	asmbl_13152	1825096	1825097	77
Chr3	+	asmbl_13161	1843941	1843942	asmbl_13162	1843971	1843972	30
Chr3	+	asmbl_13187	1918492	1918493	asmbl_13188	1918496	1918497	4
Chr3	-	asmbl_13190	1922724	1922725	asmbl_13191	1922721	1922722	3
Chr3	-	asmbl_13219	2042317	2042318	asmbl_13220	2042320	2042321	3
Chr3	-	asmbl_13228	2053291	2053292	asmbl_13229	2053695	2053696	404
Chr3	-	asmbl_13244	2114733	2114734	asmbl_13245	2114755	2114756	22
Chr3	-	asmbl_13247	2117809	2117810	asmbl_13249	2117807	2117808	2
Chr3	-	asmbl_13279	2185553	2185554	asmbl_13280	2185556	2185557	3
Chr3	-	asmbl_13296	2243938	2243939	asmbl_13297	2243930	2243931	8
Chr3	+	asmbl_13303	2263449	2263450	asmbl_13304	2263452	2263453	3
Chr3	+	asmbl_13314	2291325	2291326	asmbl_13315	2291330	2291331	5
Chr3	-	asmbl_13319	2296632	2296633	asmbl_13320	2296574	2296575	58
Chr3	-	asmbl_13326	2327431	2327432	asmbl_13327	2327413	2327414	18
Chr3	-	asmbl_13354	2400144	2400145	asmbl_13355	2400147	2400148	3
Chr3	+	asmbl_13369	2437630	2437631	asmbl_13370	2437640	2437641	10
Chr3	+	asmbl_13372	2442470	2442471	asmbl_13373	2442467	2442468	3
Chr3	+	asmbl_13372	2442470	2442471	asmbl_13375	2442467	2442468	3
Chr3	+	asmbl_13373	2442467	2442468	asmbl_13374	2442470	2442471	3
Chr3	+	asmbl_13375	2442467	2442468	asmbl_13374	2442470	2442471	3
Chr3	+	asmbl_13388	2473488	2473489	asmbl_13389	2473482	2473483	6
Chr3	+	asmbl_13398	2495043	2495044	asmbl_13399	2495090	2495091	47
Chr3	+	asmbl_13412	2528109	2528110	asmbl_13414	2528099	2528100	10
Chr3	+	asmbl_13414	2528099	2528100	asmbl_13413	2528109	2528110	10
Chr3	-	asmbl_13432	2580287	2580288	asmbl_13433	2580295	2580296	8
Chr3	-	asmbl_13444	2615693	2615694	asmbl_13445	2615684	2615685	9
Chr3	-	asmbl_13449	2626984	2626985	asmbl_13450	2626910	2626911	74
Chr3	+	asmbl_13507	2804073	2804074	asmbl_13508	2804079	2804080	6
Chr3	+	asmbl_13525	2879903	2879904	asmbl_13526	2879888	2879889	15
Chr3	-	asmbl_13529	2897956	2897957	asmbl_13530	2897950	2897951	6
Chr3	-	asmbl_13529	2900520	2900521	asmbl_13531	2900526	2900527	6
Chr3	-	asmbl_13540	2938782	2938783	asmbl_13541	2938736	2938737	46
Chr3	+	asmbl_13545	2948159	2948160	asmbl_13546	2948181	2948182	22
Chr3	+	asmbl_13546	2948181	2948182	asmbl_13547	2948159	2948160	22
Chr3	+	asmbl_13574	3017146	3017147	asmbl_13575	3017167	3017168	21
Chr3	+	asmbl_13639	3209067	3209068	asmbl_13640	3209056	3209057	11
Chr3	+	asmbl_13654	3265476	3265477	asmbl_13655	3265479	3265480	3
Chr3	+	asmbl_13656	3269940	3269941	asmbl_13657	3269897	3269898	43
Chr3	-	asmbl_13696	3398575	3398576	asmbl_13697	3398531	3398532	44
Chr3	-	asmbl_13717	3458072	3458073	asmbl_13718	3458067	3458068	5
Chr3	-	asmbl_13760	3611414	3611415	asmbl_13761	3611409	3611410	5
Chr3	-	asmbl_13760	3611414	3611415	asmbl_13762	3611409	3611410	5
Chr3	+	asmbl_13772	3645798	3645799	asmbl_13773	3645792	3645793	6
Chr3	-	asmbl_13818	3764588	3764589	asmbl_13820	3764552	3764553	36
Chr3	+	asmbl_13821	3776917	3776918	asmbl_13822	3776920	3776921	3
Chr3	+	asmbl_13821	3776917	3776918	asmbl_13823	3776914	3776915	3
Chr3	+	asmbl_13822	3776920	3776921	asmbl_13823	3776914	3776915	6
Chr3	+	asmbl_13822	3776920	3776921	asmbl_13824	3776917	3776918	3
Chr3	+	asmbl_13823	3776914	3776915	asmbl_13824	3776917	3776918	3
Chr3	+	asmbl_13844	3851672	3851673	asmbl_13845	3851676	3851677	4
Chr3	-	asmbl_13849	3855608	3855609	asmbl_13850	3855839	3855840	231
Chr3	-	asmbl_13849	3855608	3855609	asmbl_13851	3855871	3855872	263
Chr3	-	asmbl_13850	3855839	3855840	asmbl_13851	3855871	3855872	32
Chr3	-	asmbl_13849	3856248	3856249	asmbl_13850	3856252	3856253	4
Chr3	-	asmbl_13849	3856248	3856249	asmbl_13851	3856252	3856253	4
Chr3	-	asmbl_13849	3855408	3855409	asmbl_13851	3855403	3855404	5
Chr3	-	asmbl_13851	3855403	3855404	asmbl_13850	3855408	3855409	5
Chr3	-	asmbl_13857	3871022	3871023	asmbl_13858	3871016	3871017	6
Chr3	-	asmbl_13858	3871016	3871017	asmbl_13859	3871022	3871023	6
Chr3	-	asmbl_13862	3877817	3877818	asmbl_13863	3877832	3877833	15
Chr3	+	asmbl_13869	3895461	3895462	asmbl_13870	3895456	3895457	5
Chr3	+	asmbl_13875	3906082	3906083	asmbl_13876	3906114	3906115	32
Chr3	-	asmbl_13888	3941231	3941232	asmbl_13889	3941249	3941250	18
Chr3	+	asmbl_13904	3989185	3989186	asmbl_13905	3989391	3989392	206
Chr3	+	asmbl_13905	3989391	3989392	asmbl_13907	3989362	3989363	29
Chr3	+	asmbl_13907	3989362	3989363	asmbl_13906	3989391	3989392	29
Chr3	-	asmbl_13984	4238508	4238509	asmbl_13985	4238518	4238519	10
Chr3	+	asmbl_13987	4240745	4240746	asmbl_13988	4240740	4240741	5
Chr3	-	asmbl_14032	4387919	4387920	asmbl_14033	4387916	4387917	3
Chr3	-	asmbl_14032	4387919	4387920	asmbl_14034	4387910	4387911	9
Chr3	-	asmbl_14033	4387916	4387917	asmbl_14034	4387910	4387911	6
Chr3	-	asmbl_14037	4397367	4397368	asmbl_14038	4397377	4397378	10
Chr3	-	asmbl_14047	4427321	4427322	asmbl_14049	4427332	4427333	11
Chr3	-	asmbl_14049	4427332	4427333	asmbl_14048	4427321	4427322	11
Chr3	-	asmbl_14065	4474181	4474182	asmbl_14067	4474193	4474194	12
Chr3	-	asmbl_14067	4474193	4474194	asmbl_14066	4474181	4474182	12
Chr3	+	asmbl_14104	4637148	4637149	asmbl_14106	4637152	4637153	4
Chr3	+	asmbl_14106	4637152	4637153	asmbl_14105	4637148	4637149	4
Chr3	-	asmbl_14144	4738462	4738463	asmbl_14145	4738459	4738460	3
Chr3	-	asmbl_14145	4738459	4738460	asmbl_14146	4738462	4738463	3
Chr3	+	asmbl_14166	4821793	4821794	asmbl_14170	4821854	4821855	61
Chr3	+	asmbl_14168	4821793	4821794	asmbl_14169	4822038	4822039	245
Chr3	-	asmbl_14197	4952240	4952241	asmbl_14198	4952246	4952247	6
Chr3	-	asmbl_14212	4999237	4999238	asmbl_14213	4999240	4999241	3
Chr3	+	asmbl_14217	5009364	5009365	asmbl_14218	5009361	5009362	3
Chr3	+	asmbl_14220	5020789	5020790	asmbl_14222	5020785	5020786	4
Chr3	+	asmbl_14222	5020785	5020786	asmbl_14221	5020789	5020790	4
Chr3	+	asmbl_14231	5063686	5063687	asmbl_14232	5063697	5063698	11
Chr3	-	asmbl_14254	5129163	5129164	asmbl_14255	5129112	5129113	51
Chr3	-	asmbl_14273	5181075	5181076	asmbl_14274	5181071	5181072	4
Chr3	+	asmbl_14284	5200975	5200976	asmbl_14285	5201010	5201011	35
Chr3	+	asmbl_14284	5200975	5200976	asmbl_14286	5200999	5201000	24
Chr3	+	asmbl_14285	5201010	5201011	asmbl_14286	5200999	5201000	11
Chr3	+	asmbl_14316	5299672	5299673	asmbl_14317	5299675	5299676	3
Chr3	-	asmbl_14325	5326761	5326762	asmbl_14326	5326752	5326753	9
Chr3	+	asmbl_14327	5333046	5333047	asmbl_14328	5333294	5333295	248
Chr3	+	asmbl_14332	5340491	5340492	asmbl_14334	5340488	5340489	3
Chr3	-	asmbl_14344	5357897	5357898	asmbl_14346	5357888	5357889	9
Chr3	-	asmbl_14346	5357888	5357889	asmbl_14345	5357897	5357898	9
Chr3	-	asmbl_14356	5386615	5386616	asmbl_14357	5386611	5386612	4
Chr3	-	asmbl_14385	5492779	5492780	asmbl_14386	5492775	5492776	4
Chr3	-	asmbl_14393	5507656	5507657	asmbl_14394	5507631	5507632	25
Chr3	+	asmbl_14420	5588574	5588575	asmbl_14422	5588597	5588598	23
Chr3	-	asmbl_14432	5618833	5618834	asmbl_14433	5618858	5618859	25
Chr3	-	asmbl_14436	5640588	5640589	asmbl_14437	5640597	5640598	9
Chr3	-	asmbl_14441	5667322	5667323	asmbl_14442	5667308	5667309	14
Chr3	-	asmbl_14467	5741859	5741860	asmbl_14468	5741862	5741863	3
Chr3	+	asmbl_14495	5827865	5827866	asmbl_14496	5827848	5827849	17
Chr3	-	asmbl_14512	5890177	5890178	asmbl_14513	5890174	5890175	3
Chr3	-	asmbl_14535	5979033	5979034	asmbl_14536	5979029	5979030	4
Chr3	+	asmbl_14543	6024112	6024113	asmbl_14544	6024154	6024155	42
Chr3	+	asmbl_14543	6024112	6024113	asmbl_14546	6024157	6024158	45
Chr3	+	asmbl_14544	6024154	6024155	asmbl_14546	6024157	6024158	3
Chr3	+	asmbl_14585	6123965	6123966	asmbl_14586	6123986	6123987	21
Chr3	-	asmbl_14643	6311275	6311276	asmbl_14644	6311278	6311279	3
Chr3	+	asmbl_14656	6353041	6353042	asmbl_14657	6353035	6353036	6
Chr3	+	asmbl_14656	6353041	6353042	asmbl_14658	6353035	6353036	6
Chr3	+	asmbl_14656	6353041	6353042	asmbl_14659	6353035	6353036	6
Chr3	+	asmbl_14656	6353041	6353042	asmbl_14660	6353035	6353036	6
Chr3	+	asmbl_14656	6353474	6353475	asmbl_14659	6353506	6353507	32
Chr3	+	asmbl_14656	6353474	6353475	asmbl_14660	6353506	6353507	32
Chr3	+	asmbl_14659	6353506	6353507	asmbl_14657	6353474	6353475	32
Chr3	+	asmbl_14659	6353506	6353507	asmbl_14658	6353275	6353276	231
Chr3	+	asmbl_14656	6354713	6354714	asmbl_14659	6354704	6354705	9
Chr3	+	asmbl_14659	6354704	6354705	asmbl_14657	6354713	6354714	9
Chr3	+	asmbl_14659	6354704	6354705	asmbl_14658	6354713	6354714	9
Chr3	+	asmbl_14660	6353506	6353507	asmbl_14657	6353474	6353475	32
Chr3	-	asmbl_14665	6376702	6376703	asmbl_14667	6376716	6376717	14
Chr3	-	asmbl_14675	6421432	6421433	asmbl_14676	6421444	6421445	12
Chr3	-	asmbl_14684	6458173	6458174	asmbl_14685	6458158	6458159	15
Chr3	+	asmbl_14702	6512187	6512188	asmbl_14703	6512182	6512183	5
Chr3	+	asmbl_14751	6700777	6700778	asmbl_14752	6700761	6700762	16
Chr3	+	asmbl_14751	6700777	6700778	asmbl_14753	6700758	6700759	19
Chr3	+	asmbl_14752	6700761	6700762	asmbl_14753	6700758	6700759	3
Chr3	+	asmbl_14769	6749770	6749771	asmbl_14770	6749767	6749768	3
Chr3	+	asmbl_14802	6867843	6867844	asmbl_14803	6867847	6867848	4
Chr3	+	asmbl_14809	6876391	6876392	asmbl_14810	6876400	6876401	9
Chr3	+	asmbl_14873	7068134	7068135	asmbl_14874	7068128	7068129	6
Chr3	-	asmbl_14900	7152565	7152566	asmbl_14901	7152592	7152593	27
Chr3	+	asmbl_14927	7277756	7277757	asmbl_14930	7277605	7277606	151
Chr3	+	asmbl_14927	7277756	7277757	asmbl_14931	7277605	7277606	151
Chr3	+	asmbl_14930	7277605	7277606	asmbl_14928	7277756	7277757	151
Chr3	+	asmbl_14930	7277605	7277606	asmbl_14929	7277756	7277757	151
Chr3	+	asmbl_14930	7277605	7277606	asmbl_14932	7277756	7277757	151
Chr3	+	asmbl_14931	7277605	7277606	asmbl_14928	7277756	7277757	151
Chr3	+	asmbl_14931	7277605	7277606	asmbl_14929	7277756	7277757	151
Chr3	+	asmbl_14931	7277605	7277606	asmbl_14932	7277756	7277757	151
Chr3	+	asmbl_14929	7276465	7276466	asmbl_14930	7276488	7276489	23
Chr3	+	asmbl_14930	7276488	7276489	asmbl_14931	7276465	7276466	23
Chr3	+	asmbl_14929	7276607	7276608	asmbl_14930	7276611	7276612	4
Chr3	+	asmbl_14930	7276611	7276612	asmbl_14931	7276607	7276608	4
Chr3	-	asmbl_14944	7330255	7330256	asmbl_14947	7330252	7330253	3
Chr3	-	asmbl_14955	7381607	7381608	asmbl_14956	7381625	7381626	18
Chr3	+	asmbl_14964	7402093	7402094	asmbl_14965	7402078	7402079	15
Chr3	+	asmbl_14995	7518187	7518188	asmbl_14996	7518062	7518063	125
Chr3	+	asmbl_15006	7561995	7561996	asmbl_15008	7562012	7562013	17
Chr3	+	asmbl_15008	7562012	7562013	asmbl_15007	7561995	7561996	17
Chr3	-	asmbl_15011	7575092	7575093	asmbl_15012	7575089	7575090	3
Chr3	-	asmbl_15027	7617575	7617576	asmbl_15028	7617480	7617481	95
Chr3	+	asmbl_15035	7645265	7645266	asmbl_15036	7645268	7645269	3
Chr3	-	asmbl_15040	7659964	7659965	asmbl_15041	7659959	7659960	5
Chr3	-	asmbl_15045	7667051	7667052	asmbl_15046	7666954	7666955	97
Chr3	+	asmbl_15083	7873355	7873356	asmbl_15084	7873340	7873341	15
Chr3	+	asmbl_15109	7969072	7969073	asmbl_15111	7969075	7969076	3
Chr3	+	asmbl_15149	8164563	8164564	asmbl_15150	8164567	8164568	4
Chr3	+	asmbl_15174	8312492	8312493	asmbl_15176	8312480	8312481	12
Chr3	+	asmbl_15176	8312480	8312481	asmbl_15175	8312492	8312493	12
Chr3	+	asmbl_15176	8312480	8312481	asmbl_15177	8312492	8312493	12
Chr3	+	asmbl_15174	8312652	8312653	asmbl_15176	8312655	8312656	3
Chr3	+	asmbl_15174	8312652	8312653	asmbl_15177	8312655	8312656	3
Chr3	+	asmbl_15176	8312655	8312656	asmbl_15175	8312652	8312653	3
Chr3	+	asmbl_15177	8312655	8312656	asmbl_15175	8312652	8312653	3
Chr3	+	asmbl_15208	8474995	8474996	asmbl_15209	8475004	8475005	9
Chr3	+	asmbl_15214	8502332	8502333	asmbl_15215	8502312	8502313	20
Chr3	+	asmbl_15227	8577088	8577089	asmbl_15228	8577048	8577049	40
Chr3	-	asmbl_15234	8607695	8607696	asmbl_15235	8607707	8607708	12
Chr3	-	asmbl_15248	8676844	8676845	asmbl_15249	8676861	8676862	17
Chr3	-	asmbl_15261	8706343	8706344	asmbl_15262	8706352	8706353	9
Chr3	-	asmbl_15270	8741180	8741181	asmbl_15271	8741175	8741176	5
Chr3	+	asmbl_15358	9192364	9192365	asmbl_15359	9192367	9192368	3
Chr3	-	asmbl_15364	9216958	9216959	asmbl_15365	9216973	9216974	15
Chr3	+	asmbl_15367	9225499	9225500	asmbl_15368	9225477	9225478	22
Chr3	-	asmbl_15370	9237127	9237128	asmbl_15371	9237131	9237132	4
Chr3	+	asmbl_15373	9250813	9250814	asmbl_15375	9250796	9250797	17
Chr3	+	asmbl_15373	9250813	9250814	asmbl_15376	9250804	9250805	9
Chr3	+	asmbl_15375	9250796	9250797	asmbl_15376	9250804	9250805	8
Chr3	+	asmbl_15375	9250796	9250797	asmbl_15374	9250813	9250814	17
Chr3	+	asmbl_15376	9250804	9250805	asmbl_15374	9250813	9250814	9
Chr3	-	asmbl_15381	9274315	9274316	asmbl_15382	9274282	9274283	33
Chr3	-	asmbl_15385	9282963	9282964	asmbl_15386	9282966	9282967	3
Chr3	-	asmbl_15385	9282963	9282964	asmbl_15387	9282966	9282967	3
Chr3	-	asmbl_15385	9282389	9282390	asmbl_15387	9282371	9282372	18
Chr3	-	asmbl_15387	9282371	9282372	asmbl_15386	9282389	9282390	18
Chr3	-	asmbl_15385	9283206	9283207	asmbl_15387	9283212	9283213	6
Chr3	-	asmbl_15387	9283212	9283213	asmbl_15386	9283206	9283207	6
Chr3	+	asmbl_15419	9442595	9442596	asmbl_15420	9442602	9442603	7
Chr3	+	asmbl_15453	9545256	9545257	asmbl_15454	9545238	9545239	18
Chr3	+	asmbl_15478	9673188	9673189	asmbl_15479	9673185	9673186	3
Chr3	-	asmbl_15488	9712697	9712698	asmbl_15490	9712576	9712577	121
Chr3	-	asmbl_15509	9801922	9801923	asmbl_15510	9801846	9801847	76
Chr3	-	asmbl_15509	9801922	9801923	asmbl_15511	9801899	9801900	23
Chr3	-	asmbl_15510	9801846	9801847	asmbl_15511	9801899	9801900	53
Chr3	-	asmbl_15515	9806080	9806081	asmbl_15516	9806076	9806077	4
Chr3	-	asmbl_15516	9806076	9806077	asmbl_15517	9806080	9806081	4
Chr3	+	asmbl_15520	9824055	9824056	asmbl_15521	9824185	9824186	130
Chr3	+	asmbl_15525	9829383	9829384	asmbl_15527	9829394	9829395	11
Chr3	-	asmbl_15530	9836126	9836127	asmbl_15531	9836078	9836079	48
Chr3	-	asmbl_15554	9916583	9916584	asmbl_15555	9916567	9916568	16
Chr3	+	asmbl_15582	10001266	10001267	asmbl_15584	10001277	10001278	11
Chr3	+	asmbl_15584	10001277	10001278	asmbl_15583	10001266	10001267	11
Chr3	+	asmbl_15599	10071904	10071905	asmbl_15600	10071881	10071882	23
Chr3	-	asmbl_15605	10087570	10087571	asmbl_15607	10087548	10087549	22
Chr3	-	asmbl_15607	10087548	10087549	asmbl_15606	10087570	10087571	22
Chr3	+	asmbl_15614	10123774	10123775	asmbl_15616	10123767	10123768	7
Chr3	+	asmbl_15616	10123767	10123768	asmbl_15615	10123774	10123775	7
Chr3	-	asmbl_15678	10398308	10398309	asmbl_15679	10398305	10398306	3
Chr3	+	asmbl_15686	10450500	10450501	asmbl_15687	10450571	10450572	71
Chr3	+	asmbl_15687	10450571	10450572	asmbl_15688	10450500	10450501	71
Chr3	+	asmbl_15686	10449686	10449687	asmbl_15688	10449681	10449682	5
Chr3	+	asmbl_15688	10449681	10449682	asmbl_15687	10449686	10449687	5
Chr3	+	asmbl_15689	10453097	10453098	asmbl_15690	10453073	10453074	24
Chr3	-	asmbl_15740	10796210	10796211	asmbl_15741	10796276	10796277	66
Chr3	+	asmbl_15768	11035364	11035365	asmbl_15769	11035369	11035370	5
Chr3	-	asmbl_15799	11270067	11270068	asmbl_15800	11270064	11270065	3
Chr3	+	asmbl_15805	11293164	11293165	asmbl_15806	11293130	11293131	34
Chr3	-	asmbl_15811	11386155	11386156	asmbl_15813	11386141	11386142	14
Chr3	-	asmbl_15832	11863834	11863835	asmbl_15833	11863831	11863832	3
Chr3	-	asmbl_15832	11863834	11863835	asmbl_15834	11863824	11863825	10
Chr3	-	asmbl_15833	11863831	11863832	asmbl_15834	11863824	11863825	7
Chr3	+	asmbl_15866	14332819	14332820	asmbl_15867	14332822	14332823	3
Chr3	-	asmbl_15918	15626673	15626674	asmbl_15919	15626667	15626668	6
Chr3	-	asmbl_15937	15811351	15811352	asmbl_15938	15811294	15811295	57
Chr3	-	asmbl_15945	15901179	15901180	asmbl_15946	15901196	15901197	17
Chr3	+	asmbl_15963	16019500	16019501	asmbl_15964	16019490	16019491	10
Chr3	-	asmbl_15980	16121615	16121616	asmbl_15981	16121603	16121604	12
Chr3	+	asmbl_15982	16138366	16138367	asmbl_15983	16138421	16138422	55
Chr3	+	asmbl_15986	16174964	16174965	asmbl_15987	16174961	16174962	3
Chr3	+	asmbl_15991	16207252	16207253	asmbl_15992	16207249	16207250	3
Chr3	+	asmbl_16005	16309764	16309765	asmbl_16006	16309782	16309783	18
Chr3	-	asmbl_16031	16504797	16504798	asmbl_16032	16504792	16504793	5
Chr3	+	asmbl_16066	16770737	16770738	asmbl_16068	16770744	16770745	7
Chr3	+	asmbl_16068	16770744	16770745	asmbl_16067	16770737	16770738	7
Chr3	-	asmbl_16075	16818498	16818499	asmbl_16076	16818502	16818503	4
Chr3	+	asmbl_16080	16878762	16878763	asmbl_16081	16878767	16878768	5
Chr3	-	asmbl_16108	16989485	16989486	asmbl_16109	16989488	16989489	3
Chr3	-	asmbl_16108	16989485	16989486	asmbl_16111	16989488	16989489	3
Chr3	-	asmbl_16108	16989485	16989486	asmbl_16112	16989488	16989489	3
Chr3	-	asmbl_16109	16989488	16989489	asmbl_16110	16989485	16989486	3
Chr3	-	asmbl_16111	16989488	16989489	asmbl_16110	16989485	16989486	3
Chr3	-	asmbl_16112	16989488	16989489	asmbl_16110	16989485	16989486	3
Chr3	-	asmbl_16120	17076781	17076782	asmbl_16121	17076878	17076879	97
Chr3	-	asmbl_16121	17076878	17076879	asmbl_16122	17076781	17076782	97
Chr3	-	asmbl_16121	17076878	17076879	asmbl_16123	17076781	17076782	97
Chr3	+	asmbl_16139	17164803	17164804	asmbl_16140	17164800	17164801	3
Chr3	+	asmbl_16139	17164803	17164804	asmbl_16141	17164800	17164801	3
Chr3	-	asmbl_16177	17318284	17318285	asmbl_16178	17318287	17318288	3
Chr3	-	asmbl_16178	17318287	17318288	asmbl_16179	17318284	17318285	3
Chr3	-	asmbl_16192	17390102	17390103	asmbl_16193	17390097	17390098	5
Chr3	-	asmbl_16198	17412580	17412581	asmbl_16199	17412595	17412596	15
Chr3	+	asmbl_16226	17536136	17536137	asmbl_16230	17536143	17536144	7
Chr3	+	asmbl_16230	17536143	17536144	asmbl_16227	17536136	17536137	7
Chr3	+	asmbl_16230	17536143	17536144	asmbl_16228	17536136	17536137	7
Chr3	-	asmbl_16254	17650029	17650030	asmbl_16256	17650010	17650011	19
Chr3	-	asmbl_16260	17661491	17661492	asmbl_16261	17661488	17661489	3
Chr3	+	asmbl_16290	17776135	17776136	asmbl_16291	17776130	17776131	5
Chr3	+	asmbl_16352	18042216	18042217	asmbl_16353	18042223	18042224	7
Chr3	+	asmbl_16371	18131754	18131755	asmbl_16372	18131763	18131764	9
Chr3	+	asmbl_16372	18131763	18131764	asmbl_16373	18131754	18131755	9
Chr3	+	asmbl_16379	18151040	18151041	asmbl_16380	18151069	18151070	29
Chr3	-	asmbl_16395	18200952	18200953	asmbl_16396	18200962	18200963	10
Chr3	-	asmbl_16396	18200962	18200963	asmbl_16397	18200952	18200953	10
Chr3	-	asmbl_16396	18200962	18200963	asmbl_16398	18200952	18200953	10
Chr3	+	asmbl_16410	18242142	18242143	asmbl_16411	18242162	18242163	20
Chr3	+	asmbl_16422	18284326	18284327	asmbl_16424	18284372	18284373	46
Chr3	+	asmbl_16424	18284372	18284373	asmbl_16423	18284326	18284327	46
Chr3	+	asmbl_16447	18380640	18380641	asmbl_16448	18380686	18380687	46
Chr3	-	asmbl_16457	18413053	18413054	asmbl_16458	18413039	18413040	14
Chr3	-	asmbl_16458	18413039	18413040	asmbl_16459	18413053	18413054	14
Chr3	-	asmbl_16469	18452674	18452675	asmbl_16470	18452688	18452689	14
Chr3	-	asmbl_16557	18892184	18892185	asmbl_16558	18892162	18892163	22
Chr3	+	asmbl_16576	18947095	18947096	asmbl_16577	18947089	18947090	6
Chr3	+	asmbl_16635	19122389	19122390	asmbl_16636	19122432	19122433	43
Chr3	+	asmbl_16647	19158864	19158865	asmbl_16648	19158850	19158851	14
Chr3	-	asmbl_16660	19207744	19207745	asmbl_16661	19207741	19207742	3
Chr3	-	asmbl_16663	19214975	19214976	asmbl_16664	19214969	19214970	6
Chr3	-	asmbl_16682	19279873	19279874	asmbl_16683	19279866	19279867	7
Chr3	-	asmbl_16686	19292016	19292017	asmbl_16687	19292022	19292023	6
Chr3	+	asmbl_16696	19318058	19318059	asmbl_16698	19318094	19318095	36
Chr3	+	asmbl_16698	19318094	19318095	asmbl_16697	19318058	19318059	36
Chr3	-	asmbl_16719	19363357	19363358	asmbl_16722	19363385	19363386	28
Chr3	-	asmbl_16719	19364091	19364092	asmbl_16722	19364087	19364088	4
Chr3	-	asmbl_16722	19364087	19364088	asmbl_16720	19364091	19364092	4
Chr3	+	asmbl_16727	19379653	19379654	asmbl_16728	19379660	19379661	7
Chr3	+	asmbl_16728	19379660	19379661	asmbl_16729	19379653	19379654	7
Chr3	+	asmbl_16727	19378372	19378373	asmbl_16729	19378369	19378370	3
Chr3	+	asmbl_16729	19378369	19378370	asmbl_16728	19378372	19378373	3
Chr3	+	asmbl_16776	19525151	19525152	asmbl_16777	19525154	19525155	3
Chr3	+	asmbl_16811	19636844	19636845	asmbl_16812	19636835	19636836	9
Chr3	-	asmbl_16845	19763655	19763656	asmbl_16846	19763507	19763508	148
Chr3	-	asmbl_16845	19763655	19763656	asmbl_16847	19763662	19763663	7
Chr3	-	asmbl_16845	19763655	19763656	asmbl_16849	19763559	19763560	96
Chr3	-	asmbl_16846	19763507	19763508	asmbl_16847	19763662	19763663	155
Chr3	-	asmbl_16846	19763507	19763508	asmbl_16849	19763559	19763560	52
Chr3	-	asmbl_16847	19763662	19763663	asmbl_16849	19763559	19763560	103
Chr3	-	asmbl_16849	19763559	19763560	asmbl_16848	19763507	19763508	52
Chr3	-	asmbl_16855	19792167	19792168	asmbl_16856	19792161	19792162	6
Chr3	-	asmbl_16855	19792167	19792168	asmbl_16857	19792161	19792162	6
Chr3	+	asmbl_16869	19833997	19833998	asmbl_16870	19833994	19833995	3
Chr3	-	asmbl_16874	19846891	19846892	asmbl_16875	19847109	19847110	218
Chr3	+	asmbl_16880	19854438	19854439	asmbl_16881	19854444	19854445	6
Chr3	+	asmbl_16883	19857402	19857403	asmbl_16884	19857399	19857400	3
Chr3	-	asmbl_16885	19875132	19875133	asmbl_16886	19875093	19875094	39
Chr3	-	asmbl_16897	19914630	19914631	asmbl_16898	19914621	19914622	9
Chr3	-	asmbl_16902	19925795	19925796	asmbl_16903	19925792	19925793	3
Chr3	-	asmbl_16903	19925792	19925793	asmbl_16905	19925795	19925796	3
Chr3	-	asmbl_16903	19925792	19925793	asmbl_16906	19925795	19925796	3
Chr3	-	asmbl_16921	19967059	19967060	asmbl_16922	19967041	19967042	18
Chr3	+	asmbl_16926	19980244	19980245	asmbl_16927	19980241	19980242	3
Chr3	-	asmbl_16945	20029959	20029960	asmbl_16946	20029904	20029905	55
Chr3	-	asmbl_16969	20098487	20098488	asmbl_16970	20098484	20098485	3
Chr3	-	asmbl_16973	20121159	20121160	asmbl_16974	20121123	20121124	36
Chr3	-	asmbl_16978	20137093	20137094	asmbl_16979	20137015	20137016	78
Chr3	-	asmbl_16978	20137093	20137094	asmbl_16980	20137066	20137067	27
Chr3	-	asmbl_16979	20137015	20137016	asmbl_16980	20137066	20137067	51
Chr3	-	asmbl_16978	20137447	20137448	asmbl_16979	20137421	20137422	26
Chr3	-	asmbl_16979	20137421	20137422	asmbl_16980	20137447	20137448	26
Chr3	-	asmbl_16983	20145128	20145129	asmbl_16985	20145142	20145143	14
Chr3	-	asmbl_16985	20145142	20145143	asmbl_16984	20145128	20145129	14
Chr3	-	asmbl_16983	20146834	20146835	asmbl_16986	20146826	20146827	8
Chr3	-	asmbl_16986	20146826	20146827	asmbl_16984	20146834	20146835	8
Chr3	-	asmbl_16986	20146826	20146827	asmbl_16985	20146834	20146835	8
Chr3	-	asmbl_16998	20183690	20183691	asmbl_17001	20183659	20183660	31
Chr3	-	asmbl_17001	20183659	20183660	asmbl_16999	20183690	20183691	31
Chr3	-	asmbl_17002	20188669	20188670	asmbl_17004	20188683	20188684	14
Chr3	-	asmbl_17004	20188683	20188684	asmbl_17003	20188669	20188670	14
Chr3	-	asmbl_17004	20188683	20188684	asmbl_17005	20188669	20188670	14
Chr3	-	asmbl_17002	20189470	20189471	asmbl_17005	20189433	20189434	37
Chr3	-	asmbl_17005	20189433	20189434	asmbl_17003	20189470	20189471	37
Chr3	-	asmbl_17005	20189433	20189434	asmbl_17004	20189470	20189471	37
Chr3	+	asmbl_17007	20191653	20191654	asmbl_17008	20191673	20191674	20
Chr3	-	asmbl_17015	20229588	20229589	asmbl_17016	20229584	20229585	4
Chr3	-	asmbl_17016	20229584	20229585	asmbl_17017	20229588	20229589	4
Chr3	-	asmbl_17036	20279450	20279451	asmbl_17037	20279432	20279433	18
Chr3	-	asmbl_17041	20295354	20295355	asmbl_17042	20295117	20295118	237
Chr3	-	asmbl_17041	20295354	20295355	asmbl_17046	20295307	20295308	47
Chr3	-	asmbl_17042	20295117	20295118	asmbl_17046	20295307	20295308	190
Chr3	+	asmbl_17043	20290594	20290595	asmbl_17045	20290591	20290592	3
Chr3	+	asmbl_17045	20290591	20290592	asmbl_17044	20290594	20290595	3
Chr3	+	asmbl_17053	20331717	20331718	asmbl_17054	20331699	20331700	18
Chr3	-	asmbl_17063	20355615	20355616	asmbl_17066	20355620	20355621	5
Chr3	-	asmbl_17066	20355620	20355621	asmbl_17065	20355615	20355616	5
Chr3	-	asmbl_17073	20379623	20379624	asmbl_17074	20379603	20379604	20
Chr3	-	asmbl_17082	20400486	20400487	asmbl_17084	20400460	20400461	26
Chr3	-	asmbl_17092	20423840	20423841	asmbl_17093	20423855	20423856	15
Chr3	-	asmbl_17093	20423855	20423856	asmbl_17094	20423840	20423841	15
Chr3	-	asmbl_17092	20425642	20425643	asmbl_17093	20425629	20425630	13
Chr3	-	asmbl_17092	20425642	20425643	asmbl_17094	20425629	20425630	13
Chr3	-	asmbl_17092	20422841	20422842	asmbl_17094	20422857	20422858	16
Chr3	-	asmbl_17094	20422857	20422858	asmbl_17093	20422841	20422842	16
Chr3	+	asmbl_17115	20513881	20513882	asmbl_17116	20513884	20513885	3
Chr3	-	asmbl_17120	20525841	20525842	asmbl_17121	20525832	20525833	9
Chr3	+	asmbl_17141	20576531	20576532	asmbl_17142	20576534	20576535	3
Chr3	-	asmbl_17195	20779376	20779377	asmbl_17196	20779363	20779364	13
Chr3	-	asmbl_17226	20865123	20865124	asmbl_17227	20865129	20865130	6
Chr3	+	asmbl_17238	20894843	20894844	asmbl_17239	20894880	20894881	37
Chr3	-	asmbl_17259	20957227	20957228	asmbl_17260	20957230	20957231	3
Chr3	+	asmbl_17263	20973339	20973340	asmbl_17265	20973460	20973461	121
Chr3	+	asmbl_17271	20996295	20996296	asmbl_17272	20996284	20996285	11
Chr3	+	asmbl_17276	21024095	21024096	asmbl_17277	21024064	21024065	31
Chr3	+	asmbl_17276	21024095	21024096	asmbl_17278	21024064	21024065	31
Chr3	+	asmbl_17276	21023355	21023356	asmbl_17278	21023352	21023353	3
Chr3	+	asmbl_17278	21023352	21023353	asmbl_17277	21023355	21023356	3
Chr3	-	asmbl_17310	21110468	21110469	asmbl_17311	21110426	21110427	42
Chr3	+	asmbl_17346	21221545	21221546	asmbl_17347	21221516	21221517	29
Chr3	-	asmbl_17359	21257067	21257068	asmbl_17360	21257063	21257064	4
Chr3	-	asmbl_17360	21257063	21257064	asmbl_17361	21257067	21257068	4
Chr3	-	asmbl_17373	21300319	21300320	asmbl_17374	21300285	21300286	34
Chr3	-	asmbl_17374	21300285	21300286	asmbl_17375	21300319	21300320	34
Chr3	-	asmbl_17373	21300807	21300808	asmbl_17375	21300745	21300746	62
Chr3	-	asmbl_17375	21300745	21300746	asmbl_17374	21300807	21300808	62
Chr3	+	asmbl_17378	21319909	21319910	asmbl_17379	21319906	21319907	3
Chr3	-	asmbl_17387	21353446	21353447	asmbl_17388	21353440	21353441	6
Chr3	+	asmbl_17401	21406831	21406832	asmbl_17403	21406866	21406867	35
Chr3	+	asmbl_17403	21406866	21406867	asmbl_17402	21406831	21406832	35
Chr3	+	asmbl_17431	21496432	21496433	asmbl_17433	21496438	21496439	6
Chr3	+	asmbl_17433	21496438	21496439	asmbl_17432	21496432	21496433	6
Chr3	-	asmbl_17447	21553893	21553894	asmbl_17448	21553905	21553906	12
Chr3	-	asmbl_17455	21588650	21588651	asmbl_17456	21588639	21588640	11
Chr3	+	asmbl_17462	21633379	21633380	asmbl_17463	21633400	21633401	21
Chr3	+	asmbl_17497	21726378	21726379	asmbl_17498	21726381	21726382	3
Chr3	-	asmbl_17514	21769444	21769445	asmbl_17515	21769441	21769442	3
Chr3	-	asmbl_17529	21822583	21822584	asmbl_17530	21822586	21822587	3
Chr3	-	asmbl_17534	21839714	21839715	asmbl_17535	21839710	21839711	4
Chr3	-	asmbl_17535	21839710	21839711	asmbl_17536	21839714	21839715	4
Chr3	-	asmbl_17535	21839710	21839711	asmbl_17537	21839714	21839715	4
Chr3	-	asmbl_17535	21839710	21839711	asmbl_17538	21839714	21839715	4
Chr3	-	asmbl_17535	21839710	21839711	asmbl_17539	21839714	21839715	4
Chr3	-	asmbl_17534	21839286	21839287	asmbl_17536	21839280	21839281	6
Chr3	-	asmbl_17536	21839280	21839281	asmbl_17535	21839286	21839287	6
Chr3	-	asmbl_17536	21839280	21839281	asmbl_17537	21839286	21839287	6
Chr3	-	asmbl_17536	21839280	21839281	asmbl_17538	21839286	21839287	6
Chr3	-	asmbl_17536	21839280	21839281	asmbl_17539	21839286	21839287	6
Chr3	-	asmbl_17534	21840681	21840682	asmbl_17537	21840676	21840677	5
Chr3	-	asmbl_17537	21840676	21840677	asmbl_17535	21840681	21840682	5
Chr3	-	asmbl_17537	21840676	21840677	asmbl_17536	21840681	21840682	5
Chr3	-	asmbl_17537	21840676	21840677	asmbl_17538	21840681	21840682	5
Chr3	-	asmbl_17537	21840676	21840677	asmbl_17539	21840681	21840682	5
Chr3	-	asmbl_17534	21840880	21840881	asmbl_17538	21840891	21840892	11
Chr3	-	asmbl_17538	21840891	21840892	asmbl_17535	21840880	21840881	11
Chr3	-	asmbl_17538	21840891	21840892	asmbl_17536	21840880	21840881	11
Chr3	-	asmbl_17538	21840891	21840892	asmbl_17537	21840880	21840881	11
Chr3	+	asmbl_17542	21853300	21853301	asmbl_17543	21853383	21853384	83
Chr3	+	asmbl_17542	21850938	21850939	asmbl_17544	21850910	21850911	28
Chr3	+	asmbl_17544	21850910	21850911	asmbl_17543	21850938	21850939	28
Chr3	-	asmbl_17561	21936301	21936302	asmbl_17563	21936336	21936337	35
Chr3	-	asmbl_17563	21936336	21936337	asmbl_17562	21936301	21936302	35
Chr3	-	asmbl_17564	21938357	21938358	asmbl_17565	21938364	21938365	7
Chr3	-	asmbl_17565	21938364	21938365	asmbl_17566	21938357	21938358	7
Chr3	-	asmbl_17564	21938954	21938955	asmbl_17565	21938887	21938888	67
Chr3	-	asmbl_17585	21995789	21995790	asmbl_17586	21995797	21995798	8
Chr3	+	asmbl_17606	22056166	22056167	asmbl_17607	22056231	22056232	65
Chr3	-	asmbl_17625	22118451	22118452	asmbl_17626	22118444	22118445	7
Chr3	-	asmbl_17650	22178155	22178156	asmbl_17651	22178135	22178136	20
Chr3	-	asmbl_17653	22196978	22196979	asmbl_17654	22196989	22196990	11
Chr3	-	asmbl_17654	22196989	22196990	asmbl_17655	22196978	22196979	11
Chr3	-	asmbl_17653	22196062	22196063	asmbl_17655	22196028	22196029	34
Chr3	-	asmbl_17655	22196028	22196029	asmbl_17654	22196062	22196063	34
Chr3	+	asmbl_17661	22223936	22223937	asmbl_17664	22223969	22223970	33
Chr3	+	asmbl_17664	22223969	22223970	asmbl_17662	22223936	22223937	33
Chr3	+	asmbl_17664	22223969	22223970	asmbl_17663	22223936	22223937	33
Chr3	+	asmbl_17678	22273605	22273606	asmbl_17679	22273611	22273612	6
Chr3	+	asmbl_17679	22273611	22273612	asmbl_17680	22273605	22273606	6
Chr3	+	asmbl_17678	22273351	22273352	asmbl_17680	22273345	22273346	6
Chr3	+	asmbl_17680	22273345	22273346	asmbl_17679	22273351	22273352	6
Chr3	+	asmbl_17684	22285229	22285230	asmbl_17685	22285232	22285233	3
Chr3	+	asmbl_17685	22285232	22285233	asmbl_17688	22285229	22285230	3
Chr3	+	asmbl_17691	22297316	22297317	asmbl_17692	22297323	22297324	7
Chr3	-	asmbl_17703	22326896	22326897	asmbl_17704	22326901	22326902	5
Chr3	+	asmbl_17719	22365215	22365216	asmbl_17720	22365198	22365199	17
Chr3	+	asmbl_17720	22365198	22365199	asmbl_17721	22365215	22365216	17
Chr3	-	asmbl_17722	22368545	22368546	asmbl_17724	22368568	22368569	23
Chr3	-	asmbl_17724	22368568	22368569	asmbl_17723	22368545	22368546	23
Chr3	+	asmbl_17730	22409705	22409706	asmbl_17731	22409710	22409711	5
Chr3	+	asmbl_17730	22409705	22409706	asmbl_17732	22409710	22409711	5
Chr3	+	asmbl_17733	22409705	22409706	asmbl_17734	22409710	22409711	5
Chr3	+	asmbl_17736	22412495	22412496	asmbl_17737	22412475	22412476	20
Chr3	+	asmbl_17756	22481773	22481774	asmbl_17757	22481788	22481789	15
Chr3	+	asmbl_17763	22506422	22506423	asmbl_17764	22506425	22506426	3
Chr3	-	asmbl_17776	22582600	22582601	asmbl_17778	22582533	22582534	67
Chr3	-	asmbl_17777	22585768	22585769	asmbl_17780	22585722	22585723	46
Chr3	-	asmbl_17780	22585722	22585723	asmbl_17779	22585768	22585769	46
Chr3	+	asmbl_17808	22680293	22680294	asmbl_17809	22680305	22680306	12
Chr3	-	asmbl_17828	22739709	22739710	asmbl_17829	22739735	22739736	26
Chr3	-	asmbl_17828	22741900	22741901	asmbl_17829	22741910	22741911	10
Chr3	+	asmbl_17837	22757378	22757379	asmbl_17838	22757367	22757368	11
Chr3	+	asmbl_17865	22848783	22848784	asmbl_17866	22848788	22848789	5
Chr3	+	asmbl_17865	22849424	22849425	asmbl_17867	22849409	22849410	15
Chr3	+	asmbl_17867	22849409	22849410	asmbl_17866	22849424	22849425	15
Chr3	-	asmbl_17868	22852844	22852845	asmbl_17869	22852836	22852837	8
Chr3	-	asmbl_17884	22912231	22912232	asmbl_17885	22912744	22912745	513
Chr3	+	asmbl_17886	22913980	22913981	asmbl_17888	22913987	22913988	7
Chr3	+	asmbl_17888	22913987	22913988	asmbl_17887	22913980	22913981	7
Chr3	-	asmbl_17903	22971092	22971093	asmbl_17904	22971096	22971097	4
Chr3	-	asmbl_17918	23014840	23014841	asmbl_17919	23014837	23014838	3
Chr3	-	asmbl_17931	23046442	23046443	asmbl_17932	23046428	23046429	14
Chr3	-	asmbl_17934	23050818	23050819	asmbl_17935	23050821	23050822	3
Chr3	-	asmbl_17941	23069378	23069379	asmbl_17942	23069482	23069483	104
Chr3	+	asmbl_17947	23092241	23092242	asmbl_17948	23092231	23092232	10
Chr3	+	asmbl_17986	23226828	23226829	asmbl_17987	23226838	23226839	10
Chr3	-	asmbl_17992	23238150	23238151	asmbl_17993	23238145	23238146	5
Chr3	-	asmbl_17996	23247090	23247091	asmbl_17997	23247087	23247088	3
Chr3	-	asmbl_18003	23255986	23255987	asmbl_18004	23255993	23255994	7
Chr3	-	asmbl_18012	23275214	23275215	asmbl_18013	23275230	23275231	16
Chr3	-	asmbl_18053	23388016	23388017	asmbl_18054	23388065	23388066	49
Chr3	+	asmbl_18084	23456642	23456643	asmbl_18085	23456652	23456653	10
Chr3	+	asmbl_18088	23461961	23461962	asmbl_18090	23461966	23461967	5
Chr3	+	asmbl_18090	23461966	23461967	asmbl_18089	23461961	23461962	5
Chr3	+	asmbl_18090	23461966	23461967	asmbl_18091	23461961	23461962	5
Chr3	+	asmbl_18088	23462703	23462704	asmbl_18090	23462698	23462699	5
Chr3	+	asmbl_18088	23462703	23462704	asmbl_18093	23462698	23462699	5
Chr3	+	asmbl_18088	23461752	23461753	asmbl_18091	23461778	23461779	26
Chr3	+	asmbl_18091	23461778	23461779	asmbl_18089	23461752	23461753	26
Chr3	+	asmbl_18091	23461778	23461779	asmbl_18090	23461752	23461753	26
Chr3	-	asmbl_18097	23469177	23469178	asmbl_18098	23469174	23469175	3
Chr4	+	asmbl_18136	146789	146790	asmbl_18137	146795	146796	6
Chr4	+	asmbl_18141	155190	155191	asmbl_18142	155201	155202	11
Chr4	-	asmbl_18149	181953	181954	asmbl_18150	181950	181951	3
Chr4	-	asmbl_18149	181953	181954	asmbl_18151	181904	181905	49
Chr4	-	asmbl_18150	181950	181951	asmbl_18151	181904	181905	46
Chr4	+	asmbl_18156	198205	198206	asmbl_18157	198210	198211	5
Chr4	+	asmbl_18166	231241	231242	asmbl_18168	231245	231246	4
Chr4	-	asmbl_18171	237014	237015	asmbl_18172	237020	237021	6
Chr4	-	asmbl_18173	239115	239116	asmbl_18174	239144	239145	29
Chr4	-	asmbl_18174	239144	239145	asmbl_18175	239115	239116	29
Chr4	-	asmbl_18173	240039	240040	asmbl_18175	240005	240006	34
Chr4	-	asmbl_18175	240005	240006	asmbl_18174	240039	240040	34
[truncated: 1,176 more rows]
