# Supplementary material for: Comprehensive analysis of alternative splicing in rice and comparative analyses with Arabidopsis
Source: BMC Genomics. 2006 Dec 28;7:327. doi: 10.1186/1471-2164-7-327 (PMC1769492; doi:10.1186/1471-2164-7-327)
Supplement: Additional file 6 — Coordinates for the alternative donor splicing sites in the two isoforms for rice. [file 1471-2164-7-327-S6.xls]

## Sheet: rice_donor
Supplementary_Table_6
Chromosome	Orientation	Assembly A	Upstream Coordinate	Downstream Coordinate	Assembly B	Upstream Coordinate	Downstream Coordinate	Delta bp
Chr1	+	asmbl_1	58	59	asmbl_2	71	72	13
Chr1	+	asmbl_15	28128	28129	asmbl_16	28134	28135	6
Chr1	+	asmbl_15	28128	28129	asmbl_18	28134	28135	6
Chr1	+	asmbl_19	32875	32876	asmbl_20	32896	32897	21
Chr1	+	asmbl_37	143335	143336	asmbl_38	143310	143311	25
Chr1	+	asmbl_37	143335	143336	asmbl_39	143310	143311	25
Chr1	+	asmbl_37	143335	143336	asmbl_40	143310	143311	25
Chr1	+	asmbl_57	194757	194758	asmbl_59	194750	194751	7
Chr1	+	asmbl_63	206699	206700	asmbl_64	206695	206696	4
Chr1	-	asmbl_80	288446	288447	asmbl_81	288478	288479	32
Chr1	-	asmbl_124	524671	524672	asmbl_125	524559	524560	112
Chr1	-	asmbl_125	524559	524560	asmbl_126	524671	524672	112
Chr1	+	asmbl_140	588705	588706	asmbl_141	588691	588692	14
Chr1	+	asmbl_141	588691	588692	asmbl_142	588705	588706	14
Chr1	-	asmbl_168	737253	737254	asmbl_169	737236	737237	17
Chr1	-	asmbl_176	770876	770877	asmbl_180	770956	770957	80
Chr1	-	asmbl_182	803456	803457	asmbl_183	803523	803524	67
Chr1	-	asmbl_392	2265357	2265358	asmbl_394	2265350	2265351	7
Chr1	-	asmbl_392	2265357	2265358	asmbl_396	2265350	2265351	7
Chr1	-	asmbl_394	2265350	2265351	asmbl_393	2265357	2265358	7
Chr1	-	asmbl_394	2265350	2265351	asmbl_395	2265357	2265358	7
Chr1	-	asmbl_396	2265350	2265351	asmbl_393	2265357	2265358	7
Chr1	-	asmbl_396	2265350	2265351	asmbl_395	2265357	2265358	7
Chr1	+	asmbl_427	2450877	2450878	asmbl_428	2450634	2450635	243
Chr1	+	asmbl_471	2739678	2739679	asmbl_472	2739751	2739752	73
Chr1	-	asmbl_508	2985930	2985931	asmbl_509	2985920	2985921	10
Chr1	-	asmbl_508	2985930	2985931	asmbl_511	2985920	2985921	10
Chr1	-	asmbl_509	2985920	2985921	asmbl_510	2985930	2985931	10
Chr1	-	asmbl_509	2985920	2985921	asmbl_512	2985930	2985931	10
Chr1	-	asmbl_511	2985920	2985921	asmbl_510	2985930	2985931	10
Chr1	-	asmbl_511	2985920	2985921	asmbl_512	2985930	2985931	10
Chr1	-	asmbl_571	3360030	3360031	asmbl_572	3360039	3360040	9
Chr1	-	asmbl_572	3360039	3360040	asmbl_573	3360030	3360031	9
Chr1	-	asmbl_571	3360776	3360777	asmbl_573	3360886	3360887	110
Chr1	-	asmbl_573	3360886	3360887	asmbl_572	3360776	3360777	110
Chr1	+	asmbl_586	3428653	3428654	asmbl_589	3428764	3428765	111
Chr1	+	asmbl_610	3502673	3502674	asmbl_611	3502818	3502819	145
Chr1	-	asmbl_634	3696118	3696119	asmbl_636	3696108	3696109	10
Chr1	-	asmbl_643	3713835	3713836	asmbl_644	3713682	3713683	153
Chr1	+	asmbl_667	3839918	3839919	asmbl_668	3839922	3839923	4
Chr1	-	asmbl_669	3846897	3846898	asmbl_670	3846452	3846453	445
Chr1	-	asmbl_670	3846452	3846453	asmbl_672	3846897	3846898	445
Chr1	+	asmbl_710	4099238	4099239	asmbl_711	4099343	4099344	105
Chr1	+	asmbl_728	4250809	4250810	asmbl_729	4250805	4250806	4
Chr1	-	asmbl_731	4280296	4280297	asmbl_732	4279868	4279869	428
Chr1	-	asmbl_738	4322825	4322826	asmbl_739	4322969	4322970	144
Chr1	-	asmbl_741	4333333	4333334	asmbl_743	4333416	4333417	83
Chr1	-	asmbl_743	4333416	4333417	asmbl_742	4333333	4333334	83
Chr1	-	asmbl_743	4333416	4333417	asmbl_744	4333333	4333334	83
Chr1	-	asmbl_743	4333416	4333417	asmbl_745	4333333	4333334	83
Chr1	-	asmbl_748	4353023	4353024	asmbl_749	4352843	4352844	180
Chr1	-	asmbl_768	4448936	4448937	asmbl_770	4448943	4448944	7
Chr1	-	asmbl_768	4448936	4448937	asmbl_771	4448943	4448944	7
Chr1	-	asmbl_791	4579770	4579771	asmbl_793	4579795	4579796	25
Chr1	-	asmbl_791	4579770	4579771	asmbl_795	4579795	4579796	25
Chr1	-	asmbl_791	4579770	4579771	asmbl_796	4579795	4579796	25
Chr1	-	asmbl_793	4579795	4579796	asmbl_794	4579770	4579771	25
Chr1	-	asmbl_795	4579795	4579796	asmbl_794	4579770	4579771	25
Chr1	-	asmbl_796	4579795	4579796	asmbl_794	4579770	4579771	25
Chr1	+	asmbl_810	4726586	4726587	asmbl_811	4726601	4726602	15
Chr1	-	asmbl_815	4738032	4738033	asmbl_816	4738037	4738038	5
Chr1	-	asmbl_816	4738037	4738038	asmbl_817	4738032	4738033	5
Chr1	-	asmbl_816	4738037	4738038	asmbl_818	4738032	4738033	5
Chr1	-	asmbl_815	4738948	4738949	asmbl_818	4738986	4738987	38
Chr1	-	asmbl_818	4738986	4738987	asmbl_816	4738948	4738949	38
Chr1	+	asmbl_827	4786816	4786817	asmbl_828	4786812	4786813	4
Chr1	-	asmbl_887	5246207	5246208	asmbl_889	5246129	5246130	78
Chr1	+	asmbl_923	5475473	5475474	asmbl_924	5475467	5475468	6
Chr1	+	asmbl_923	5475473	5475474	asmbl_925	5475477	5475478	4
Chr1	+	asmbl_924	5475467	5475468	asmbl_925	5475477	5475478	10
Chr1	-	asmbl_966	5814162	5814163	asmbl_967	5814180	5814181	18
Chr1	+	asmbl_1005	6112579	6112580	asmbl_1007	6112595	6112596	16
Chr1	+	asmbl_1007	6112595	6112596	asmbl_1006	6112579	6112580	16
Chr1	+	asmbl_1007	6112595	6112596	asmbl_1008	6112579	6112580	16
Chr1	+	asmbl_1022	6265149	6265150	asmbl_1023	6265098	6265099	51
Chr1	-	asmbl_1048	6502133	6502134	asmbl_1049	6502107	6502108	26
Chr1	-	asmbl_1088	6725050	6725051	asmbl_1089	6725154	6725155	104
Chr1	-	asmbl_1093	6735531	6735532	asmbl_1095	6735535	6735536	4
Chr1	-	asmbl_1095	6735535	6735536	asmbl_1099	6735531	6735532	4
Chr1	-	asmbl_1093	6736464	6736465	asmbl_1099	6736530	6736531	66
Chr1	-	asmbl_1099	6736530	6736531	asmbl_1095	6736464	6736465	66
Chr1	+	asmbl_1137	6987801	6987802	asmbl_1138	6987811	6987812	10
Chr1	+	asmbl_1180	7265883	7265884	asmbl_1182	7265877	7265878	6
Chr1	+	asmbl_1187	7278886	7278887	asmbl_1188	7278890	7278891	4
Chr1	+	asmbl_1187	7278886	7278887	asmbl_1189	7278890	7278891	4
Chr1	+	asmbl_1187	7278886	7278887	asmbl_1191	7278890	7278891	4
Chr1	+	asmbl_1188	7278890	7278891	asmbl_1190	7278886	7278887	4
Chr1	+	asmbl_1189	7278890	7278891	asmbl_1190	7278886	7278887	4
Chr1	+	asmbl_1191	7278890	7278891	asmbl_1190	7278886	7278887	4
Chr1	-	asmbl_1218	7437100	7437101	asmbl_1219	7437098	7437099	2
Chr1	-	asmbl_1219	7437098	7437099	asmbl_1221	7437100	7437101	2
Chr1	-	asmbl_1228	7459152	7459153	asmbl_1230	7459159	7459160	7
Chr1	+	asmbl_1328	8200959	8200960	asmbl_1329	8200968	8200969	9
Chr1	-	asmbl_1330	8211601	8211602	asmbl_1331	8211798	8211799	197
Chr1	-	asmbl_1330	8211601	8211602	asmbl_1335	8211615	8211616	14
Chr1	-	asmbl_1331	8211798	8211799	asmbl_1335	8211615	8211616	183
Chr1	-	asmbl_1331	8211798	8211799	asmbl_1337	8211601	8211602	197
Chr1	-	asmbl_1335	8211615	8211616	asmbl_1337	8211601	8211602	14
Chr1	-	asmbl_1330	8209686	8209687	asmbl_1337	8209673	8209674	13
Chr1	-	asmbl_1337	8209673	8209674	asmbl_1331	8209686	8209687	13
Chr1	-	asmbl_1337	8209673	8209674	asmbl_1332	8209686	8209687	13
Chr1	-	asmbl_1337	8209673	8209674	asmbl_1333	8209686	8209687	13
Chr1	-	asmbl_1337	8209673	8209674	asmbl_1334	8209686	8209687	13
Chr1	-	asmbl_1337	8209673	8209674	asmbl_1335	8209686	8209687	13
Chr1	-	asmbl_1337	8209673	8209674	asmbl_1336	8209686	8209687	13
Chr1	-	asmbl_1337	8209673	8209674	asmbl_1338	8209686	8209687	13
Chr1	+	asmbl_1355	8326717	8326718	asmbl_1357	8326755	8326756	38
Chr1	+	asmbl_1357	8326755	8326756	asmbl_1356	8326717	8326718	38
Chr1	-	asmbl_1399	8630058	8630059	asmbl_1401	8629950	8629951	108
Chr1	+	asmbl_1402	8654496	8654497	asmbl_1403	8654471	8654472	25
Chr1	-	asmbl_1413	8702825	8702826	asmbl_1415	8702851	8702852	26
Chr1	-	asmbl_1415	8702851	8702852	asmbl_1414	8702825	8702826	26
Chr1	-	asmbl_1415	8702851	8702852	asmbl_1416	8702825	8702826	26
Chr1	-	asmbl_1430	8818847	8818848	asmbl_1431	8818852	8818853	5
Chr1	+	asmbl_1436	8895854	8895855	asmbl_1437	8895896	8895897	42
Chr1	+	asmbl_1437	8895896	8895897	asmbl_1439	8895854	8895855	42
Chr1	+	asmbl_1444	8932394	8932395	asmbl_1445	8932456	8932457	62
Chr1	+	asmbl_1445	8932456	8932457	asmbl_1446	8932394	8932395	62
Chr1	-	asmbl_1454	9020805	9020806	asmbl_1455	9020801	9020802	4
Chr1	-	asmbl_1474	9113384	9113385	asmbl_1475	9113395	9113396	11
Chr1	-	asmbl_1478	9134888	9134889	asmbl_1481	9134883	9134884	5
Chr1	-	asmbl_1481	9134883	9134884	asmbl_1479	9134888	9134889	5
Chr1	-	asmbl_1481	9134883	9134884	asmbl_1480	9134888	9134889	5
Chr1	-	asmbl_1481	9134883	9134884	asmbl_1483	9134888	9134889	5
Chr1	-	asmbl_1481	9134883	9134884	asmbl_1485	9134888	9134889	5
Chr1	+	asmbl_1489	9157074	9157075	asmbl_1490	9157114	9157115	40
Chr1	-	asmbl_1511	9274495	9274496	asmbl_1512	9274484	9274485	11
Chr1	-	asmbl_1515	9319830	9319831	asmbl_1518	9319817	9319818	13
Chr1	-	asmbl_1518	9319817	9319818	asmbl_1517	9319830	9319831	13
Chr1	-	asmbl_1518	9319817	9319818	asmbl_1519	9319830	9319831	13
Chr1	-	asmbl_1534	9428904	9428905	asmbl_1535	9428882	9428883	22
Chr1	-	asmbl_1535	9428882	9428883	asmbl_1536	9428904	9428905	22
Chr1	-	asmbl_1548	9635549	9635550	asmbl_1550	9635544	9635545	5
Chr1	-	asmbl_1550	9635544	9635545	asmbl_1549	9635549	9635550	5
Chr1	-	asmbl_1550	9635544	9635545	asmbl_1551	9635549	9635550	5
Chr1	-	asmbl_1605	10011842	10011843	asmbl_1606	10011983	10011984	141
Chr1	+	asmbl_1679	10819693	10819694	asmbl_1682	10819689	10819690	4
Chr1	+	asmbl_1682	10819689	10819690	asmbl_1680	10819693	10819694	4
Chr1	+	asmbl_1682	10819689	10819690	asmbl_1681	10819693	10819694	4
Chr1	+	asmbl_1708	11128044	11128045	asmbl_1710	11128014	11128015	30
Chr1	+	asmbl_1710	11128014	11128015	asmbl_1709	11128044	11128045	30
Chr1	+	asmbl_1710	11128014	11128015	asmbl_1711	11128044	11128045	30
Chr1	-	asmbl_1746	11617051	11617052	asmbl_1747	11617110	11617111	59
Chr1	+	asmbl_1762	11663586	11663587	asmbl_1764	11663492	11663493	94
Chr1	+	asmbl_1762	11663586	11663587	asmbl_1765	11663492	11663493	94
Chr1	+	asmbl_1764	11663492	11663493	asmbl_1766	11663586	11663587	94
Chr1	+	asmbl_1765	11663492	11663493	asmbl_1766	11663586	11663587	94
Chr1	-	asmbl_1784	11798133	11798134	asmbl_1785	11798203	11798204	70
Chr1	-	asmbl_1785	11798203	11798204	asmbl_1787	11798133	11798134	70
Chr1	-	asmbl_1785	11798203	11798204	asmbl_1788	11798133	11798134	70
Chr1	+	asmbl_1797	11944516	11944517	asmbl_1799	11944739	11944740	223
Chr1	+	asmbl_1797	11944516	11944517	asmbl_1801	11944739	11944740	223
Chr1	+	asmbl_1799	11944739	11944740	asmbl_1798	11944516	11944517	223
Chr1	+	asmbl_1799	11944739	11944740	asmbl_1800	11944516	11944517	223
Chr1	+	asmbl_1797	11941610	11941611	asmbl_1801	11941415	11941416	195
Chr1	+	asmbl_1801	11941415	11941416	asmbl_1798	11941610	11941611	195
Chr1	+	asmbl_1801	11941415	11941416	asmbl_1799	11941610	11941611	195
Chr1	+	asmbl_1801	11941415	11941416	asmbl_1800	11941610	11941611	195
Chr1	+	asmbl_1801	11944739	11944740	asmbl_1798	11944516	11944517	223
Chr1	+	asmbl_1801	11944739	11944740	asmbl_1800	11944516	11944517	223
Chr1	-	asmbl_1818	12221492	12221493	asmbl_1819	12221496	12221497	4
Chr1	-	asmbl_1835	12348674	12348675	asmbl_1837	12348637	12348638	37
Chr1	-	asmbl_1837	12348637	12348638	asmbl_1836	12348674	12348675	37
Chr1	+	asmbl_1871	12724941	12724942	asmbl_1873	12724945	12724946	4
Chr1	+	asmbl_1996	14430317	14430318	asmbl_1998	14429664	14429665	653
Chr1	-	asmbl_2022	14686136	14686137	asmbl_2024	14686219	14686220	83
Chr1	-	asmbl_2024	14686219	14686220	asmbl_2023	14686136	14686137	83
Chr1	-	asmbl_2026	14715917	14715918	asmbl_2033	14715922	14715923	5
Chr1	-	asmbl_2033	14715922	14715923	asmbl_2027	14715917	14715918	5
Chr1	-	asmbl_2033	14715922	14715923	asmbl_2028	14715917	14715918	5
Chr1	-	asmbl_2033	14715922	14715923	asmbl_2029	14715917	14715918	5
Chr1	-	asmbl_2033	14715922	14715923	asmbl_2030	14715917	14715918	5
Chr1	-	asmbl_2033	14715922	14715923	asmbl_2032	14715917	14715918	5
Chr1	+	asmbl_2048	14781828	14781829	asmbl_2050	14782310	14782311	482
Chr1	+	asmbl_2048	14781828	14781829	asmbl_2052	14782310	14782311	482
Chr1	+	asmbl_2048	14781828	14781829	asmbl_2055	14782310	14782311	482
Chr1	+	asmbl_2050	14782310	14782311	asmbl_2049	14781828	14781829	482
Chr1	+	asmbl_2050	14782310	14782311	asmbl_2053	14781828	14781829	482
Chr1	+	asmbl_2052	14782310	14782311	asmbl_2049	14781828	14781829	482
Chr1	+	asmbl_2052	14782310	14782311	asmbl_2053	14781828	14781829	482
Chr1	+	asmbl_2055	14782310	14782311	asmbl_2049	14781828	14781829	482
Chr1	+	asmbl_2055	14782310	14782311	asmbl_2053	14781828	14781829	482
Chr1	+	asmbl_2050	14783037	14783038	asmbl_2052	14782897	14782898	140
Chr1	+	asmbl_2050	14783037	14783038	asmbl_2054	14782897	14782898	140
Chr1	+	asmbl_2052	14782897	14782898	asmbl_2055	14783037	14783038	140
Chr1	+	asmbl_2054	14782897	14782898	asmbl_2055	14783037	14783038	140
Chr1	+	asmbl_2056	14803775	14803776	asmbl_2057	14803803	14803804	28
Chr1	+	asmbl_2062	14939838	14939839	asmbl_2064	14939810	14939811	28
Chr1	+	asmbl_2062	14939838	14939839	asmbl_2065	14939810	14939811	28
Chr1	+	asmbl_2064	14939810	14939811	asmbl_2063	14939838	14939839	28
Chr1	+	asmbl_2065	14939810	14939811	asmbl_2063	14939838	14939839	28
Chr1	-	asmbl_2075	15323986	15323987	asmbl_2076	15324048	15324049	62
Chr1	-	asmbl_2115	15804831	15804832	asmbl_2116	15804836	15804837	5
Chr1	+	asmbl_2143	16375350	16375351	asmbl_2145	16375339	16375340	11
Chr1	+	asmbl_2143	16375350	16375351	asmbl_2147	16375339	16375340	11
Chr1	+	asmbl_2145	16375339	16375340	asmbl_2144	16375350	16375351	11
Chr1	+	asmbl_2145	16375339	16375340	asmbl_2146	16375350	16375351	11
Chr1	+	asmbl_2145	16375339	16375340	asmbl_2148	16375350	16375351	11
Chr1	+	asmbl_2143	16373796	16373797	asmbl_2146	16373802	16373803	6
Chr1	+	asmbl_2143	16373796	16373797	asmbl_2147	16373802	16373803	6
Chr1	+	asmbl_2146	16373802	16373803	asmbl_2144	16373796	16373797	6
Chr1	+	asmbl_2146	16373802	16373803	asmbl_2145	16373796	16373797	6
Chr1	+	asmbl_2146	16373802	16373803	asmbl_2148	16373796	16373797	6
Chr1	+	asmbl_2147	16373802	16373803	asmbl_2144	16373796	16373797	6
Chr1	+	asmbl_2147	16373802	16373803	asmbl_2145	16373796	16373797	6
Chr1	+	asmbl_2147	16373802	16373803	asmbl_2148	16373796	16373797	6
Chr1	+	asmbl_2147	16375339	16375340	asmbl_2144	16375350	16375351	11
Chr1	+	asmbl_2147	16375339	16375340	asmbl_2146	16375350	16375351	11
Chr1	+	asmbl_2147	16375339	16375340	asmbl_2148	16375350	16375351	11
Chr1	+	asmbl_2151	16388922	16388923	asmbl_2152	16389117	16389118	195
Chr1	-	asmbl_2182	16796224	16796225	asmbl_2184	16796228	16796229	4
Chr1	-	asmbl_2184	16796228	16796229	asmbl_2183	16796224	16796225	4
Chr1	-	asmbl_2194	16868746	16868747	asmbl_2196	16867001	16867002	1745
Chr1	-	asmbl_2226	17396019	17396020	asmbl_2228	17396032	17396033	13
Chr1	-	asmbl_2259	17755820	17755821	asmbl_2265	17755814	17755815	6
Chr1	-	asmbl_2259	17755820	17755821	asmbl_2266	17755814	17755815	6
Chr1	-	asmbl_2265	17755814	17755815	asmbl_2264	17755820	17755821	6
Chr1	-	asmbl_2266	17755814	17755815	asmbl_2264	17755820	17755821	6
Chr1	+	asmbl_2290	17910841	17910842	asmbl_2291	17910858	17910859	17
Chr1	-	asmbl_2319	18278316	18278317	asmbl_2320	18278202	18278203	114
Chr1	-	asmbl_2320	18278202	18278203	asmbl_2321	18278316	18278317	114
Chr1	-	asmbl_2320	18278202	18278203	asmbl_2322	18278316	18278317	114
Chr1	-	asmbl_2319	18277396	18277397	asmbl_2321	18277388	18277389	8
Chr1	-	asmbl_2319	18277396	18277397	asmbl_2322	18277388	18277389	8
Chr1	-	asmbl_2321	18277388	18277389	asmbl_2320	18277396	18277397	8
Chr1	-	asmbl_2322	18277388	18277389	asmbl_2320	18277396	18277397	8
Chr1	-	asmbl_2335	18362812	18362813	asmbl_2336	18362906	18362907	94
Chr1	+	asmbl_2353	18495386	18495387	asmbl_2354	18495381	18495382	5
Chr1	+	asmbl_2373	18774553	18774554	asmbl_2374	18774515	18774516	38
Chr1	+	asmbl_2384	18913217	18913218	asmbl_2386	18912933	18912934	284
Chr1	+	asmbl_2422	19419328	19419329	asmbl_2424	19419310	19419311	18
Chr1	+	asmbl_2422	19419328	19419329	asmbl_2425	19419310	19419311	18
Chr1	+	asmbl_2422	19419328	19419329	asmbl_2428	19419310	19419311	18
Chr1	+	asmbl_2424	19419310	19419311	asmbl_2423	19419328	19419329	18
Chr1	+	asmbl_2424	19419310	19419311	asmbl_2426	19419328	19419329	18
Chr1	+	asmbl_2425	19419310	19419311	asmbl_2423	19419328	19419329	18
Chr1	+	asmbl_2425	19419310	19419311	asmbl_2426	19419328	19419329	18
Chr1	+	asmbl_2428	19419310	19419311	asmbl_2423	19419328	19419329	18
Chr1	+	asmbl_2428	19419310	19419311	asmbl_2426	19419328	19419329	18
Chr1	-	asmbl_2453	19731918	19731919	asmbl_2455	19732212	19732213	294
Chr1	-	asmbl_2455	19732212	19732213	asmbl_2454	19731918	19731919	294
Chr1	+	asmbl_2470	20011377	20011378	asmbl_2475	20011136	20011137	241
Chr1	+	asmbl_2475	20011136	20011137	asmbl_2473	20011377	20011378	241
Chr1	+	asmbl_2475	20011136	20011137	asmbl_2476	20011377	20011378	241
Chr1	+	asmbl_2478	20152561	20152562	asmbl_2481	20152491	20152492	70
Chr1	+	asmbl_2481	20152491	20152492	asmbl_2479	20152561	20152562	70
Chr1	+	asmbl_2481	20152491	20152492	asmbl_2482	20152561	20152562	70
Chr1	+	asmbl_2481	20152491	20152492	asmbl_2483	20152561	20152562	70
Chr1	+	asmbl_2478	20151964	20151965	asmbl_2482	20151948	20151949	16
Chr1	+	asmbl_2478	20151964	20151965	asmbl_2483	20151948	20151949	16
Chr1	+	asmbl_2482	20151948	20151949	asmbl_2479	20151964	20151965	16
Chr1	+	asmbl_2482	20151948	20151949	asmbl_2480	20151964	20151965	16
Chr1	+	asmbl_2482	20151948	20151949	asmbl_2481	20151964	20151965	16
Chr1	+	asmbl_2483	20151948	20151949	asmbl_2479	20151964	20151965	16
Chr1	+	asmbl_2483	20151948	20151949	asmbl_2480	20151964	20151965	16
Chr1	+	asmbl_2483	20151948	20151949	asmbl_2481	20151964	20151965	16
Chr1	+	asmbl_2488	20211539	20211540	asmbl_2489	20211548	20211549	9
Chr1	+	asmbl_2488	20211539	20211540	asmbl_2493	20211548	20211549	9
Chr1	+	asmbl_2489	20211548	20211549	asmbl_2490	20211539	20211540	9
Chr1	+	asmbl_2489	20211548	20211549	asmbl_2491	20211539	20211540	9
Chr1	+	asmbl_2489	20211548	20211549	asmbl_2492	20211539	20211540	9
Chr1	+	asmbl_2489	20211548	20211549	asmbl_2494	20211539	20211540	9
Chr1	+	asmbl_2493	20211548	20211549	asmbl_2490	20211539	20211540	9
Chr1	+	asmbl_2493	20211548	20211549	asmbl_2491	20211539	20211540	9
Chr1	+	asmbl_2493	20211548	20211549	asmbl_2492	20211539	20211540	9
Chr1	+	asmbl_2493	20211548	20211549	asmbl_2494	20211539	20211540	9
Chr1	-	asmbl_2499	20296482	20296483	asmbl_2500	20296467	20296468	15
Chr1	-	asmbl_2542	20819083	20819084	asmbl_2543	20819071	20819072	12
Chr1	-	asmbl_2558	20928319	20928320	asmbl_2559	20928389	20928390	70
Chr1	+	asmbl_2581	21146813	21146814	asmbl_2582	21146806	21146807	7
Chr1	+	asmbl_2581	21146813	21146814	asmbl_2584	21146806	21146807	7
Chr1	+	asmbl_2581	21146813	21146814	asmbl_2585	21146806	21146807	7
Chr1	+	asmbl_2581	21146813	21146814	asmbl_2586	21146806	21146807	7
Chr1	+	asmbl_2581	21146813	21146814	asmbl_2587	21146820	21146821	7
Chr1	+	asmbl_2582	21146806	21146807	asmbl_2587	21146820	21146821	14
Chr1	+	asmbl_2581	21143996	21143997	asmbl_2584	21144000	21144001	4
Chr1	+	asmbl_2584	21144000	21144001	asmbl_2582	21143996	21143997	4
Chr1	+	asmbl_2584	21144000	21144001	asmbl_2583	21143996	21143997	4
Chr1	+	asmbl_2584	21144000	21144001	asmbl_2586	21143996	21143997	4
Chr1	+	asmbl_2584	21146806	21146807	asmbl_2587	21146820	21146821	14
Chr1	+	asmbl_2585	21146806	21146807	asmbl_2587	21146820	21146821	14
Chr1	+	asmbl_2585	21146806	21146807	asmbl_2583	21146813	21146814	7
Chr1	+	asmbl_2586	21146806	21146807	asmbl_2587	21146820	21146821	14
Chr1	+	asmbl_2586	21146806	21146807	asmbl_2583	21146813	21146814	7
Chr1	+	asmbl_2587	21146820	21146821	asmbl_2583	21146813	21146814	7
Chr1	+	asmbl_2611	21450656	21450657	asmbl_2612	21450651	21450652	5
Chr1	+	asmbl_2619	21486229	21486230	asmbl_2620	21486234	21486235	5
Chr1	+	asmbl_2652	21758868	21758869	asmbl_2654	21758843	21758844	25
Chr1	+	asmbl_2652	21758868	21758869	asmbl_2656	21758843	21758844	25
Chr1	+	asmbl_2654	21758843	21758844	asmbl_2657	21758868	21758869	25
Chr1	+	asmbl_2656	21758843	21758844	asmbl_2657	21758868	21758869	25
Chr1	-	asmbl_2667	21953099	21953100	asmbl_2668	21953328	21953329	229
Chr1	-	asmbl_2694	22254592	22254593	asmbl_2695	22254596	22254597	4
Chr1	+	asmbl_2699	22285386	22285387	asmbl_2701	22285358	22285359	28
Chr1	+	asmbl_2699	22285386	22285387	asmbl_2702	22285433	22285434	47
Chr1	+	asmbl_2701	22285358	22285359	asmbl_2702	22285433	22285434	75
Chr1	+	asmbl_2701	22285358	22285359	asmbl_2700	22285386	22285387	28
Chr1	+	asmbl_2699	22283863	22283864	asmbl_2702	22283954	22283955	91
Chr1	+	asmbl_2702	22285433	22285434	asmbl_2700	22285386	22285387	47
Chr1	+	asmbl_2733	22707757	22707758	asmbl_2735	22708163	22708164	406
Chr1	+	asmbl_2735	22708163	22708164	asmbl_2734	22707757	22707758	406
Chr1	+	asmbl_2779	23069531	23069532	asmbl_2781	23069535	23069536	4
Chr1	+	asmbl_2781	23069535	23069536	asmbl_2780	23069531	23069532	4
Chr1	+	asmbl_2839	23551255	23551256	asmbl_2842	23551287	23551288	32
Chr1	+	asmbl_2839	23551255	23551256	asmbl_2843	23551287	23551288	32
Chr1	+	asmbl_2842	23551287	23551288	asmbl_2840	23551255	23551256	32
Chr1	+	asmbl_2842	23551287	23551288	asmbl_2841	23551255	23551256	32
Chr1	+	asmbl_2843	23551287	23551288	asmbl_2840	23551255	23551256	32
Chr1	+	asmbl_2843	23551287	23551288	asmbl_2841	23551255	23551256	32
Chr1	+	asmbl_2854	23660432	23660433	asmbl_2855	23660438	23660439	6
Chr1	+	asmbl_2875	23905626	23905627	asmbl_2876	23905144	23905145	482
Chr1	-	asmbl_2880	23935028	23935029	asmbl_2881	23935002	23935003	26
Chr1	-	asmbl_2885	24000672	24000673	asmbl_2886	24000700	24000701	28
Chr1	-	asmbl_2953	24496522	24496523	asmbl_2954	24496613	24496614	91
Chr1	-	asmbl_2961	24574191	24574192	asmbl_2962	24574206	24574207	15
Chr1	-	asmbl_2962	24574206	24574207	asmbl_2963	24574191	24574192	15
Chr1	-	asmbl_2962	24574206	24574207	asmbl_2964	24574191	24574192	15
Chr1	-	asmbl_2981	24685255	24685256	asmbl_2982	24685241	24685242	14
Chr1	-	asmbl_2981	24685255	24685256	asmbl_2983	24685241	24685242	14
Chr1	-	asmbl_2981	24685255	24685256	asmbl_2985	24685241	24685242	14
Chr1	-	asmbl_3031	24948645	24948646	asmbl_3032	24948743	24948744	98
Chr1	+	asmbl_3083	25294613	25294614	asmbl_3084	25294640	25294641	27
Chr1	+	asmbl_3087	25327476	25327477	asmbl_3088	25327473	25327474	3
Chr1	+	asmbl_3098	25367277	25367278	asmbl_3099	25367284	25367285	7
Chr1	+	asmbl_3173	25964164	25964165	asmbl_3174	25964160	25964161	4
Chr1	+	asmbl_3177	26027245	26027246	asmbl_3180	26027291	26027292	46
Chr1	+	asmbl_3180	26027291	26027292	asmbl_3178	26027245	26027246	46
Chr1	+	asmbl_3190	26125724	26125725	asmbl_3191	26125728	26125729	4
Chr1	-	asmbl_3217	26394349	26394350	asmbl_3221	26393301	26393302	1048
Chr1	-	asmbl_3217	26397264	26397265	asmbl_3223	26397262	26397263	2
Chr1	-	asmbl_3223	26397262	26397263	asmbl_3221	26397264	26397265	2
Chr1	+	asmbl_3244	26558200	26558201	asmbl_3245	26558208	26558209	8
Chr1	+	asmbl_3266	26778730	26778731	asmbl_3270	26778569	26778570	161
Chr1	+	asmbl_3270	26778569	26778570	asmbl_3267	26778730	26778731	161
Chr1	+	asmbl_3270	26778569	26778570	asmbl_3268	26778730	26778731	161
Chr1	-	asmbl_3304	27113559	27113560	asmbl_3305	27113624	27113625	65
Chr1	-	asmbl_3305	27113624	27113625	asmbl_3306	27113559	27113560	65
Chr1	-	asmbl_3339	27369143	27369144	asmbl_3340	27369041	27369042	102
Chr1	-	asmbl_3346	27418983	27418984	asmbl_3347	27419042	27419043	59
Chr1	-	asmbl_3432	28005723	28005724	asmbl_3436	28005762	28005763	39
Chr1	-	asmbl_3436	28005762	28005763	asmbl_3434	28005723	28005724	39
Chr1	-	asmbl_3436	28005762	28005763	asmbl_3435	28005723	28005724	39
Chr1	-	asmbl_3434	28005170	28005171	asmbl_3435	28005233	28005234	63
Chr1	-	asmbl_3435	28005233	28005234	asmbl_3436	28005170	28005171	63
Chr1	+	asmbl_3445	28041765	28041766	asmbl_3446	28041769	28041770	4
Chr1	+	asmbl_3508	28407978	28407979	asmbl_3509	28407796	28407797	182
Chr1	+	asmbl_3516	28488924	28488925	asmbl_3517	28489059	28489060	135
Chr1	+	asmbl_3546	28622287	28622288	asmbl_3547	28622290	28622291	3
Chr1	-	asmbl_3588	28869713	28869714	asmbl_3589	28869709	28869710	4
Chr1	-	asmbl_3588	28869713	28869714	asmbl_3591	28869709	28869710	4
Chr1	-	asmbl_3588	28869713	28869714	asmbl_3592	28869709	28869710	4
Chr1	-	asmbl_3589	28869709	28869710	asmbl_3590	28869713	28869714	4
Chr1	-	asmbl_3588	28871503	28871504	asmbl_3590	28871513	28871514	10
Chr1	-	asmbl_3588	28871503	28871504	asmbl_3591	28871513	28871514	10
Chr1	-	asmbl_3588	28871503	28871504	asmbl_3592	28871513	28871514	10
Chr1	-	asmbl_3590	28871513	28871514	asmbl_3589	28871503	28871504	10
Chr1	-	asmbl_3590	28871513	28871514	asmbl_3593	28871503	28871504	10
Chr1	-	asmbl_3590	28871513	28871514	asmbl_3594	28871503	28871504	10
Chr1	-	asmbl_3591	28869709	28869710	asmbl_3590	28869713	28869714	4
Chr1	-	asmbl_3591	28871513	28871514	asmbl_3589	28871503	28871504	10
Chr1	-	asmbl_3591	28871513	28871514	asmbl_3593	28871503	28871504	10
Chr1	-	asmbl_3591	28871513	28871514	asmbl_3594	28871503	28871504	10
Chr1	-	asmbl_3592	28869709	28869710	asmbl_3590	28869713	28869714	4
Chr1	-	asmbl_3592	28871513	28871514	asmbl_3589	28871503	28871504	10
Chr1	-	asmbl_3592	28871513	28871514	asmbl_3593	28871503	28871504	10
Chr1	-	asmbl_3592	28871513	28871514	asmbl_3594	28871503	28871504	10
Chr1	+	asmbl_3608	28932134	28932135	asmbl_3609	28932139	28932140	5
Chr1	-	asmbl_3712	29712231	29712232	asmbl_3713	29712241	29712242	10
Chr1	-	asmbl_3713	29712241	29712242	asmbl_3714	29712231	29712232	10
Chr1	+	asmbl_3719	29751352	29751353	asmbl_3720	29751356	29751357	4
Chr1	+	asmbl_3743	29830279	29830280	asmbl_3744	29830252	29830253	27
Chr1	+	asmbl_3743	29830279	29830280	asmbl_3745	29830252	29830253	27
Chr1	-	asmbl_3801	30171400	30171401	asmbl_3802	30171396	30171397	4
Chr1	-	asmbl_3802	30171396	30171397	asmbl_3803	30171400	30171401	4
Chr1	-	asmbl_3802	30171396	30171397	asmbl_3805	30171400	30171401	4
Chr1	-	asmbl_3814	30296139	30296140	asmbl_3815	30296089	30296090	50
Chr1	-	asmbl_3814	30296139	30296140	asmbl_3817	30297413	30297414	1274
Chr1	-	asmbl_3814	30296139	30296140	asmbl_3818	30297383	30297384	1244
Chr1	-	asmbl_3814	30296139	30296140	asmbl_3820	30297413	30297414	1274
Chr1	-	asmbl_3815	30296089	30296090	asmbl_3817	30297413	30297414	1324
Chr1	-	asmbl_3815	30296089	30296090	asmbl_3818	30297383	30297384	1294
Chr1	-	asmbl_3815	30296089	30296090	asmbl_3820	30297413	30297414	1324
Chr1	-	asmbl_3815	30296089	30296090	asmbl_3816	30296139	30296140	50
Chr1	-	asmbl_3815	30296089	30296090	asmbl_3821	30296139	30296140	50
Chr1	-	asmbl_3814	30295410	30295411	asmbl_3816	30295416	30295417	6
Chr1	-	asmbl_3814	30295410	30295411	asmbl_3820	30295416	30295417	6
Chr1	-	asmbl_3816	30295416	30295417	asmbl_3815	30295410	30295411	6
Chr1	-	asmbl_3816	30295416	30295417	asmbl_3817	30295410	30295411	6
Chr1	-	asmbl_3816	30295416	30295417	asmbl_3818	30295410	30295411	6
Chr1	-	asmbl_3816	30295416	30295417	asmbl_3821	30295410	30295411	6
Chr1	-	asmbl_3817	30297413	30297414	asmbl_3818	30297383	30297384	30
Chr1	-	asmbl_3817	30297413	30297414	asmbl_3816	30296139	30296140	1274
Chr1	-	asmbl_3817	30297413	30297414	asmbl_3821	30296139	30296140	1274
Chr1	-	asmbl_3818	30297383	30297384	asmbl_3820	30297413	30297414	30
Chr1	-	asmbl_3818	30297383	30297384	asmbl_3816	30296139	30296140	1244
Chr1	-	asmbl_3818	30297383	30297384	asmbl_3821	30296139	30296140	1244
Chr1	-	asmbl_3820	30295416	30295417	asmbl_3815	30295410	30295411	6
Chr1	-	asmbl_3820	30295416	30295417	asmbl_3817	30295410	30295411	6
Chr1	-	asmbl_3820	30295416	30295417	asmbl_3818	30295410	30295411	6
Chr1	-	asmbl_3820	30295416	30295417	asmbl_3821	30295410	30295411	6
Chr1	-	asmbl_3820	30297413	30297414	asmbl_3816	30296139	30296140	1274
Chr1	-	asmbl_3820	30297413	30297414	asmbl_3821	30296139	30296140	1274
Chr1	-	asmbl_3817	30295410	30295411	asmbl_3819	30295416	30295417	6
Chr1	-	asmbl_3818	30295410	30295411	asmbl_3819	30295416	30295417	6
Chr1	-	asmbl_3833	30358520	30358521	asmbl_3834	30358580	30358581	60
Chr1	+	asmbl_3850	30462895	30462896	asmbl_3851	30462729	30462730	166
Chr1	+	asmbl_3898	30721937	30721938	asmbl_3901	30721942	30721943	5
Chr1	+	asmbl_3901	30721942	30721943	asmbl_3899	30721937	30721938	5
Chr1	-	asmbl_3965	31104711	31104712	asmbl_3966	31104666	31104667	45
Chr1	-	asmbl_3966	31104666	31104667	asmbl_3968	31104711	31104712	45
Chr1	-	asmbl_3966	31104666	31104667	asmbl_3969	31104711	31104712	45
Chr1	-	asmbl_3965	31105199	31105200	asmbl_3969	31105204	31105205	5
Chr1	-	asmbl_3969	31105204	31105205	asmbl_3966	31105199	31105200	5
Chr1	-	asmbl_3969	31105204	31105205	asmbl_3968	31105199	31105200	5
Chr1	+	asmbl_4002	31302929	31302930	asmbl_4005	31302805	31302806	124
Chr1	+	asmbl_4005	31302805	31302806	asmbl_4003	31302929	31302930	124
Chr1	+	asmbl_4005	31302805	31302806	asmbl_4006	31302929	31302930	124
Chr1	+	asmbl_4005	31302805	31302806	asmbl_4009	31302929	31302930	124
Chr1	+	asmbl_4005	31302805	31302806	asmbl_4010	31302929	31302930	124
Chr1	-	asmbl_4029	31413298	31413299	asmbl_4031	31413303	31413304	5
Chr1	-	asmbl_4029	31413298	31413299	asmbl_4032	31413303	31413304	5
Chr1	-	asmbl_4031	31413303	31413304	asmbl_4030	31413298	31413299	5
Chr1	-	asmbl_4032	31413303	31413304	asmbl_4030	31413298	31413299	5
Chr1	-	asmbl_4075	31662628	31662629	asmbl_4076	31662630	31662631	2
Chr1	-	asmbl_4075	31660912	31660913	asmbl_4078	31660882	31660883	30
Chr1	-	asmbl_4078	31660882	31660883	asmbl_4076	31660912	31660913	30
Chr1	-	asmbl_4078	31660882	31660883	asmbl_4077	31660912	31660913	30
Chr1	-	asmbl_4101	31784049	31784050	asmbl_4102	31784073	31784074	24
Chr1	+	asmbl_4122	31927645	31927646	asmbl_4123	31927623	31927624	22
Chr1	-	asmbl_4174	32204228	32204229	asmbl_4175	32204223	32204224	5
Chr1	-	asmbl_4175	32204223	32204224	asmbl_4177	32204228	32204229	5
Chr1	-	asmbl_4257	32604730	32604731	asmbl_4258	32604756	32604757	26
Chr1	-	asmbl_4258	32604756	32604757	asmbl_4260	32604730	32604731	26
Chr1	-	asmbl_4305	32893502	32893503	asmbl_4306	32893490	32893491	12
Chr1	+	asmbl_4337	33032685	33032686	asmbl_4339	33032704	33032705	19
Chr1	+	asmbl_4339	33032704	33032705	asmbl_4338	33032685	33032686	19
Chr1	+	asmbl_4339	33032704	33032705	asmbl_4340	33032685	33032686	19
Chr1	+	asmbl_4339	33032704	33032705	asmbl_4341	33032685	33032686	19
Chr1	+	asmbl_4398	33386257	33386258	asmbl_4399	33386211	33386212	46
Chr1	-	asmbl_4419	33516813	33516814	asmbl_4423	33516795	33516796	18
Chr1	-	asmbl_4419	33517370	33517371	asmbl_4423	33517474	33517475	104
Chr1	-	asmbl_4447	33691723	33691724	asmbl_4449	33691652	33691653	71
Chr1	-	asmbl_4503	34020691	34020692	asmbl_4505	34020993	34020994	302
Chr1	-	asmbl_4505	34020993	34020994	asmbl_4504	34020560	34020561	433
Chr1	+	asmbl_4518	34109957	34109958	asmbl_4519	34109942	34109943	15
Chr1	+	asmbl_4539	34253583	34253584	asmbl_4540	34253478	34253479	105
Chr1	+	asmbl_4540	34253478	34253479	asmbl_4541	34253583	34253584	105
Chr1	-	asmbl_4571	34492233	34492234	asmbl_4572	34492204	34492205	29
Chr1	-	asmbl_4582	34636097	34636098	asmbl_4583	34635122	34635123	975
Chr1	+	asmbl_4584	34628907	34628908	asmbl_4586	34628912	34628913	5
Chr1	+	asmbl_4586	34628912	34628913	asmbl_4585	34628907	34628908	5
Chr1	-	asmbl_4594	34736841	34736842	asmbl_4595	34736836	34736837	5
Chr1	-	asmbl_4613	34815222	34815223	asmbl_4614	34815242	34815243	20
Chr1	-	asmbl_4647	34971175	34971176	asmbl_4648	34971140	34971141	35
Chr1	-	asmbl_4665	35071520	35071521	asmbl_4666	35071493	35071494	27
Chr1	+	asmbl_4699	35264669	35264670	asmbl_4700	35264797	35264798	128
Chr1	+	asmbl_4699	35264669	35264670	asmbl_4701	35264797	35264798	128
Chr1	+	asmbl_4759	35805835	35805836	asmbl_4760	35805851	35805852	16
Chr1	-	asmbl_4799	36034639	36034640	asmbl_4800	36034375	36034376	264
Chr1	-	asmbl_4800	36034375	36034376	asmbl_4802	36034639	36034640	264
Chr1	-	asmbl_4800	36034375	36034376	asmbl_4803	36034639	36034640	264
Chr1	-	asmbl_4805	36040212	36040213	asmbl_4809	36040239	36040240	27
Chr1	-	asmbl_4809	36040239	36040240	asmbl_4806	36040212	36040213	27
Chr1	-	asmbl_4809	36040239	36040240	asmbl_4808	36040033	36040034	206
Chr1	-	asmbl_4808	36040033	36040034	asmbl_4811	36040001	36040002	32
Chr1	+	asmbl_4815	36063204	36063205	asmbl_4816	36063218	36063219	14
Chr1	-	asmbl_4828	36120354	36120355	asmbl_4829	36120256	36120257	98
Chr1	-	asmbl_4830	36147355	36147356	asmbl_4835	36146082	36146083	1273
Chr1	-	asmbl_4835	36146082	36146083	asmbl_4831	36147355	36147356	1273
Chr1	+	asmbl_4851	36231833	36231834	asmbl_4852	36232075	36232076	242
Chr1	+	asmbl_4863	36273410	36273411	asmbl_4864	36273313	36273314	97
Chr1	+	asmbl_4902	36456624	36456625	asmbl_4903	36456429	36456430	195
Chr1	+	asmbl_4906	36462867	36462868	asmbl_4907	36462876	36462877	9
Chr1	+	asmbl_4906	36462867	36462868	asmbl_4908	36462876	36462877	9
Chr1	+	asmbl_4940	36708246	36708247	asmbl_4943	36708249	36708250	3
Chr1	+	asmbl_4943	36708249	36708250	asmbl_4941	36708246	36708247	3
Chr1	-	asmbl_4982	36972543	36972544	asmbl_4983	36972547	36972548	4
Chr1	-	asmbl_4982	36972543	36972544	asmbl_4984	36972547	36972548	4
Chr1	-	asmbl_4982	36974076	36974077	asmbl_4983	36974080	36974081	4
Chr1	-	asmbl_4982	36974076	36974077	asmbl_4984	36974080	36974081	4
Chr1	+	asmbl_5021	37282725	37282726	asmbl_5023	37282740	37282741	15
Chr1	+	asmbl_5023	37282740	37282741	asmbl_5022	37282725	37282726	15
Chr1	-	asmbl_5032	37351356	37351357	asmbl_5033	37351351	37351352	5
Chr1	+	asmbl_5055	37481516	37481517	asmbl_5057	37481434	37481435	82
Chr1	+	asmbl_5057	37481434	37481435	asmbl_5058	37481516	37481517	82
Chr1	+	asmbl_5057	37481434	37481435	asmbl_5060	37481516	37481517	82
Chr1	+	asmbl_5113	37784704	37784705	asmbl_5114	37784701	37784702	3
Chr1	+	asmbl_5116	37838341	37838342	asmbl_5117	37838304	37838305	37
Chr1	+	asmbl_5116	37838341	37838342	asmbl_5118	37838304	37838305	37
Chr1	+	asmbl_5116	37836869	37836870	asmbl_5118	37836871	37836872	2
Chr1	+	asmbl_5118	37836871	37836872	asmbl_5117	37836869	37836870	2
Chr1	+	asmbl_5133	37863964	37863965	asmbl_5134	37863966	37863967	2
Chr1	+	asmbl_5137	37881174	37881175	asmbl_5139	37881170	37881171	4
Chr1	+	asmbl_5139	37881170	37881171	asmbl_5138	37881174	37881175	4
Chr1	+	asmbl_5147	37907556	37907557	asmbl_5157	37907602	37907603	46
Chr1	+	asmbl_5147	37907556	37907557	asmbl_5158	37907611	37907612	55
Chr1	+	asmbl_5157	37907602	37907603	asmbl_5158	37907611	37907612	9
Chr1	+	asmbl_5157	37907602	37907603	asmbl_5148	37907556	37907557	46
Chr1	+	asmbl_5157	37907602	37907603	asmbl_5149	37907556	37907557	46
Chr1	+	asmbl_5157	37907602	37907603	asmbl_5150	37907556	37907557	46
Chr1	+	asmbl_5157	37907602	37907603	asmbl_5152	37907556	37907557	46
Chr1	+	asmbl_5157	37907602	37907603	asmbl_5153	37907556	37907557	46
Chr1	+	asmbl_5157	37907602	37907603	asmbl_5156	37907556	37907557	46
Chr1	+	asmbl_5157	37907602	37907603	asmbl_5159	37907556	37907557	46
Chr1	+	asmbl_5158	37907611	37907612	asmbl_5148	37907556	37907557	55
Chr1	+	asmbl_5158	37907611	37907612	asmbl_5149	37907556	37907557	55
Chr1	+	asmbl_5158	37907611	37907612	asmbl_5150	37907556	37907557	55
Chr1	+	asmbl_5158	37907611	37907612	asmbl_5152	37907556	37907557	55
Chr1	+	asmbl_5158	37907611	37907612	asmbl_5153	37907556	37907557	55
Chr1	+	asmbl_5158	37907611	37907612	asmbl_5156	37907556	37907557	55
Chr1	+	asmbl_5158	37907611	37907612	asmbl_5159	37907556	37907557	55
Chr1	+	asmbl_5187	38095298	38095299	asmbl_5188	38095287	38095288	11
Chr1	+	asmbl_5190	38100943	38100944	asmbl_5192	38102752	38102753	1809
Chr1	+	asmbl_5196	38117505	38117506	asmbl_5197	38117494	38117495	11
Chr1	+	asmbl_5289	38537889	38537890	asmbl_5290	38537847	38537848	42
Chr1	-	asmbl_5305	38605760	38605761	asmbl_5306	38605040	38605041	720
Chr1	-	asmbl_5317	38649546	38649547	asmbl_5318	38649559	38649560	13
Chr1	+	asmbl_5344	38806414	38806415	asmbl_5345	38806418	38806419	4
Chr1	-	asmbl_5368	38987605	38987606	asmbl_5369	38987633	38987634	28
Chr1	-	asmbl_5368	38987605	38987606	asmbl_5370	38987633	38987634	28
Chr1	-	asmbl_5368	38987605	38987606	asmbl_5371	38987633	38987634	28
Chr1	-	asmbl_5368	38987605	38987606	asmbl_5372	38987633	38987634	28
Chr1	-	asmbl_5369	38987633	38987634	asmbl_5373	38987605	38987606	28
Chr1	-	asmbl_5370	38987633	38987634	asmbl_5373	38987605	38987606	28
Chr1	-	asmbl_5371	38987633	38987634	asmbl_5373	38987605	38987606	28
Chr1	-	asmbl_5372	38987633	38987634	asmbl_5373	38987605	38987606	28
Chr1	-	asmbl_5368	38990191	38990192	asmbl_5376	38990180	38990181	11
Chr1	-	asmbl_5376	38990180	38990181	asmbl_5369	38990191	38990192	11
Chr1	-	asmbl_5376	38990180	38990181	asmbl_5370	38990191	38990192	11
Chr1	-	asmbl_5376	38990180	38990181	asmbl_5373	38990191	38990192	11
Chr1	-	asmbl_5376	38990180	38990181	asmbl_5375	38990191	38990192	11
Chr1	-	asmbl_5392	39130404	39130405	asmbl_5393	39130433	39130434	29
Chr1	-	asmbl_5393	39130433	39130434	asmbl_5394	39130404	39130405	29
Chr1	+	asmbl_5407	39172451	39172452	asmbl_5408	39172455	39172456	4
Chr1	+	asmbl_5408	39172455	39172456	asmbl_5409	39172451	39172452	4
Chr1	+	asmbl_5463	39417163	39417164	asmbl_5464	39417182	39417183	19
Chr1	-	asmbl_5465	39422027	39422028	asmbl_5466	39422009	39422010	18
Chr1	-	asmbl_5468	39458189	39458190	asmbl_5469	39458228	39458229	39
Chr1	-	asmbl_5468	39458189	39458190	asmbl_5471	39458228	39458229	39
Chr1	-	asmbl_5482	39543855	39543856	asmbl_5483	39543875	39543876	20
Chr1	-	asmbl_5506	39686638	39686639	asmbl_5509	39686615	39686616	23
Chr1	-	asmbl_5509	39686615	39686616	asmbl_5507	39686638	39686639	23
Chr1	-	asmbl_5509	39686615	39686616	asmbl_5508	39686638	39686639	23
Chr1	+	asmbl_5510	39690264	39690265	asmbl_5511	39690829	39690830	565
Chr1	-	asmbl_5533	39866091	39866092	asmbl_5534	39866084	39866085	7
Chr1	-	asmbl_5533	39866091	39866092	asmbl_5535	39866084	39866085	7
Chr1	-	asmbl_5533	39866091	39866092	asmbl_5536	39866084	39866085	7
Chr1	-	asmbl_5533	39866091	39866092	asmbl_5537	39866084	39866085	7
Chr1	-	asmbl_5533	39865763	39865764	asmbl_5535	39865759	39865760	4
Chr1	-	asmbl_5535	39865759	39865760	asmbl_5534	39865763	39865764	4
Chr1	-	asmbl_5535	39865759	39865760	asmbl_5536	39865763	39865764	4
Chr1	-	asmbl_5535	39865759	39865760	asmbl_5537	39865763	39865764	4
Chr1	-	asmbl_5554	39949417	39949418	asmbl_5555	39949390	39949391	27
Chr1	-	asmbl_5555	39949390	39949391	asmbl_5556	39949417	39949418	27
Chr1	-	asmbl_5566	40017197	40017198	asmbl_5572	40017054	40017055	143
Chr1	-	asmbl_5572	40017054	40017055	asmbl_5567	40017197	40017198	143
Chr1	-	asmbl_5572	40017054	40017055	asmbl_5570	40017197	40017198	143
Chr1	-	asmbl_5572	40017054	40017055	asmbl_5571	40017197	40017198	143
Chr1	+	asmbl_5574	40027322	40027323	asmbl_5576	40027325	40027326	3
Chr1	-	asmbl_5620	40222025	40222026	asmbl_5621	40222021	40222022	4
Chr1	+	asmbl_5632	40281509	40281510	asmbl_5633	40281693	40281694	184
Chr1	+	asmbl_5644	40343798	40343799	asmbl_5646	40343802	40343803	4
Chr1	+	asmbl_5646	40343802	40343803	asmbl_5645	40343798	40343799	4
Chr1	+	asmbl_5671	40461161	40461162	asmbl_5672	40461174	40461175	13
Chr1	+	asmbl_5672	40461174	40461175	asmbl_5673	40461161	40461162	13
Chr1	+	asmbl_5711	40713868	40713869	asmbl_5712	40713864	40713865	4
Chr1	-	asmbl_5788	41117346	41117347	asmbl_5789	41117268	41117269	78
Chr1	+	asmbl_5799	41173491	41173492	asmbl_5800	41173588	41173589	97
Chr1	+	asmbl_5799	41173966	41173967	asmbl_5800	41173961	41173962	5
Chr1	+	asmbl_5800	41173961	41173962	asmbl_5801	41173966	41173967	5
Chr1	+	asmbl_5820	41244896	41244897	asmbl_5822	41244935	41244936	39
Chr1	+	asmbl_5841	41309490	41309491	asmbl_5842	41309702	41309703	212
Chr1	+	asmbl_5919	41766361	41766362	asmbl_5920	41766367	41766368	6
Chr1	+	asmbl_5920	41766367	41766368	asmbl_5921	41766361	41766362	6
Chr1	+	asmbl_5935	41824285	41824286	asmbl_5937	41824456	41824457	171
Chr1	+	asmbl_5935	41824285	41824286	asmbl_5940	41824456	41824457	171
Chr1	+	asmbl_5937	41824456	41824457	asmbl_5939	41824285	41824286	171
Chr1	+	asmbl_5940	41824456	41824457	asmbl_5939	41824285	41824286	171
Chr1	+	asmbl_5943	41837300	41837301	asmbl_5949	41837332	41837333	32
Chr1	+	asmbl_5949	41837332	41837333	asmbl_5944	41837300	41837301	32
Chr1	+	asmbl_5949	41837332	41837333	asmbl_5945	41837300	41837301	32
Chr1	+	asmbl_6013	42288925	42288926	asmbl_6015	42288929	42288930	4
Chr1	-	asmbl_6045	42490671	42490672	asmbl_6046	42490647	42490648	24
Chr1	-	asmbl_6046	42490647	42490648	asmbl_6047	42490671	42490672	24
Chr1	-	asmbl_6068	42594844	42594845	asmbl_6070	42594857	42594858	13
Chr1	-	asmbl_6070	42594857	42594858	asmbl_6069	42594844	42594845	13
Chr1	-	asmbl_6082	42662119	42662120	asmbl_6083	42662169	42662170	50
Chr1	+	asmbl_6149	42976282	42976283	asmbl_6150	42976261	42976262	21
Chr1	-	asmbl_6182	43153475	43153476	asmbl_6184	43153484	43153485	9
Chr1	-	asmbl_6184	43153484	43153485	asmbl_6183	43153475	43153476	9
Chr1	+	asmbl_6223	43374298	43374299	asmbl_6224	43374302	43374303	4
Chr1	-	asmbl_6227	43380188	43380189	asmbl_6232	43380185	43380186	3
Chr1	-	asmbl_6232	43380185	43380186	asmbl_6229	43380188	43380189	3
Chr1	-	asmbl_6232	43380185	43380186	asmbl_6230	43380188	43380189	3
Chr1	-	asmbl_6232	43380185	43380186	asmbl_6231	43380188	43380189	3
Chr2	-	asmbl_6417	784943	784944	asmbl_6418	784964	784965	21
Chr2	+	asmbl_6458	1018390	1018391	asmbl_6462	1018383	1018384	7
Chr2	+	asmbl_6462	1018383	1018384	asmbl_6459	1018390	1018391	7
Chr2	+	asmbl_6462	1018383	1018384	asmbl_6460	1018390	1018391	7
Chr2	+	asmbl_6504	1153061	1153062	asmbl_6505	1153058	1153059	3
Chr2	-	asmbl_6507	1161178	1161179	asmbl_6510	1161169	1161170	9
Chr2	-	asmbl_6510	1161169	1161170	asmbl_6508	1161178	1161179	9
Chr2	-	asmbl_6540	1234252	1234253	asmbl_6542	1234257	1234258	5
Chr2	-	asmbl_6542	1234257	1234258	asmbl_6541	1234252	1234253	5
Chr2	+	asmbl_6607	1544849	1544850	asmbl_6608	1544860	1544861	11
Chr2	+	asmbl_6659	1822075	1822076	asmbl_6660	1822021	1822022	54
Chr2	+	asmbl_6676	1903193	1903194	asmbl_6677	1903198	1903199	5
Chr2	+	asmbl_6721	2107932	2107933	asmbl_6722	2107929	2107930	3
Chr2	-	asmbl_6726	2112136	2112137	asmbl_6729	2112131	2112132	5
Chr2	-	asmbl_6729	2112131	2112132	asmbl_6728	2112136	2112137	5
Chr2	-	asmbl_6738	2142363	2142364	asmbl_6739	2142419	2142420	56
Chr2	-	asmbl_6744	2178432	2178433	asmbl_6745	2178436	2178437	4
Chr2	+	asmbl_6778	2521766	2521767	asmbl_6779	2521779	2521780	13
Chr2	+	asmbl_6778	2521766	2521767	asmbl_6781	2521779	2521780	13
Chr2	+	asmbl_6779	2521779	2521780	asmbl_6783	2521766	2521767	13
Chr2	+	asmbl_6781	2521779	2521780	asmbl_6783	2521766	2521767	13
Chr2	+	asmbl_6778	2522161	2522162	asmbl_6781	2521994	2521995	167
Chr2	+	asmbl_6781	2521994	2521995	asmbl_6779	2522161	2522162	167
Chr2	+	asmbl_6781	2521994	2521995	asmbl_6783	2522161	2522162	167
Chr2	+	asmbl_6807	2641567	2641568	asmbl_6809	2641605	2641606	38
Chr2	+	asmbl_6809	2641605	2641606	asmbl_6808	2641567	2641568	38
Chr2	+	asmbl_6841	2838795	2838796	asmbl_6842	2838771	2838772	24
Chr2	-	asmbl_6845	2859338	2859339	asmbl_6847	2859320	2859321	18
Chr2	-	asmbl_6845	2859338	2859339	asmbl_6851	2859320	2859321	18
Chr2	-	asmbl_6845	2859338	2859339	asmbl_6852	2859320	2859321	18
Chr2	-	asmbl_6847	2859320	2859321	asmbl_6846	2859338	2859339	18
Chr2	-	asmbl_6847	2859320	2859321	asmbl_6850	2859338	2859339	18
Chr2	-	asmbl_6851	2859320	2859321	asmbl_6846	2859338	2859339	18
Chr2	-	asmbl_6851	2859320	2859321	asmbl_6850	2859338	2859339	18
Chr2	-	asmbl_6852	2859320	2859321	asmbl_6846	2859338	2859339	18
Chr2	-	asmbl_6852	2859320	2859321	asmbl_6850	2859338	2859339	18
Chr2	+	asmbl_6884	3000677	3000678	asmbl_6886	3000658	3000659	19
Chr2	+	asmbl_6884	2998715	2998716	asmbl_6887	2998772	2998773	57
Chr2	+	asmbl_6887	2998772	2998773	asmbl_6885	2998715	2998716	57
Chr2	+	asmbl_6900	3124068	3124069	asmbl_6901	3124059	3124060	9
Chr2	+	asmbl_6903	3132624	3132625	asmbl_6904	3135045	3135046	2421
Chr2	-	asmbl_6908	3151262	3151263	asmbl_6909	3151284	3151285	22
Chr2	-	asmbl_6918	3232808	3232809	asmbl_6921	3232814	3232815	6
Chr2	-	asmbl_6921	3232814	3232815	asmbl_6919	3232808	3232809	6
Chr2	-	asmbl_6921	3232814	3232815	asmbl_6920	3232808	3232809	6
Chr2	-	asmbl_6919	3232315	3232316	asmbl_6920	3232302	3232303	13
Chr2	+	asmbl_6946	3340660	3340661	asmbl_6947	3340672	3340673	12
Chr2	+	asmbl_6958	3413388	3413389	asmbl_6959	3413320	3413321	68
Chr2	-	asmbl_6967	3442748	3442749	asmbl_6968	3442775	3442776	27
Chr2	-	asmbl_7019	3709718	3709719	asmbl_7021	3709747	3709748	29
Chr2	-	asmbl_7019	3709718	3709719	asmbl_7022	3709747	3709748	29
Chr2	-	asmbl_7021	3709747	3709748	asmbl_7020	3709718	3709719	29
Chr2	-	asmbl_7022	3709747	3709748	asmbl_7020	3709718	3709719	29
Chr2	+	asmbl_7104	4141892	4141893	asmbl_7105	4141887	4141888	5
Chr2	-	asmbl_7107	4173864	4173865	asmbl_7112	4173893	4173894	29
Chr2	-	asmbl_7112	4173893	4173894	asmbl_7108	4173864	4173865	29
Chr2	-	asmbl_7112	4173893	4173894	asmbl_7110	4173864	4173865	29
Chr2	-	asmbl_7112	4173893	4173894	asmbl_7111	4173864	4173865	29
Chr2	-	asmbl_7117	4271546	4271547	asmbl_7119	4271562	4271563	16
Chr2	-	asmbl_7119	4271562	4271563	asmbl_7118	4271546	4271547	16
Chr2	-	asmbl_7188	4689210	4689211	asmbl_7189	4689492	4689493	282
Chr2	+	asmbl_7237	4987546	4987547	asmbl_7239	4987544	4987545	2
Chr2	+	asmbl_7237	4987546	4987547	asmbl_7241	4987544	4987545	2
Chr2	+	asmbl_7237	4987774	4987775	asmbl_7241	4987726	4987727	48
Chr2	+	asmbl_7241	4987726	4987727	asmbl_7239	4987774	4987775	48
Chr2	-	asmbl_7254	5061847	5061848	asmbl_7257	5061852	5061853	5
Chr2	-	asmbl_7257	5061852	5061853	asmbl_7255	5061847	5061848	5
Chr2	-	asmbl_7257	5061852	5061853	asmbl_7256	5061847	5061848	5
Chr2	-	asmbl_7297	5347344	5347345	asmbl_7298	5347338	5347339	6
Chr2	-	asmbl_7321	5479516	5479517	asmbl_7322	5479430	5479431	86
Chr2	+	asmbl_7323	5484560	5484561	asmbl_7324	5484564	5484565	4
Chr2	+	asmbl_7324	5484564	5484565	asmbl_7325	5484560	5484561	4
Chr2	+	asmbl_7328	5505655	5505656	asmbl_7333	5505805	5505806	150
Chr2	+	asmbl_7333	5505805	5505806	asmbl_7329	5505655	5505656	150
Chr2	+	asmbl_7333	5505805	5505806	asmbl_7330	5505655	5505656	150
Chr2	+	asmbl_7333	5505805	5505806	asmbl_7331	5505655	5505656	150
Chr2	+	asmbl_7333	5505805	5505806	asmbl_7332	5505655	5505656	150
Chr2	+	asmbl_7333	5505805	5505806	asmbl_7334	5505655	5505656	150
Chr2	-	asmbl_7382	5799375	5799376	asmbl_7385	5799347	5799348	28
Chr2	-	asmbl_7385	5799347	5799348	asmbl_7383	5799375	5799376	28
Chr2	-	asmbl_7385	5799347	5799348	asmbl_7384	5799375	5799376	28
Chr2	+	asmbl_7393	5845417	5845418	asmbl_7395	5845413	5845414	4
Chr2	+	asmbl_7415	6062525	6062526	asmbl_7418	6062648	6062649	123
Chr2	-	asmbl_7431	6120014	6120015	asmbl_7432	6119966	6119967	48
Chr2	-	asmbl_7435	6132504	6132505	asmbl_7436	6132506	6132507	2
Chr2	-	asmbl_7435	6132504	6132505	asmbl_7437	6132552	6132553	48
Chr2	-	asmbl_7436	6132506	6132507	asmbl_7437	6132552	6132553	46
Chr2	-	asmbl_7483	6511640	6511641	asmbl_7484	6511332	6511333	308
Chr2	-	asmbl_7483	6511640	6511641	asmbl_7486	6511332	6511333	308
Chr2	-	asmbl_7484	6511332	6511333	asmbl_7488	6511640	6511641	308
Chr2	-	asmbl_7484	6511332	6511333	asmbl_7489	6511640	6511641	308
Chr2	-	asmbl_7486	6511332	6511333	asmbl_7488	6511640	6511641	308
Chr2	-	asmbl_7486	6511332	6511333	asmbl_7489	6511640	6511641	308
Chr2	-	asmbl_7496	6532389	6532390	asmbl_7497	6532801	6532802	412
Chr2	-	asmbl_7497	6532801	6532802	asmbl_7501	6532389	6532390	412
Chr2	+	asmbl_7535	6717236	6717237	asmbl_7537	6717240	6717241	4
Chr2	+	asmbl_7537	6717240	6717241	asmbl_7536	6717236	6717237	4
Chr2	-	asmbl_7543	6727980	6727981	asmbl_7544	6728000	6728001	20
Chr2	+	asmbl_7550	6791489	6791490	asmbl_7551	6791493	6791494	4
Chr2	+	asmbl_7554	6791493	6791494	asmbl_7556	6791489	6791490	4
Chr2	+	asmbl_7563	6812575	6812576	asmbl_7564	6812665	6812666	90
Chr2	+	asmbl_7589	7083524	7083525	asmbl_7590	7083528	7083529	4
Chr2	-	asmbl_7616	7314248	7314249	asmbl_7617	7314314	7314315	66
Chr2	+	asmbl_7671	8012470	8012471	asmbl_7672	8012462	8012463	8
Chr2	+	asmbl_7690	8215199	8215200	asmbl_7691	8213343	8213344	1856
Chr2	+	asmbl_7717	8492922	8492923	asmbl_7718	8492918	8492919	4
Chr2	-	asmbl_7767	8979495	8979496	asmbl_7769	8979490	8979491	5
Chr2	-	asmbl_7769	8979490	8979491	asmbl_7768	8979495	8979496	5
Chr2	+	asmbl_7788	9085158	9085159	asmbl_7789	9085189	9085190	31
Chr2	+	asmbl_7789	9085189	9085190	asmbl_7790	9085158	9085159	31
Chr2	+	asmbl_7794	9262306	9262307	asmbl_7795	9262316	9262317	10
Chr2	-	asmbl_7811	9516509	9516510	asmbl_7812	9516484	9516485	25
Chr2	+	asmbl_7837	9904533	9904534	asmbl_7838	9904537	9904538	4
Chr2	+	asmbl_7838	9904537	9904538	asmbl_7839	9904533	9904534	4
Chr2	-	asmbl_7840	9919140	9919141	asmbl_7841	9918362	9918363	778
Chr2	+	asmbl_7906	10437574	10437575	asmbl_7907	10437742	10437743	168
Chr2	+	asmbl_7907	10437742	10437743	asmbl_7908	10437574	10437575	168
Chr2	+	asmbl_7923	10760688	10760689	asmbl_7925	10760660	10760661	28
Chr2	+	asmbl_7925	10760660	10760661	asmbl_7924	10760688	10760689	28
Chr2	+	asmbl_7942	10964875	10964876	asmbl_7943	10962459	10962460	2416
Chr2	-	asmbl_7944	10974667	10974668	asmbl_7947	10974748	10974749	81
Chr2	-	asmbl_7981	11357387	11357388	asmbl_7982	11357335	11357336	52
Chr2	-	asmbl_7991	11430888	11430889	asmbl_7992	11430901	11430902	13
Chr2	-	asmbl_7995	11474397	11474398	asmbl_7996	11474383	11474384	14
Chr2	-	asmbl_8062	12337078	12337079	asmbl_8063	12337050	12337051	28
Chr2	-	asmbl_8069	12381853	12381854	asmbl_8072	12381836	12381837	17
Chr2	-	asmbl_8072	12381836	12381837	asmbl_8071	12381853	12381854	17
Chr2	-	asmbl_8086	12506433	12506434	asmbl_8088	12506416	12506417	17
Chr2	+	asmbl_8095	12587448	12587449	asmbl_8096	12587440	12587441	8
Chr2	+	asmbl_8157	13156719	13156720	asmbl_8159	13156744	13156745	25
Chr2	+	asmbl_8157	13156719	13156720	asmbl_8160	13156744	13156745	25
Chr2	+	asmbl_8157	13156719	13156720	asmbl_8161	13156723	13156724	4
Chr2	+	asmbl_8159	13156744	13156745	asmbl_8161	13156723	13156724	21
Chr2	+	asmbl_8159	13156744	13156745	asmbl_8158	13156719	13156720	25
Chr2	+	asmbl_8159	13156744	13156745	asmbl_8162	13156719	13156720	25
Chr2	+	asmbl_8159	13156744	13156745	asmbl_8163	13156719	13156720	25
Chr2	+	asmbl_8159	13156744	13156745	asmbl_8164	13156719	13156720	25
Chr2	+	asmbl_8160	13156744	13156745	asmbl_8161	13156723	13156724	21
Chr2	+	asmbl_8160	13156744	13156745	asmbl_8158	13156719	13156720	25
Chr2	+	asmbl_8160	13156744	13156745	asmbl_8162	13156719	13156720	25
Chr2	+	asmbl_8160	13156744	13156745	asmbl_8163	13156719	13156720	25
Chr2	+	asmbl_8160	13156744	13156745	asmbl_8164	13156719	13156720	25
Chr2	+	asmbl_8161	13156723	13156724	asmbl_8158	13156719	13156720	4
Chr2	+	asmbl_8161	13156723	13156724	asmbl_8162	13156719	13156720	4
Chr2	+	asmbl_8161	13156723	13156724	asmbl_8163	13156719	13156720	4
Chr2	+	asmbl_8161	13156723	13156724	asmbl_8164	13156719	13156720	4
Chr2	-	asmbl_8169	13226679	13226680	asmbl_8170	13226674	13226675	5
Chr2	+	asmbl_8177	13315421	13315422	asmbl_8178	13315418	13315419	3
Chr2	-	asmbl_8182	13362978	13362979	asmbl_8183	13363080	13363081	102
Chr2	-	asmbl_8182	13363226	13363227	asmbl_8186	13363223	13363224	3
Chr2	-	asmbl_8186	13363223	13363224	asmbl_8183	13363226	13363227	3
Chr2	-	asmbl_8183	13361794	13361795	asmbl_8185	13361789	13361790	5
Chr2	+	asmbl_8199	13568160	13568161	asmbl_8200	13568462	13568463	302
Chr2	+	asmbl_8214	13864095	13864096	asmbl_8216	13864078	13864079	17
Chr2	-	asmbl_8223	13945715	13945716	asmbl_8225	13945677	13945678	38
Chr2	-	asmbl_8225	13945677	13945678	asmbl_8224	13945715	13945716	38
Chr2	-	asmbl_8225	13945677	13945678	asmbl_8226	13945715	13945716	38
Chr2	+	asmbl_8271	14964505	14964506	asmbl_8272	14964730	14964731	225
Chr2	+	asmbl_8271	14964505	14964506	asmbl_8273	14964599	14964600	94
Chr2	-	asmbl_8305	15439559	15439560	asmbl_8306	15439550	15439551	9
Chr2	-	asmbl_8305	15439559	15439560	asmbl_8308	15439550	15439551	9
Chr2	-	asmbl_8306	15439550	15439551	asmbl_8310	15439559	15439560	9
Chr2	-	asmbl_8306	15439550	15439551	asmbl_8311	15439559	15439560	9
Chr2	-	asmbl_8308	15439550	15439551	asmbl_8310	15439559	15439560	9
Chr2	-	asmbl_8308	15439550	15439551	asmbl_8311	15439559	15439560	9
Chr2	-	asmbl_8305	15439881	15439882	asmbl_8308	15440044	15440045	163
Chr2	-	asmbl_8305	15439881	15439882	asmbl_8310	15440044	15440045	163
Chr2	-	asmbl_8305	15439881	15439882	asmbl_8311	15440044	15440045	163
Chr2	-	asmbl_8308	15440044	15440045	asmbl_8306	15439881	15439882	163
Chr2	-	asmbl_8310	15440044	15440045	asmbl_8306	15439881	15439882	163
Chr2	-	asmbl_8311	15440044	15440045	asmbl_8306	15439881	15439882	163
Chr2	-	asmbl_8346	15647487	15647488	asmbl_8347	15647510	15647511	23
Chr2	-	asmbl_8346	15649467	15649468	asmbl_8348	15649374	15649375	93
Chr2	-	asmbl_8348	15649374	15649375	asmbl_8347	15649467	15649468	93
Chr2	+	asmbl_8372	15735055	15735056	asmbl_8373	15735088	15735089	33
Chr2	+	asmbl_8372	15735055	15735056	asmbl_8374	15735108	15735109	53
Chr2	+	asmbl_8372	15735055	15735056	asmbl_8375	15735088	15735089	33
Chr2	+	asmbl_8372	15735055	15735056	asmbl_8376	15735108	15735109	53
Chr2	+	asmbl_8373	15735088	15735089	asmbl_8374	15735108	15735109	20
Chr2	+	asmbl_8373	15735088	15735089	asmbl_8376	15735108	15735109	20
Chr2	+	asmbl_8374	15735108	15735109	asmbl_8375	15735088	15735089	20
Chr2	+	asmbl_8375	15735088	15735089	asmbl_8376	15735108	15735109	20
Chr2	-	asmbl_8478	17243158	17243159	asmbl_8479	17243164	17243165	6
Chr2	-	asmbl_8504	17487718	17487719	asmbl_8505	17487714	17487715	4
Chr2	-	asmbl_8504	17491397	17491398	asmbl_8505	17491423	17491424	26
Chr2	+	asmbl_8511	17529198	17529199	asmbl_8514	17529208	17529209	10
Chr2	+	asmbl_8514	17529208	17529209	asmbl_8513	17529198	17529199	10
Chr2	+	asmbl_8514	17529208	17529209	asmbl_8515	17529198	17529199	10
Chr2	+	asmbl_8520	17569469	17569470	asmbl_8522	17570946	17570947	1477
Chr2	+	asmbl_8522	17570946	17570947	asmbl_8523	17569469	17569470	1477
Chr2	+	asmbl_8578	18247190	18247191	asmbl_8579	18246994	18246995	196
Chr2	+	asmbl_8599	18560217	18560218	asmbl_8600	18560082	18560083	135
Chr2	+	asmbl_8599	18560217	18560218	asmbl_8601	18560082	18560083	135
Chr2	+	asmbl_8599	18560217	18560218	asmbl_8602	18560082	18560083	135
Chr2	+	asmbl_8599	18559754	18559755	asmbl_8601	18559750	18559751	4
Chr2	+	asmbl_8601	18559750	18559751	asmbl_8600	18559754	18559755	4
Chr2	+	asmbl_8615	18764424	18764425	asmbl_8617	18764107	18764108	317
Chr2	-	asmbl_8643	18991074	18991075	asmbl_8644	18991079	18991080	5
Chr2	-	asmbl_8643	18991074	18991075	asmbl_8646	18991079	18991080	5
Chr2	-	asmbl_8644	18991079	18991080	asmbl_8645	18991074	18991075	5
Chr2	-	asmbl_8644	18991079	18991080	asmbl_8647	18991074	18991075	5
Chr2	-	asmbl_8646	18991079	18991080	asmbl_8645	18991074	18991075	5
Chr2	-	asmbl_8646	18991079	18991080	asmbl_8647	18991074	18991075	5
Chr2	-	asmbl_8660	19099388	19099389	asmbl_8661	19099393	19099394	5
Chr2	-	asmbl_8682	19298282	19298283	asmbl_8683	19298270	19298271	12
Chr2	+	asmbl_8701	19378004	19378005	asmbl_8702	19377941	19377942	63
Chr2	+	asmbl_8701	19378153	19378154	asmbl_8709	19378108	19378109	45
Chr2	+	asmbl_8709	19378108	19378109	asmbl_8702	19378153	19378154	45
Chr2	+	asmbl_8750	19785639	19785640	asmbl_8753	19785647	19785648	8
Chr2	+	asmbl_8760	19877037	19877038	asmbl_8761	19877034	19877035	3
Chr2	+	asmbl_8870	21052879	21052880	asmbl_8871	21052915	21052916	36
Chr2	+	asmbl_8870	21052879	21052880	asmbl_8873	21052915	21052916	36
Chr2	-	asmbl_8885	21116155	21116156	asmbl_8886	21116150	21116151	5
Chr2	+	asmbl_8903	21314243	21314244	asmbl_8905	21314204	21314205	39
Chr2	+	asmbl_8903	21314243	21314244	asmbl_8906	21314246	21314247	3
Chr2	+	asmbl_8905	21314204	21314205	asmbl_8906	21314246	21314247	42
Chr2	+	asmbl_8905	21314204	21314205	asmbl_8904	21314243	21314244	39
Chr2	+	asmbl_8906	21314246	21314247	asmbl_8904	21314243	21314244	3
Chr2	-	asmbl_8916	21406241	21406242	asmbl_8917	21406277	21406278	36
Chr2	-	asmbl_8916	21406241	21406242	asmbl_8918	21406277	21406278	36
Chr2	-	asmbl_8916	21406241	21406242	asmbl_8919	21406277	21406278	36
Chr2	-	asmbl_8987	21951565	21951566	asmbl_8988	21951572	21951573	7
Chr2	+	asmbl_8989	21973914	21973915	asmbl_8990	21973897	21973898	17
Chr2	+	asmbl_8998	22007634	22007635	asmbl_8999	22007555	22007556	79
Chr2	+	asmbl_9011	22090204	22090205	asmbl_9012	22090325	22090326	121
Chr2	-	asmbl_9037	22314823	22314824	asmbl_9038	22314805	22314806	18
Chr2	-	asmbl_9052	22361034	22361035	asmbl_9054	22361222	22361223	188
Chr2	-	asmbl_9068	22441772	22441773	asmbl_9069	22441787	22441788	15
Chr2	-	asmbl_9119	22874252	22874253	asmbl_9120	22874256	22874257	4
Chr2	+	asmbl_9123	22886645	22886646	asmbl_9124	22886740	22886741	95
Chr2	+	asmbl_9123	22886645	22886646	asmbl_9126	22886740	22886741	95
Chr2	+	asmbl_9124	22886740	22886741	asmbl_9127	22886645	22886646	95
Chr2	+	asmbl_9123	22889317	22889318	asmbl_9124	22889274	22889275	43
Chr2	+	asmbl_9124	22889274	22889275	asmbl_9125	22889317	22889318	43
Chr2	+	asmbl_9126	22886740	22886741	asmbl_9127	22886645	22886646	95
Chr2	-	asmbl_9144	22977524	22977525	asmbl_9145	22977520	22977521	4
Chr2	-	asmbl_9145	22977520	22977521	asmbl_9146	22977524	22977525	4
Chr2	+	asmbl_9221	23474588	23474589	asmbl_9222	23474858	23474859	270
Chr2	-	asmbl_9268	23758835	23758836	asmbl_9269	23758859	23758860	24
Chr2	+	asmbl_9272	23763741	23763742	asmbl_9273	23763737	23763738	4
Chr2	-	asmbl_9281	23852078	23852079	asmbl_9283	23852080	23852081	2
Chr2	-	asmbl_9283	23852080	23852081	asmbl_9282	23852078	23852079	2
Chr2	-	asmbl_9286	23868733	23868734	asmbl_9288	23868880	23868881	147
Chr2	-	asmbl_9288	23868880	23868881	asmbl_9287	23868733	23868734	147
Chr2	-	asmbl_9310	23937972	23937973	asmbl_9311	23937959	23937960	13
Chr2	-	asmbl_9336	24094903	24094904	asmbl_9337	24094932	24094933	29
Chr2	-	asmbl_9345	24168106	24168107	asmbl_9347	24168287	24168288	181
Chr2	-	asmbl_9347	24168287	24168288	asmbl_9346	24168106	24168107	181
Chr2	-	asmbl_9347	24168287	24168288	asmbl_9348	24168106	24168107	181
Chr2	-	asmbl_9347	24168287	24168288	asmbl_9349	24168106	24168107	181
Chr2	+	asmbl_9352	24192883	24192884	asmbl_9356	24192876	24192877	7
Chr2	+	asmbl_9356	24192876	24192877	asmbl_9353	24192883	24192884	7
Chr2	+	asmbl_9356	24192876	24192877	asmbl_9354	24192883	24192884	7
Chr2	-	asmbl_9366	24267643	24267644	asmbl_9370	24267432	24267433	211
Chr2	-	asmbl_9370	24267432	24267433	asmbl_9367	24267484	24267485	52
Chr2	-	asmbl_9370	24267432	24267433	asmbl_9369	24267643	24267644	211
Chr2	+	asmbl_9376	24344949	24344950	asmbl_9377	24345004	24345005	55
Chr2	+	asmbl_9393	24512631	24512632	asmbl_9394	24512692	24512693	61
Chr2	+	asmbl_9393	24518282	24518283	asmbl_9395	24518286	24518287	4
Chr2	+	asmbl_9416	24702362	24702363	asmbl_9417	24702352	24702353	10
Chr2	+	asmbl_9416	24702362	24702363	asmbl_9418	24702352	24702353	10
Chr2	-	asmbl_9419	24713474	24713475	asmbl_9420	24713579	24713580	105
Chr2	+	asmbl_9434	24774194	24774195	asmbl_9435	24774184	24774185	10
Chr2	+	asmbl_9449	24910218	24910219	asmbl_9451	24910265	24910266	47
Chr2	+	asmbl_9451	24910265	24910266	asmbl_9452	24910218	24910219	47
Chr2	-	asmbl_9598	25945961	25945962	asmbl_9602	25945941	25945942	20
Chr2	+	asmbl_9698	26614886	26614887	asmbl_9700	26614968	26614969	82
Chr2	+	asmbl_9700	26614968	26614969	asmbl_9699	26614886	26614887	82
Chr2	+	asmbl_9700	26614968	26614969	asmbl_9702	26614886	26614887	82
Chr2	+	asmbl_9718	26778812	26778813	asmbl_9720	26778934	26778935	122
Chr2	+	asmbl_9718	26778812	26778813	asmbl_9721	26778934	26778935	122
Chr2	+	asmbl_9718	26778812	26778813	asmbl_9723	26778934	26778935	122
Chr2	+	asmbl_9720	26778934	26778935	asmbl_9722	26778812	26778813	122
Chr2	+	asmbl_9718	26780745	26780746	asmbl_9720	26780609	26780610	136
Chr2	+	asmbl_9718	26780745	26780746	asmbl_9723	26780609	26780610	136
Chr2	+	asmbl_9720	26780609	26780610	asmbl_9721	26780745	26780746	136
Chr2	+	asmbl_9721	26778934	26778935	asmbl_9722	26778812	26778813	122
Chr2	+	asmbl_9723	26778934	26778935	asmbl_9722	26778812	26778813	122
Chr2	+	asmbl_9723	26780609	26780610	asmbl_9721	26780745	26780746	136
Chr2	+	asmbl_9720	26779904	26779905	asmbl_9722	26779167	26779168	737
Chr2	+	asmbl_9722	26779167	26779168	asmbl_9723	26779109	26779110	58
Chr2	-	asmbl_9753	26980710	26980711	asmbl_9756	26980746	26980747	36
Chr2	-	asmbl_9753	26980710	26980711	asmbl_9757	26980746	26980747	36
Chr2	-	asmbl_9753	26980710	26980711	asmbl_9758	26980642	26980643	68
Chr2	-	asmbl_9756	26980746	26980747	asmbl_9758	26980642	26980643	104
Chr2	-	asmbl_9756	26980746	26980747	asmbl_9754	26980710	26980711	36
Chr2	-	asmbl_9756	26980746	26980747	asmbl_9755	26980710	26980711	36
Chr2	-	asmbl_9757	26980746	26980747	asmbl_9758	26980642	26980643	104
Chr2	-	asmbl_9757	26980746	26980747	asmbl_9754	26980710	26980711	36
Chr2	-	asmbl_9757	26980746	26980747	asmbl_9755	26980710	26980711	36
Chr2	-	asmbl_9758	26980642	26980643	asmbl_9754	26980710	26980711	68
Chr2	-	asmbl_9758	26980642	26980643	asmbl_9755	26980710	26980711	68
Chr2	-	asmbl_9773	27023665	27023666	asmbl_9774	27023696	27023697	31
Chr2	+	asmbl_9823	27310372	27310373	asmbl_9826	27310640	27310641	268
Chr2	+	asmbl_9826	27310640	27310641	asmbl_9824	27310372	27310373	268
Chr2	+	asmbl_9826	27310640	27310641	asmbl_9825	27310372	27310373	268
Chr2	+	asmbl_9921	28210378	28210379	asmbl_9924	28210383	28210384	5
Chr2	+	asmbl_9924	28210383	28210384	asmbl_9923	28210378	28210379	5
Chr2	-	asmbl_9936	28285193	28285194	asmbl_9938	28285223	28285224	30
Chr2	-	asmbl_9938	28285223	28285224	asmbl_9937	28285193	28285194	30
Chr2	-	asmbl_9976	28544867	28544868	asmbl_9978	28544878	28544879	11
Chr2	-	asmbl_9978	28544878	28544879	asmbl_9977	28544867	28544868	11
Chr2	-	asmbl_9978	28544878	28544879	asmbl_9981	28544867	28544868	11
Chr2	+	asmbl_10022	28767655	28767656	asmbl_10023	28767651	28767652	4
Chr2	+	asmbl_10030	28799129	28799130	asmbl_10031	28799187	28799188	58
Chr2	-	asmbl_10050	28936813	28936814	asmbl_10051	28936816	28936817	3
Chr2	-	asmbl_10051	28936816	28936817	asmbl_10052	28936813	28936814	3
Chr2	+	asmbl_10103	29267551	29267552	asmbl_10104	29267522	29267523	29
Chr2	-	asmbl_10126	29453519	29453520	asmbl_10127	29453515	29453516	4
Chr2	+	asmbl_10146	29589191	29589192	asmbl_10148	29589218	29589219	27
Chr2	+	asmbl_10148	29589218	29589219	asmbl_10147	29589191	29589192	27
Chr2	+	asmbl_10148	29589218	29589219	asmbl_10149	29589191	29589192	27
Chr2	-	asmbl_10171	29724328	29724329	asmbl_10176	29724326	29724327	2
Chr2	-	asmbl_10176	29724326	29724327	asmbl_10172	29724328	29724329	2
Chr2	-	asmbl_10176	29724326	29724327	asmbl_10174	29724328	29724329	2
Chr2	+	asmbl_10198	29816211	29816212	asmbl_10199	29816429	29816430	218
Chr2	+	asmbl_10205	29855450	29855451	asmbl_10207	29855478	29855479	28
Chr2	+	asmbl_10207	29855478	29855479	asmbl_10206	29855450	29855451	28
Chr2	+	asmbl_10263	30140266	30140267	asmbl_10264	30140258	30140259	8
Chr2	+	asmbl_10263	30141657	30141658	asmbl_10265	30141706	30141707	49
Chr2	+	asmbl_10265	30141706	30141707	asmbl_10264	30141657	30141658	49
Chr2	-	asmbl_10399	30959001	30959002	asmbl_10402	30958998	30958999	3
Chr2	-	asmbl_10425	31053165	31053166	asmbl_10426	31053137	31053138	28
Chr2	+	asmbl_10468	31294249	31294250	asmbl_10469	31294222	31294223	27
Chr2	-	asmbl_10504	31530797	31530798	asmbl_10505	31530800	31530801	3
Chr2	-	asmbl_10504	31530797	31530798	asmbl_10506	31530800	31530801	3
Chr2	-	asmbl_10540	31754142	31754143	asmbl_10541	31753983	31753984	159
Chr2	+	asmbl_10556	31902967	31902968	asmbl_10559	31903295	31903296	328
Chr2	+	asmbl_10559	31903295	31903296	asmbl_10561	31902967	31902968	328
Chr2	-	asmbl_10565	31914356	31914357	asmbl_10566	31914344	31914345	12
Chr2	-	asmbl_10565	31914356	31914357	asmbl_10568	31914344	31914345	12
Chr2	-	asmbl_10565	31914356	31914357	asmbl_10569	31914344	31914345	12
Chr2	-	asmbl_10566	31914344	31914345	asmbl_10570	31914356	31914357	12
Chr2	-	asmbl_10568	31914344	31914345	asmbl_10570	31914356	31914357	12
Chr2	-	asmbl_10569	31914344	31914345	asmbl_10570	31914356	31914357	12
Chr2	+	asmbl_10571	31915299	31915300	asmbl_10572	31915302	31915303	3
Chr2	-	asmbl_10606	32088719	32088720	asmbl_10608	32088782	32088783	63
Chr2	-	asmbl_10629	32261091	32261092	asmbl_10630	32261095	32261096	4
Chr2	+	asmbl_10653	32371313	32371314	asmbl_10654	32371184	32371185	129
Chr2	+	asmbl_10654	32371184	32371185	asmbl_10655	32371313	32371314	129
Chr2	+	asmbl_10653	32371872	32371873	asmbl_10655	32371825	32371826	47
Chr2	+	asmbl_10655	32371825	32371826	asmbl_10654	32371872	32371873	47
Chr2	+	asmbl_10677	32554642	32554643	asmbl_10678	32553056	32553057	1586
Chr2	+	asmbl_10677	32554642	32554643	asmbl_10679	32553136	32553137	1506
Chr2	+	asmbl_10678	32553056	32553057	asmbl_10679	32553136	32553137	80
Chr2	-	asmbl_10681	32570431	32570432	asmbl_10683	32570453	32570454	22
Chr2	-	asmbl_10683	32570453	32570454	asmbl_10682	32570431	32570432	22
Chr2	-	asmbl_10683	32570453	32570454	asmbl_10685	32570431	32570432	22
Chr2	+	asmbl_10689	32598445	32598446	asmbl_10690	32598437	32598438	8
Chr2	-	asmbl_10710	32718889	32718890	asmbl_10711	32718871	32718872	18
Chr2	-	asmbl_10725	32864166	32864167	asmbl_10731	32864171	32864172	5
Chr2	-	asmbl_10731	32864171	32864172	asmbl_10726	32864166	32864167	5
Chr2	-	asmbl_10731	32864171	32864172	asmbl_10727	32864166	32864167	5
Chr2	-	asmbl_10731	32864171	32864172	asmbl_10728	32864166	32864167	5
Chr2	-	asmbl_10731	32864171	32864172	asmbl_10729	32864166	32864167	5
Chr2	-	asmbl_10731	32864171	32864172	asmbl_10730	32864166	32864167	5
Chr2	+	asmbl_10739	32906996	32906997	asmbl_10740	32907012	32907013	16
Chr2	+	asmbl_10744	32932300	32932301	asmbl_10746	32932305	32932306	5
Chr2	+	asmbl_10752	32956427	32956428	asmbl_10753	32956433	32956434	6
Chr2	+	asmbl_10820	33380870	33380871	asmbl_10821	33380596	33380597	274
Chr2	+	asmbl_10830	33424556	33424557	asmbl_10831	33424554	33424555	2
Chr2	+	asmbl_10854	33590261	33590262	asmbl_10855	33590180	33590181	81
Chr2	+	asmbl_10922	33962735	33962736	asmbl_10923	33962730	33962731	5
Chr2	+	asmbl_10923	33962730	33962731	asmbl_10924	33962735	33962736	5
Chr2	+	asmbl_10923	33962730	33962731	asmbl_10925	33962735	33962736	5
Chr2	+	asmbl_10923	33962730	33962731	asmbl_10926	33962735	33962736	5
Chr2	+	asmbl_10922	33960806	33960807	asmbl_10927	33960840	33960841	34
Chr2	-	asmbl_10936	33989153	33989154	asmbl_10937	33989177	33989178	24
Chr2	-	asmbl_10952	34087326	34087327	asmbl_10957	34087374	34087375	48
Chr2	-	asmbl_10959	34113426	34113427	asmbl_10960	34113462	34113463	36
Chr2	-	asmbl_10963	34143362	34143363	asmbl_10970	34146222	34146223	2860
Chr2	+	asmbl_10983	34177536	34177537	asmbl_10986	34177502	34177503	34
Chr2	+	asmbl_10986	34177502	34177503	asmbl_10984	34177536	34177537	34
Chr2	+	asmbl_10986	34177502	34177503	asmbl_10987	34177536	34177537	34
Chr2	+	asmbl_10996	34244331	34244332	asmbl_10997	34244320	34244321	11
Chr2	-	asmbl_11027	34354025	34354026	asmbl_11028	34354012	34354013	13
Chr2	+	asmbl_11075	34641480	34641481	asmbl_11076	34641476	34641477	4
Chr2	+	asmbl_11097	34832043	34832044	asmbl_11101	34832150	34832151	107
Chr2	+	asmbl_11101	34832150	34832151	asmbl_11099	34832043	34832044	107
Chr2	+	asmbl_11101	34832150	34832151	asmbl_11100	34832043	34832044	107
Chr2	+	asmbl_11128	34924861	34924862	asmbl_11130	34924856	34924857	5
Chr2	+	asmbl_11130	34924856	34924857	asmbl_11129	34924861	34924862	5
Chr2	-	asmbl_11137	34945588	34945589	asmbl_11138	34946050	34946051	462
Chr2	+	asmbl_11143	34978466	34978467	asmbl_11145	34978461	34978462	5
Chr2	+	asmbl_11145	34978461	34978462	asmbl_11144	34978466	34978467	5
Chr2	-	asmbl_11159	35052849	35052850	asmbl_11160	35052845	35052846	4
Chr2	-	asmbl_11171	35082526	35082527	asmbl_11172	35082046	35082047	480
Chr2	-	asmbl_11180	35088226	35088227	asmbl_11182	35088187	35088188	39
Chr2	-	asmbl_11195	35173912	35173913	asmbl_11199	35173850	35173851	62
Chr2	-	asmbl_11195	35173912	35173913	asmbl_11200	35173850	35173851	62
Chr2	-	asmbl_11195	35173912	35173913	asmbl_11202	35173850	35173851	62
Chr2	-	asmbl_11199	35173850	35173851	asmbl_11196	35173912	35173913	62
Chr2	-	asmbl_11199	35173850	35173851	asmbl_11197	35173912	35173913	62
Chr2	-	asmbl_11199	35173850	35173851	asmbl_11198	35173912	35173913	62
Chr2	-	asmbl_11199	35173850	35173851	asmbl_11201	35173912	35173913	62
Chr2	-	asmbl_11200	35173850	35173851	asmbl_11196	35173912	35173913	62
Chr2	-	asmbl_11200	35173850	35173851	asmbl_11197	35173912	35173913	62
Chr2	-	asmbl_11200	35173850	35173851	asmbl_11198	35173912	35173913	62
Chr2	-	asmbl_11200	35173850	35173851	asmbl_11201	35173912	35173913	62
Chr2	-	asmbl_11202	35173850	35173851	asmbl_11196	35173912	35173913	62
Chr2	-	asmbl_11202	35173850	35173851	asmbl_11197	35173912	35173913	62
Chr2	-	asmbl_11202	35173850	35173851	asmbl_11198	35173912	35173913	62
Chr2	-	asmbl_11202	35173850	35173851	asmbl_11201	35173912	35173913	62
Chr2	-	asmbl_11197	35177963	35177964	asmbl_11198	35177891	35177892	72
Chr2	-	asmbl_11197	35177963	35177964	asmbl_11200	35177891	35177892	72
Chr2	+	asmbl_11216	35228534	35228535	asmbl_11218	35228527	35228528	7
Chr2	+	asmbl_11216	35228534	35228535	asmbl_11219	35228527	35228528	7
Chr2	+	asmbl_11218	35228527	35228528	asmbl_11217	35228534	35228535	7
Chr2	+	asmbl_11218	35228527	35228528	asmbl_11220	35228534	35228535	7
Chr2	+	asmbl_11219	35228527	35228528	asmbl_11217	35228534	35228535	7
Chr2	+	asmbl_11219	35228527	35228528	asmbl_11220	35228534	35228535	7
Chr2	-	asmbl_11274	35451817	35451818	asmbl_11275	35451885	35451886	68
Chr2	-	asmbl_11275	35451885	35451886	asmbl_11277	35451817	35451818	68
Chr2	-	asmbl_11323	35655460	35655461	asmbl_11326	35655429	35655430	31
Chr2	-	asmbl_11326	35655429	35655430	asmbl_11324	35655460	35655461	31
Chr2	-	asmbl_11326	35655429	35655430	asmbl_11325	35655460	35655461	31
Chr2	-	asmbl_11326	35655429	35655430	asmbl_11327	35655460	35655461	31
Chr2	+	asmbl_11392	35918497	35918498	asmbl_11394	35918507	35918508	10
Chr2	+	asmbl_11392	35918497	35918498	asmbl_11395	35918507	35918508	10
Chr2	+	asmbl_11392	35918497	35918498	asmbl_11396	35918507	35918508	10
Chr2	+	asmbl_11394	35918507	35918508	asmbl_11393	35918497	35918498	10
Chr2	+	asmbl_11395	35918507	35918508	asmbl_11393	35918497	35918498	10
Chr2	+	asmbl_11396	35918507	35918508	asmbl_11393	35918497	35918498	10
Chr3	+	asmbl_11410	85250	85251	asmbl_11411	85226	85227	24
Chr3	-	asmbl_11429	122434	122435	asmbl_11430	122438	122439	4
Chr3	+	asmbl_11431	124184	124185	asmbl_11433	124180	124181	4
Chr3	+	asmbl_11433	124180	124181	asmbl_11432	124184	124185	4
Chr3	+	asmbl_11458	250943	250944	asmbl_11459	250813	250814	130
Chr3	+	asmbl_11458	250943	250944	asmbl_11460	250710	250711	233
Chr3	+	asmbl_11459	250813	250814	asmbl_11460	250710	250711	103
Chr3	+	asmbl_11533	519151	519152	asmbl_11534	519266	519267	115
Chr3	+	asmbl_11548	613133	613134	asmbl_11549	613130	613131	3
Chr3	+	asmbl_11549	613130	613131	asmbl_11551	613133	613134	3
Chr3	+	asmbl_11553	616119	616120	asmbl_11554	616105	616106	14
Chr3	+	asmbl_11554	616105	616106	asmbl_11556	616119	616120	14
Chr3	+	asmbl_11554	616105	616106	asmbl_11557	616119	616120	14
Chr3	+	asmbl_11554	616105	616106	asmbl_11558	616119	616120	14
Chr3	+	asmbl_11554	616105	616106	asmbl_11559	616119	616120	14
Chr3	+	asmbl_11554	616105	616106	asmbl_11560	616119	616120	14
Chr3	+	asmbl_11553	615494	615495	asmbl_11557	615523	615524	29
Chr3	+	asmbl_11553	615494	615495	asmbl_11559	615523	615524	29
Chr3	+	asmbl_11557	615523	615524	asmbl_11554	615494	615495	29
Chr3	+	asmbl_11557	615523	615524	asmbl_11555	615494	615495	29
Chr3	+	asmbl_11557	615523	615524	asmbl_11558	615494	615495	29
Chr3	+	asmbl_11557	615523	615524	asmbl_11560	615494	615495	29
Chr3	+	asmbl_11557	615523	615524	asmbl_11561	615494	615495	29
Chr3	+	asmbl_11559	615523	615524	asmbl_11554	615494	615495	29
Chr3	+	asmbl_11559	615523	615524	asmbl_11555	615494	615495	29
Chr3	+	asmbl_11559	615523	615524	asmbl_11558	615494	615495	29
Chr3	+	asmbl_11559	615523	615524	asmbl_11560	615494	615495	29
Chr3	+	asmbl_11559	615523	615524	asmbl_11561	615494	615495	29
Chr3	+	asmbl_11574	655495	655496	asmbl_11576	655491	655492	4
Chr3	+	asmbl_11579	697944	697945	asmbl_11580	697893	697894	51
Chr3	-	asmbl_11605	834778	834779	asmbl_11607	834798	834799	20
Chr3	-	asmbl_11607	834798	834799	asmbl_11606	834778	834779	20
Chr3	-	asmbl_11618	866047	866048	asmbl_11621	866092	866093	45
Chr3	-	asmbl_11621	866092	866093	asmbl_11620	866096	866097	4
Chr3	-	asmbl_11631	938320	938321	asmbl_11633	938396	938397	76
Chr3	-	asmbl_11633	938396	938397	asmbl_11632	938320	938321	76
Chr3	-	asmbl_11633	938396	938397	asmbl_11634	938320	938321	76
Chr3	+	asmbl_11640	969674	969675	asmbl_11641	969668	969669	6
Chr3	+	asmbl_11646	985167	985168	asmbl_11647	985186	985187	19
Chr3	+	asmbl_11646	985167	985168	asmbl_11648	985186	985187	19
Chr3	-	asmbl_11673	1091175	1091176	asmbl_11674	1090427	1090428	748
Chr3	-	asmbl_11674	1090427	1090428	asmbl_11675	1090912	1090913	485
Chr3	+	asmbl_11717	1382809	1382810	asmbl_11718	1382801	1382802	8
Chr3	-	asmbl_11739	1467970	1467971	asmbl_11741	1468012	1468013	42
Chr3	-	asmbl_11767	1580064	1580065	asmbl_11768	1580175	1580176	111
Chr3	-	asmbl_11768	1580175	1580176	asmbl_11769	1580064	1580065	111
Chr3	+	asmbl_11774	1604076	1604077	asmbl_11775	1603577	1603578	499
Chr3	+	asmbl_11788	1640781	1640782	asmbl_11790	1640789	1640790	8
Chr3	-	asmbl_11798	1719514	1719515	asmbl_11799	1719499	1719500	15
Chr3	-	asmbl_11799	1719499	1719500	asmbl_11800	1719514	1719515	15
Chr3	-	asmbl_11799	1719499	1719500	asmbl_11802	1719514	1719515	15
Chr3	-	asmbl_11800	1726473	1726474	asmbl_11801	1726658	1726659	185
Chr3	+	asmbl_11891	2122287	2122288	asmbl_11892	2122418	2122419	131
Chr3	-	asmbl_11897	2140758	2140759	asmbl_11900	2140399	2140400	359
Chr3	-	asmbl_11917	2361429	2361430	asmbl_11919	2361440	2361441	11
Chr3	+	asmbl_11946	2510749	2510750	asmbl_11948	2510753	2510754	4
Chr3	+	asmbl_11946	2510749	2510750	asmbl_11950	2510753	2510754	4
Chr3	+	asmbl_11950	2510608	2510609	asmbl_11951	2510439	2510440	169
Chr3	+	asmbl_11961	2542304	2542305	asmbl_11963	2542235	2542236	69
Chr3	-	asmbl_11976	2633477	2633478	asmbl_11977	2633529	2633530	52
Chr3	-	asmbl_11976	2633477	2633478	asmbl_11979	2633555	2633556	78
Chr3	-	asmbl_11977	2633529	2633530	asmbl_11979	2633555	2633556	26
Chr3	-	asmbl_11977	2633529	2633530	asmbl_11980	2633477	2633478	52
Chr3	-	asmbl_11979	2633555	2633556	asmbl_11980	2633477	2633478	78
Chr3	-	asmbl_11979	2633555	2633556	asmbl_11978	2633529	2633530	26
Chr3	-	asmbl_11979	2633555	2633556	asmbl_11984	2633514	2633515	41
Chr3	-	asmbl_11979	2633555	2633556	asmbl_11985	2633525	2633526	30
Chr3	-	asmbl_11979	2633555	2633556	asmbl_11981	2633529	2633530	26
Chr3	-	asmbl_11980	2633477	2633478	asmbl_11978	2633529	2633530	52
Chr3	-	asmbl_11980	2633477	2633478	asmbl_11984	2633514	2633515	37
Chr3	-	asmbl_11980	2633477	2633478	asmbl_11985	2633525	2633526	48
Chr3	-	asmbl_11980	2633477	2633478	asmbl_11981	2633529	2633530	52
Chr3	-	asmbl_11978	2633529	2633530	asmbl_11984	2633514	2633515	15
Chr3	-	asmbl_11978	2633529	2633530	asmbl_11985	2633525	2633526	4
Chr3	-	asmbl_11984	2633514	2633515	asmbl_11985	2633525	2633526	11
Chr3	-	asmbl_11984	2633514	2633515	asmbl_11981	2633529	2633530	15
Chr3	-	asmbl_11985	2633525	2633526	asmbl_11981	2633529	2633530	4
Chr3	+	asmbl_12059	3048485	3048486	asmbl_12061	3048480	3048481	5
Chr3	+	asmbl_12141	3449014	3449015	asmbl_12144	3449004	3449005	10
Chr3	+	asmbl_12141	3449014	3449015	asmbl_12145	3449050	3449051	36
Chr3	+	asmbl_12141	3449014	3449015	asmbl_12146	3449004	3449005	10
Chr3	+	asmbl_12144	3449004	3449005	asmbl_12145	3449050	3449051	46
Chr3	+	asmbl_12144	3449004	3449005	asmbl_12143	3449014	3449015	10
Chr3	+	asmbl_12145	3449050	3449051	asmbl_12146	3449004	3449005	46
Chr3	+	asmbl_12145	3449050	3449051	asmbl_12143	3449014	3449015	36
Chr3	+	asmbl_12146	3449004	3449005	asmbl_12143	3449014	3449015	10
Chr3	-	asmbl_12167	3613732	3613733	asmbl_12170	3613880	3613881	148
Chr3	-	asmbl_12167	3611688	3611689	asmbl_12171	3611665	3611666	23
Chr3	-	asmbl_12183	3657958	3657959	asmbl_12184	3657817	3657818	141
Chr3	-	asmbl_12223	3796688	3796689	asmbl_12225	3796711	3796712	23
Chr3	-	asmbl_12225	3796711	3796712	asmbl_12224	3796688	3796689	23
Chr3	+	asmbl_12226	3813343	3813344	asmbl_12227	3813561	3813562	218
Chr3	-	asmbl_12250	3982638	3982639	asmbl_12252	3982718	3982719	80
Chr3	+	asmbl_12274	4080314	4080315	asmbl_12277	4080007	4080008	307
Chr3	+	asmbl_12277	4080007	4080008	asmbl_12275	4080314	4080315	307
Chr3	+	asmbl_12277	4080007	4080008	asmbl_12276	4080314	4080315	307
Chr3	+	asmbl_12278	4089552	4089553	asmbl_12280	4089635	4089636	83
Chr3	+	asmbl_12280	4089635	4089636	asmbl_12279	4089552	4089553	83
Chr3	+	asmbl_12280	4089635	4089636	asmbl_12281	4089552	4089553	83
Chr3	+	asmbl_12302	4182717	4182718	asmbl_12303	4182921	4182922	204
Chr3	+	asmbl_12302	4182717	4182718	asmbl_12306	4182921	4182922	204
Chr3	+	asmbl_12303	4182921	4182922	asmbl_12307	4182717	4182718	204
Chr3	+	asmbl_12303	4182921	4182922	asmbl_12308	4182717	4182718	204
Chr3	+	asmbl_12306	4182921	4182922	asmbl_12307	4182717	4182718	204
Chr3	+	asmbl_12306	4182921	4182922	asmbl_12308	4182717	4182718	204
Chr3	-	asmbl_12312	4197428	4197429	asmbl_12313	4197833	4197834	405
Chr3	-	asmbl_12313	4197833	4197834	asmbl_12314	4197428	4197429	405
Chr3	+	asmbl_12357	4408319	4408320	asmbl_12358	4408324	4408325	5
Chr3	+	asmbl_12378	4496594	4496595	asmbl_12379	4496536	4496537	58
Chr3	+	asmbl_12435	4794955	4794956	asmbl_12436	4794949	4794950	6
Chr3	+	asmbl_12435	4794955	4794956	asmbl_12438	4794951	4794952	4
Chr3	+	asmbl_12436	4794949	4794950	asmbl_12438	4794951	4794952	2
Chr3	+	asmbl_12436	4794949	4794950	asmbl_12437	4794955	4794956	6
Chr3	+	asmbl_12436	4794949	4794950	asmbl_12442	4794955	4794956	6
Chr3	+	asmbl_12438	4794951	4794952	asmbl_12437	4794955	4794956	4
Chr3	+	asmbl_12438	4794951	4794952	asmbl_12442	4794955	4794956	4
Chr3	+	asmbl_12435	4795816	4795817	asmbl_12439	4795878	4795879	62
Chr3	+	asmbl_12439	4795878	4795879	asmbl_12436	4795816	4795817	62
Chr3	+	asmbl_12439	4795878	4795879	asmbl_12437	4795816	4795817	62
Chr3	+	asmbl_12439	4795878	4795879	asmbl_12438	4795816	4795817	62
Chr3	+	asmbl_12439	4795878	4795879	asmbl_12442	4795816	4795817	62
Chr3	-	asmbl_12446	4805304	4805305	asmbl_12449	4805284	4805285	20
Chr3	-	asmbl_12449	4805284	4805285	asmbl_12447	4805304	4805305	20
Chr3	-	asmbl_12479	4923775	4923776	asmbl_12480	4923783	4923784	8
Chr3	-	asmbl_12522	5182402	5182403	asmbl_12524	5182367	5182368	35
Chr3	-	asmbl_12536	5264453	5264454	asmbl_12537	5264458	5264459	5
Chr3	-	asmbl_12543	5279407	5279408	asmbl_12544	5279417	5279418	10
Chr3	+	asmbl_12567	5402674	5402675	asmbl_12569	5402562	5402563	112
Chr3	-	asmbl_12599	5594261	5594262	asmbl_12601	5594338	5594339	77
Chr3	+	asmbl_12649	5840034	5840035	asmbl_12650	5840323	5840324	289
Chr3	+	asmbl_12649	5840034	5840035	asmbl_12651	5840028	5840029	6
Chr3	+	asmbl_12650	5840323	5840324	asmbl_12651	5840028	5840029	295
Chr3	-	asmbl_12720	6253040	6253041	asmbl_12726	6253000	6253001	40
Chr3	-	asmbl_12726	6253000	6253001	asmbl_12721	6253040	6253041	40
Chr3	-	asmbl_12726	6253000	6253001	asmbl_12722	6253040	6253041	40
Chr3	-	asmbl_12726	6253000	6253001	asmbl_12725	6253040	6253041	40
Chr3	+	asmbl_12743	6306800	6306801	asmbl_12745	6306901	6306902	101
Chr3	+	asmbl_12745	6306901	6306902	asmbl_12744	6306800	6306801	101
Chr3	+	asmbl_12745	6306901	6306902	asmbl_12747	6306800	6306801	101
Chr3	+	asmbl_12771	6405158	6405159	asmbl_12772	6405152	6405153	6
Chr3	+	asmbl_12779	6436670	6436671	asmbl_12780	6436715	6436716	45
Chr3	+	asmbl_12784	6476093	6476094	asmbl_12786	6476052	6476053	41
Chr3	+	asmbl_12786	6476052	6476053	asmbl_12785	6476093	6476094	41
Chr3	+	asmbl_12788	6496957	6496958	asmbl_12789	6496949	6496950	8
Chr3	-	asmbl_12791	6502161	6502162	asmbl_12792	6502275	6502276	114
Chr3	-	asmbl_12823	6686077	6686078	asmbl_12825	6686089	6686090	12
Chr3	-	asmbl_12825	6686089	6686090	asmbl_12824	6686077	6686078	12
Chr3	-	asmbl_12858	6934962	6934963	asmbl_12861	6936155	6936156	1193
Chr3	-	asmbl_12868	6956834	6956835	asmbl_12869	6956800	6956801	34
Chr3	-	asmbl_12968	7464036	7464037	asmbl_12969	7464060	7464061	24
Chr3	+	asmbl_12989	7563480	7563481	asmbl_12990	7563426	7563427	54
Chr3	+	asmbl_12993	7578934	7578935	asmbl_12994	7578949	7578950	15
Chr3	-	asmbl_13060	8027853	8027854	asmbl_13061	8027792	8027793	61
Chr3	-	asmbl_13067	8075793	8075794	asmbl_13071	8075865	8075866	72
Chr3	-	asmbl_13071	8075865	8075866	asmbl_13068	8075793	8075794	72
Chr3	-	asmbl_13093	8199874	8199875	asmbl_13094	8200417	8200418	543
Chr3	+	asmbl_13146	8610187	8610188	asmbl_13147	8610182	8610183	5
Chr3	+	asmbl_13159	8677659	8677660	asmbl_13162	8677734	8677735	75
Chr3	+	asmbl_13162	8677734	8677735	asmbl_13160	8677659	8677660	75
Chr3	+	asmbl_13162	8677734	8677735	asmbl_13161	8677659	8677660	75
Chr3	-	asmbl_13202	8782198	8782199	asmbl_13204	8782194	8782195	4
Chr3	-	asmbl_13204	8782194	8782195	asmbl_13203	8782198	8782199	4
Chr3	-	asmbl_13228	8874019	8874020	asmbl_13230	8873964	8873965	55
Chr3	-	asmbl_13230	8873964	8873965	asmbl_13229	8874019	8874020	55
Chr3	-	asmbl_13230	8873964	8873965	asmbl_13231	8874019	8874020	55
Chr3	-	asmbl_13230	8873964	8873965	asmbl_13232	8874019	8874020	55
Chr3	-	asmbl_13241	8882869	8882870	asmbl_13242	8882850	8882851	19
Chr3	-	asmbl_13242	8882850	8882851	asmbl_13243	8882869	8882870	19
Chr3	-	asmbl_13249	8925381	8925382	asmbl_13250	8925216	8925217	165
Chr3	-	asmbl_13249	8925381	8925382	asmbl_13251	8925353	8925354	28
Chr3	-	asmbl_13249	8925381	8925382	asmbl_13252	8925216	8925217	165
Chr3	-	asmbl_13250	8925216	8925217	asmbl_13251	8925353	8925354	137
Chr3	-	asmbl_13251	8925353	8925354	asmbl_13252	8925216	8925217	137
Chr3	+	asmbl_13275	9059329	9059330	asmbl_13276	9059301	9059302	28
Chr3	+	asmbl_13276	9059301	9059302	asmbl_13277	9059329	9059330	28
Chr3	+	asmbl_13281	9112403	9112404	asmbl_13282	9112383	9112384	20
Chr3	+	asmbl_13281	9112403	9112404	asmbl_13283	9112383	9112384	20
Chr3	+	asmbl_13328	9416009	9416010	asmbl_13330	9415933	9415934	76
Chr3	+	asmbl_13330	9415933	9415934	asmbl_13329	9416009	9416010	76
Chr3	-	asmbl_13371	9599623	9599624	asmbl_13372	9599469	9599470	154
Chr3	+	asmbl_13373	9614622	9614623	asmbl_13377	9614579	9614580	43
Chr3	+	asmbl_13377	9614579	9614580	asmbl_13376	9614622	9614623	43
Chr3	-	asmbl_13400	9747560	9747561	asmbl_13403	9747545	9747546	15
Chr3	-	asmbl_13400	9747560	9747561	asmbl_13404	9747574	9747575	14
Chr3	-	asmbl_13403	9747545	9747546	asmbl_13404	9747574	9747575	29
Chr3	-	asmbl_13403	9747545	9747546	asmbl_13401	9747560	9747561	15
Chr3	-	asmbl_13403	9747545	9747546	asmbl_13402	9747560	9747561	15
Chr3	-	asmbl_13403	9747545	9747546	asmbl_13405	9747560	9747561	15
Chr3	-	asmbl_13404	9747574	9747575	asmbl_13401	9747560	9747561	14
Chr3	-	asmbl_13404	9747574	9747575	asmbl_13402	9747560	9747561	14
Chr3	-	asmbl_13404	9747574	9747575	asmbl_13405	9747560	9747561	14
Chr3	-	asmbl_13422	9833183	9833184	asmbl_13423	9833168	9833169	15
Chr3	-	asmbl_13423	9833168	9833169	asmbl_13424	9833183	9833184	15
Chr3	+	asmbl_13436	9940266	9940267	asmbl_13438	9940180	9940181	86
Chr3	+	asmbl_13438	9940180	9940181	asmbl_13437	9940266	9940267	86
Chr3	+	asmbl_13446	9966834	9966835	asmbl_13448	9966819	9966820	15
Chr3	+	asmbl_13448	9966819	9966820	asmbl_13447	9966834	9966835	15
Chr3	+	asmbl_13455	9996471	9996472	asmbl_13456	9996133	9996134	338
Chr3	-	asmbl_13485	10216297	10216298	asmbl_13493	10216278	10216279	19
Chr3	-	asmbl_13485	10216297	10216298	asmbl_13495	10216278	10216279	19
Chr3	-	asmbl_13493	10216278	10216279	asmbl_13486	10216297	10216298	19
Chr3	-	asmbl_13493	10216278	10216279	asmbl_13490	10216297	10216298	19
Chr3	-	asmbl_13493	10216278	10216279	asmbl_13491	10216297	10216298	19
Chr3	-	asmbl_13493	10216278	10216279	asmbl_13492	10216297	10216298	19
Chr3	-	asmbl_13493	10216278	10216279	asmbl_13494	10216297	10216298	19
Chr3	-	asmbl_13493	10216278	10216279	asmbl_13497	10216297	10216298	19
Chr3	-	asmbl_13495	10216278	10216279	asmbl_13486	10216297	10216298	19
Chr3	-	asmbl_13495	10216278	10216279	asmbl_13490	10216297	10216298	19
Chr3	-	asmbl_13495	10216278	10216279	asmbl_13491	10216297	10216298	19
Chr3	-	asmbl_13495	10216278	10216279	asmbl_13492	10216297	10216298	19
Chr3	-	asmbl_13495	10216278	10216279	asmbl_13494	10216297	10216298	19
Chr3	-	asmbl_13495	10216278	10216279	asmbl_13497	10216297	10216298	19
Chr3	-	asmbl_13487	10223266	10223267	asmbl_13502	10223481	10223482	215
Chr3	-	asmbl_13488	10219332	10219333	asmbl_13501	10219207	10219208	125
Chr3	-	asmbl_13501	10219207	10219208	asmbl_13489	10219332	10219333	125
Chr3	-	asmbl_13501	10219207	10219208	asmbl_13494	10219332	10219333	125
Chr3	-	asmbl_13514	10284254	10284255	asmbl_13515	10284281	10284282	27
Chr3	-	asmbl_13514	10284254	10284255	asmbl_13516	10284299	10284300	45
Chr3	-	asmbl_13515	10284281	10284282	asmbl_13516	10284299	10284300	18
Chr3	-	asmbl_13600	10818886	10818887	asmbl_13602	10818850	10818851	36
Chr3	-	asmbl_13602	10818850	10818851	asmbl_13601	10818886	10818887	36
Chr3	+	asmbl_13659	11085636	11085637	asmbl_13661	11085620	11085621	16
Chr3	+	asmbl_13661	11085620	11085621	asmbl_13660	11085636	11085637	16
Chr3	-	asmbl_13699	11459874	11459875	asmbl_13702	11459895	11459896	21
Chr3	-	asmbl_13702	11459895	11459896	asmbl_13700	11459874	11459875	21
Chr3	-	asmbl_13702	11459895	11459896	asmbl_13701	11459874	11459875	21
Chr3	-	asmbl_13705	11508946	11508947	asmbl_13706	11508391	11508392	555
Chr3	-	asmbl_13706	11508391	11508392	asmbl_13707	11508946	11508947	555
Chr3	-	asmbl_13706	11508391	11508392	asmbl_13708	11508946	11508947	555
Chr3	-	asmbl_13723	11604344	11604345	asmbl_13724	11604340	11604341	4
Chr3	+	asmbl_13730	11633875	11633876	asmbl_13731	11633849	11633850	26
Chr3	+	asmbl_13745	11698009	11698010	asmbl_13746	11697887	11697888	122
Chr3	-	asmbl_13844	12360909	12360910	asmbl_13845	12360974	12360975	65
Chr3	-	asmbl_13862	12497553	12497554	asmbl_13866	12497559	12497560	6
Chr3	+	asmbl_13884	12578919	12578920	asmbl_13888	12578901	12578902	18
Chr3	+	asmbl_13888	12578901	12578902	asmbl_13885	12578919	12578920	18
Chr3	+	asmbl_13888	12578901	12578902	asmbl_13886	12578919	12578920	18
Chr3	+	asmbl_13888	12578901	12578902	asmbl_13887	12578919	12578920	18
Chr3	-	asmbl_13897	12625222	12625223	asmbl_13898	12625226	12625227	4
Chr3	-	asmbl_13901	12655792	12655793	asmbl_13903	12655796	12655797	4
Chr3	-	asmbl_13903	12655796	12655797	asmbl_13902	12655792	12655793	4
Chr3	-	asmbl_13903	12655796	12655797	asmbl_13904	12655792	12655793	4
Chr3	-	asmbl_13903	12655796	12655797	asmbl_13905	12655792	12655793	4
Chr3	-	asmbl_13903	12655796	12655797	asmbl_13906	12655792	12655793	4
Chr3	-	asmbl_13923	12747193	12747194	asmbl_13924	12746821	12746822	372
Chr3	+	asmbl_13944	12848338	12848339	asmbl_13945	12848445	12848446	107
Chr3	-	asmbl_13948	12886271	12886272	asmbl_13950	12886299	12886300	28
Chr3	-	asmbl_13966	13024817	13024818	asmbl_13967	13023049	13023050	1768
Chr3	-	asmbl_13980	13105914	13105915	asmbl_13985	13106005	13106006	91
Chr3	-	asmbl_13985	13106005	13106006	asmbl_13981	13105914	13105915	91
Chr3	-	asmbl_13985	13106005	13106006	asmbl_13982	13105914	13105915	91
Chr3	-	asmbl_13985	13106005	13106006	asmbl_13983	13105914	13105915	91
Chr3	-	asmbl_13982	13108647	13108648	asmbl_13983	13108870	13108871	223
Chr3	+	asmbl_13988	13133892	13133893	asmbl_13989	13133908	13133909	16
Chr3	-	asmbl_13998	13180004	13180005	asmbl_13999	13179969	13179970	35
Chr3	+	asmbl_14007	13208930	13208931	asmbl_14008	13208927	13208928	3
Chr3	-	asmbl_14024	13545003	13545004	asmbl_14026	13544950	13544951	53
Chr3	-	asmbl_14024	13545003	13545004	asmbl_14027	13544955	13544956	48
Chr3	-	asmbl_14026	13544950	13544951	asmbl_14027	13544955	13544956	5
Chr3	-	asmbl_14026	13544950	13544951	asmbl_14025	13545003	13545004	53
Chr3	-	asmbl_14029	13554622	13554623	asmbl_14030	13554574	13554575	48
Chr3	-	asmbl_14029	13554622	13554623	asmbl_14032	13554627	13554628	5
Chr3	-	asmbl_14030	13554574	13554575	asmbl_14032	13554627	13554628	53
Chr3	+	asmbl_14052	13765385	13765386	asmbl_14053	13765406	13765407	21
Chr3	+	asmbl_14052	13757555	13757556	asmbl_14054	13757517	13757518	38
Chr3	-	asmbl_14088	14133993	14133994	asmbl_14089	14133858	14133859	135
Chr3	+	asmbl_14122	14410802	14410803	asmbl_14123	14410598	14410599	204
Chr3	+	asmbl_14175	14861607	14861608	asmbl_14179	14861560	14861561	47
Chr3	+	asmbl_14179	14861560	14861561	asmbl_14176	14861607	14861608	47
Chr3	+	asmbl_14179	14861560	14861561	asmbl_14177	14861607	14861608	47
Chr3	+	asmbl_14179	14861560	14861561	asmbl_14178	14861607	14861608	47
Chr3	-	asmbl_14279	15744717	15744718	asmbl_14280	15744720	15744721	3
Chr3	+	asmbl_14295	15966990	15966991	asmbl_14296	15966994	15966995	4
Chr3	+	asmbl_14296	15966994	15966995	asmbl_14297	15966990	15966991	4
Chr3	+	asmbl_14304	16031181	16031182	asmbl_14305	16031088	16031089	93
Chr3	-	asmbl_14330	16282530	16282531	asmbl_14331	16282559	16282560	29
Chr3	-	asmbl_14331	16282559	16282560	asmbl_14332	16282530	16282531	29
Chr3	-	asmbl_14331	16282559	16282560	asmbl_14333	16282530	16282531	29
Chr3	-	asmbl_14331	16282559	16282560	asmbl_14334	16282530	16282531	29
Chr3	-	asmbl_14332	16285063	16285064	asmbl_14334	16285100	16285101	37
Chr3	+	asmbl_14361	16609220	16609221	asmbl_14362	16609236	16609237	16
Chr3	+	asmbl_14392	16998009	16998010	asmbl_14394	16997941	16997942	68
Chr3	+	asmbl_14403	17048027	17048028	asmbl_14404	17048004	17048005	23
Chr3	+	asmbl_14412	17192236	17192237	asmbl_14413	17192245	17192246	9
Chr3	-	asmbl_14418	17305356	17305357	asmbl_14419	17305351	17305352	5
Chr3	+	asmbl_14423	17377514	17377515	asmbl_14424	17377517	17377518	3
Chr3	+	asmbl_14459	17682090	17682091	asmbl_14463	17682077	17682078	13
Chr3	+	asmbl_14463	17682077	17682078	asmbl_14460	17682090	17682091	13
Chr3	+	asmbl_14472	17697758	17697759	asmbl_14473	17697612	17697613	146
Chr3	+	asmbl_14481	17735442	17735443	asmbl_14482	17735448	17735449	6
Chr3	+	asmbl_14481	17735442	17735443	asmbl_14484	17735575	17735576	133
Chr3	+	asmbl_14481	17735442	17735443	asmbl_14486	17735448	17735449	6
Chr3	+	asmbl_14482	17735448	17735449	asmbl_14484	17735575	17735576	127
Chr3	+	asmbl_14482	17735448	17735449	asmbl_14483	17735442	17735443	6
Chr3	+	asmbl_14482	17735448	17735449	asmbl_14485	17735442	17735443	6
Chr3	+	asmbl_14484	17735575	17735576	asmbl_14486	17735448	17735449	127
Chr3	+	asmbl_14484	17735575	17735576	asmbl_14483	17735442	17735443	133
Chr3	+	asmbl_14484	17735575	17735576	asmbl_14485	17735442	17735443	133
Chr3	+	asmbl_14486	17735448	17735449	asmbl_14483	17735442	17735443	6
Chr3	+	asmbl_14486	17735448	17735449	asmbl_14485	17735442	17735443	6
Chr3	+	asmbl_14523	18091371	18091372	asmbl_14525	18091364	18091365	7
Chr3	+	asmbl_14523	18091371	18091372	asmbl_14526	18091364	18091365	7
Chr3	+	asmbl_14525	18091364	18091365	asmbl_14524	18091371	18091372	7
Chr3	+	asmbl_14525	18091364	18091365	asmbl_14527	18091371	18091372	7
Chr3	+	asmbl_14526	18091364	18091365	asmbl_14524	18091371	18091372	7
Chr3	+	asmbl_14526	18091364	18091365	asmbl_14527	18091371	18091372	7
Chr3	-	asmbl_14569	18647410	18647411	asmbl_14570	18647351	18647352	59
Chr3	+	asmbl_14578	19131605	19131606	asmbl_14579	19131663	19131664	58
Chr3	-	asmbl_14611	19820067	19820068	asmbl_14612	19820008	19820009	59
Chr3	-	asmbl_14629	20141678	20141679	asmbl_14630	20141673	20141674	5
Chr3	+	asmbl_14694	21033201	21033202	asmbl_14695	21033333	21033334	132
Chr3	+	asmbl_14694	21033201	21033202	asmbl_14696	21033050	21033051	151
Chr3	+	asmbl_14695	21033333	21033334	asmbl_14696	21033050	21033051	283
Chr3	+	asmbl_14699	21048372	21048373	asmbl_14702	21048361	21048362	11
Chr3	+	asmbl_14713	21135143	21135144	asmbl_14719	21134938	21134939	205
Chr3	+	asmbl_14719	21134938	21134939	asmbl_14717	21135143	21135144	205
Chr3	+	asmbl_14719	21134938	21134939	asmbl_14718	21135143	21135144	205
Chr3	+	asmbl_14736	21329922	21329923	asmbl_14737	21329918	21329919	4
Chr3	-	asmbl_14744	21371300	21371301	asmbl_14745	21371313	21371314	13
Chr3	+	asmbl_14751	21454082	21454083	asmbl_14752	21454047	21454048	35
Chr3	+	asmbl_14773	21636911	21636912	asmbl_14774	21636932	21636933	21
Chr3	+	asmbl_14774	21636932	21636933	asmbl_14775	21636911	21636912	21
Chr3	-	asmbl_14801	22070579	22070580	asmbl_14802	22070663	22070664	84
Chr3	+	asmbl_14823	22237654	22237655	asmbl_14824	22237649	22237650	5
Chr3	+	asmbl_14823	22237654	22237655	asmbl_14826	22237649	22237650	5
Chr3	+	asmbl_14824	22237649	22237650	asmbl_14825	22237654	22237655	5
Chr3	+	asmbl_14826	22237649	22237650	asmbl_14825	22237654	22237655	5
Chr3	-	asmbl_14840	22408209	22408210	asmbl_14842	22408336	22408337	127
Chr3	-	asmbl_14842	22408336	22408337	asmbl_14841	22408209	22408210	127
Chr3	+	asmbl_14893	23041714	23041715	asmbl_14894	23041685	23041686	29
Chr3	+	asmbl_14893	23041714	23041715	asmbl_14898	23041685	23041686	29
Chr3	+	asmbl_14894	23041685	23041686	asmbl_14895	23041714	23041715	29
Chr3	+	asmbl_14894	23041685	23041686	asmbl_14896	23041714	23041715	29
Chr3	+	asmbl_14894	23041685	23041686	asmbl_14897	23041714	23041715	29
Chr3	+	asmbl_14894	23041685	23041686	asmbl_14900	23041714	23041715	29
Chr3	+	asmbl_14893	23041076	23041077	asmbl_14896	23041066	23041067	10
Chr3	+	asmbl_14893	23041076	23041077	asmbl_14899	23041066	23041067	10
Chr3	+	asmbl_14896	23041066	23041067	asmbl_14894	23041076	23041077	10
Chr3	+	asmbl_14896	23041066	23041067	asmbl_14895	23041076	23041077	10
Chr3	+	asmbl_14896	23041066	23041067	asmbl_14897	23041076	23041077	10
Chr3	+	asmbl_14896	23041066	23041067	asmbl_14898	23041076	23041077	10
Chr3	+	asmbl_14896	23041066	23041067	asmbl_14900	23041076	23041077	10
Chr3	+	asmbl_14893	23043777	23043778	asmbl_14897	23043728	23043729	49
Chr3	+	asmbl_14897	23043728	23043729	asmbl_14894	23043777	23043778	49
Chr3	+	asmbl_14897	23043728	23043729	asmbl_14896	23043777	23043778	49
Chr3	+	asmbl_14898	23041685	23041686	asmbl_14895	23041714	23041715	29
Chr3	+	asmbl_14898	23041685	23041686	asmbl_14896	23041714	23041715	29
Chr3	+	asmbl_14898	23041685	23041686	asmbl_14897	23041714	23041715	29
Chr3	+	asmbl_14898	23041685	23041686	asmbl_14900	23041714	23041715	29
Chr3	+	asmbl_14899	23041066	23041067	asmbl_14894	23041076	23041077	10
Chr3	+	asmbl_14899	23041066	23041067	asmbl_14895	23041076	23041077	10
Chr3	+	asmbl_14899	23041066	23041067	asmbl_14897	23041076	23041077	10
Chr3	+	asmbl_14899	23041066	23041067	asmbl_14898	23041076	23041077	10
Chr3	+	asmbl_14899	23041066	23041067	asmbl_14900	23041076	23041077	10
Chr3	+	asmbl_14893	23041525	23041526	asmbl_14900	23041510	23041511	15
Chr3	+	asmbl_14900	23041510	23041511	asmbl_14894	23041525	23041526	15
Chr3	+	asmbl_14900	23041510	23041511	asmbl_14895	23041525	23041526	15
Chr3	+	asmbl_14900	23041510	23041511	asmbl_14896	23041525	23041526	15
Chr3	+	asmbl_14900	23041510	23041511	asmbl_14897	23041525	23041526	15
Chr3	+	asmbl_14900	23041510	23041511	asmbl_14898	23041525	23041526	15
Chr3	+	asmbl_14900	23041510	23041511	asmbl_14899	23041525	23041526	15
Chr3	-	asmbl_14946	23593972	23593973	asmbl_14947	23594010	23594011	38
Chr3	+	asmbl_14952	23693633	23693634	asmbl_14953	23693628	23693629	5
Chr3	+	asmbl_14966	23810323	23810324	asmbl_14969	23810412	23810413	89
Chr3	+	asmbl_14969	23810412	23810413	asmbl_14967	23810323	23810324	89
Chr3	+	asmbl_15007	24403793	24403794	asmbl_15011	24403636	24403637	157
Chr3	+	asmbl_15011	24403636	24403637	asmbl_15008	24403793	24403794	157
Chr3	+	asmbl_15011	24403636	24403637	asmbl_15009	24403793	24403794	157
Chr3	+	asmbl_15011	24403636	24403637	asmbl_15010	24403793	24403794	157
Chr3	-	asmbl_15032	24606694	24606695	asmbl_15033	24606685	24606686	9
Chr3	-	asmbl_15102	25236594	25236595	asmbl_15103	25236662	25236663	68
Chr3	-	asmbl_15103	25236662	25236663	asmbl_15105	25236594	25236595	68
Chr3	-	asmbl_15102	25237811	25237812	asmbl_15104	25237819	25237820	8
Chr3	-	asmbl_15104	25237819	25237820	asmbl_15103	25237811	25237812	8
Chr3	-	asmbl_15104	25237819	25237820	asmbl_15105	25237811	25237812	8
Chr3	-	asmbl_15121	25478012	25478013	asmbl_15122	25478016	25478017	4
Chr3	-	asmbl_15121	25478012	25478013	asmbl_15123	25478016	25478017	4
Chr3	+	asmbl_15230	26399161	26399162	asmbl_15231	26399159	26399160	2
Chr3	+	asmbl_15231	26399159	26399160	asmbl_15232	26399161	26399162	2
Chr3	+	asmbl_15233	26409483	26409484	asmbl_15234	26409288	26409289	195
Chr3	+	asmbl_15233	26409483	26409484	asmbl_15238	26409463	26409464	20
Chr3	+	asmbl_15234	26409288	26409289	asmbl_15238	26409463	26409464	175
Chr3	-	asmbl_15235	26410022	26410023	asmbl_15236	26410031	26410032	9
Chr3	-	asmbl_15235	26410022	26410023	asmbl_15237	26410013	26410014	9
Chr3	-	asmbl_15236	26410031	26410032	asmbl_15237	26410013	26410014	18
Chr3	-	asmbl_15240	26478068	26478069	asmbl_15241	26478157	26478158	89
Chr3	+	asmbl_15272	26906790	26906791	asmbl_15276	26906787	26906788	3
Chr3	+	asmbl_15272	26906790	26906791	asmbl_15277	26906787	26906788	3
Chr3	+	asmbl_15276	26906787	26906788	asmbl_15274	26906790	26906791	3
Chr3	+	asmbl_15276	26906787	26906788	asmbl_15275	26906790	26906791	3
Chr3	+	asmbl_15277	26906787	26906788	asmbl_15274	26906790	26906791	3
Chr3	+	asmbl_15277	26906787	26906788	asmbl_15275	26906790	26906791	3
Chr3	+	asmbl_15334	27347545	27347546	asmbl_15337	27347472	27347473	73
Chr3	+	asmbl_15337	27347472	27347473	asmbl_15335	27347545	27347546	73
Chr3	-	asmbl_15361	27538301	27538302	asmbl_15365	27539027	27539028	726
Chr3	-	asmbl_15365	27539027	27539028	asmbl_15364	27539117	27539118	90
Chr3	-	asmbl_15362	27539027	27539028	asmbl_15364	27539117	27539118	90
Chr3	-	asmbl_15364	27539117	27539118	asmbl_15363	27539027	27539028	90
Chr3	-	asmbl_15368	27658982	27658983	asmbl_15372	27658844	27658845	138
Chr3	-	asmbl_15372	27658844	27658845	asmbl_15371	27658802	27658803	42
Chr3	-	asmbl_15372	27658844	27658845	asmbl_15373	27658802	27658803	42
Chr3	-	asmbl_15368	27655021	27655022	asmbl_15378	27655073	27655074	52
Chr3	-	asmbl_15371	27658802	27658803	asmbl_15376	27658844	27658845	42
Chr3	-	asmbl_15376	27658844	27658845	asmbl_15373	27658802	27658803	42
Chr3	-	asmbl_15434	27973119	27973120	asmbl_15435	27973115	27973116	4
Chr3	+	asmbl_15438	27985012	27985013	asmbl_15439	27985053	27985054	41
Chr3	-	asmbl_15485	28190562	28190563	asmbl_15487	28190575	28190576	13
Chr3	-	asmbl_15487	28190575	28190576	asmbl_15488	28190562	28190563	13
Chr3	-	asmbl_15487	28190575	28190576	asmbl_15489	28190562	28190563	13
Chr3	-	asmbl_15487	28190575	28190576	asmbl_15490	28190562	28190563	13
Chr3	-	asmbl_15495	28208738	28208739	asmbl_15499	28208734	28208735	4
Chr3	-	asmbl_15495	28208738	28208739	asmbl_15500	28208734	28208735	4
Chr3	-	asmbl_15499	28208734	28208735	asmbl_15496	28208738	28208739	4
Chr3	-	asmbl_15500	28208734	28208735	asmbl_15496	28208738	28208739	4
Chr3	+	asmbl_15682	29440104	29440105	asmbl_15684	29440153	29440154	49
Chr3	-	asmbl_15707	29582134	29582135	asmbl_15708	29582098	29582099	36
Chr3	+	asmbl_15737	29825377	29825378	asmbl_15741	29825265	29825266	112
Chr3	+	asmbl_15741	29825265	29825266	asmbl_15738	29825377	29825378	112
Chr3	+	asmbl_15739	29814354	29814355	asmbl_15742	29814312	29814313	42
Chr3	+	asmbl_15739	29814354	29814355	asmbl_15743	29814312	29814313	42
Chr3	+	asmbl_15765	30025613	30025614	asmbl_15766	30025676	30025677	63
Chr3	-	asmbl_15771	30039188	30039189	asmbl_15772	30039196	30039197	8
Chr3	-	asmbl_15784	30124293	30124294	asmbl_15788	30124289	30124290	4
Chr3	-	asmbl_15788	30124289	30124290	asmbl_15785	30124293	30124294	4
Chr3	-	asmbl_15788	30124289	30124290	asmbl_15786	30124293	30124294	4
Chr3	-	asmbl_15788	30124289	30124290	asmbl_15787	30124293	30124294	4
Chr3	-	asmbl_15788	30124289	30124290	asmbl_15789	30124293	30124294	4
Chr3	-	asmbl_15784	30108715	30108716	asmbl_15790	30108704	30108705	11
Chr3	-	asmbl_15790	30108704	30108705	asmbl_15785	30108715	30108716	11
Chr3	-	asmbl_15790	30108704	30108705	asmbl_15786	30108715	30108716	11
Chr3	-	asmbl_15790	30108704	30108705	asmbl_15787	30108715	30108716	11
Chr3	-	asmbl_15790	30108704	30108705	asmbl_15788	30108715	30108716	11
Chr3	-	asmbl_15792	30139333	30139334	asmbl_15793	30139346	30139347	13
Chr3	-	asmbl_15800	30158385	30158386	asmbl_15804	30158543	30158544	158
Chr3	-	asmbl_15802	30160763	30160764	asmbl_15803	30160781	30160782	18
Chr3	+	asmbl_15820	30246730	30246731	asmbl_15821	30246737	30246738	7
Chr3	+	asmbl_15821	30246737	30246738	asmbl_15822	30246730	30246731	7
Chr3	+	asmbl_15908	30713613	30713614	asmbl_15909	30713646	30713647	33
Chr3	+	asmbl_15936	30804093	30804094	asmbl_15937	30804188	30804189	95
Chr3	-	asmbl_15949	30853120	30853121	asmbl_15950	30853129	30853130	9
Chr3	-	asmbl_15949	30853120	30853121	asmbl_15951	30853129	30853130	9
Chr3	-	asmbl_15950	30853129	30853130	asmbl_15952	30853120	30853121	9
Chr3	-	asmbl_15951	30853129	30853130	asmbl_15952	30853120	30853121	9
Chr3	+	asmbl_15967	30940495	30940496	asmbl_15968	30940633	30940634	138
Chr3	-	asmbl_15969	30946792	30946793	asmbl_15970	30946895	30946896	103
Chr3	-	asmbl_16105	31622314	31622315	asmbl_16106	31622295	31622296	19
Chr3	-	asmbl_16106	31622295	31622296	asmbl_16107	31622314	31622315	19
Chr3	+	asmbl_16191	32093246	32093247	asmbl_16192	32093317	32093318	71
Chr3	+	asmbl_16196	32114855	32114856	asmbl_16199	32114861	32114862	6
Chr3	+	asmbl_16199	32114861	32114862	asmbl_16197	32114855	32114856	6
Chr3	+	asmbl_16199	32114861	32114862	asmbl_16198	32114855	32114856	6
Chr3	+	asmbl_16199	32114861	32114862	asmbl_16200	32114855	32114856	6
Chr3	-	asmbl_16216	32212291	32212292	asmbl_16217	32212296	32212297	5
Chr3	+	asmbl_16218	32210098	32210099	asmbl_16219	32210086	32210087	12
Chr3	-	asmbl_16221	32265713	32265714	asmbl_16222	32265687	32265688	26
Chr3	-	asmbl_16234	32322426	32322427	asmbl_16237	32322430	32322431	4
Chr3	+	asmbl_16244	32332969	32332970	asmbl_16245	32332952	32332953	17
Chr3	+	asmbl_16256	32371661	32371662	asmbl_16257	32371817	32371818	156
Chr3	+	asmbl_16261	32387882	32387883	asmbl_16262	32387886	32387887	4
Chr3	+	asmbl_16270	32474137	32474138	asmbl_16272	32474150	32474151	13
Chr3	+	asmbl_16272	32474150	32474151	asmbl_16271	32474137	32474138	13
Chr3	+	asmbl_16272	32474150	32474151	asmbl_16273	32474137	32474138	13
Chr3	+	asmbl_16270	32471831	32471832	asmbl_16273	32471857	32471858	26
Chr3	+	asmbl_16273	32471857	32471858	asmbl_16271	32471831	32471832	26
Chr3	-	asmbl_16281	32507978	32507979	asmbl_16282	32507954	32507955	24
Chr3	-	asmbl_16309	32640206	32640207	asmbl_16310	32640170	32640171	36
Chr3	-	asmbl_16334	32771065	32771066	asmbl_16336	32771063	32771064	2
Chr3	-	asmbl_16334	32771065	32771066	asmbl_16337	32771063	32771064	2
Chr3	+	asmbl_16342	32804996	32804997	asmbl_16344	32805086	32805087	90
Chr3	+	asmbl_16344	32805086	32805087	asmbl_16343	32804996	32804997	90
Chr3	-	asmbl_16352	32853963	32853964	asmbl_16355	32853735	32853736	228
Chr3	-	asmbl_16355	32853735	32853736	asmbl_16353	32853963	32853964	228
Chr3	-	asmbl_16355	32853735	32853736	asmbl_16354	32853963	32853964	228
Chr3	-	asmbl_16355	32853735	32853736	asmbl_16356	32853963	32853964	228
Chr3	+	asmbl_16442	33286146	33286147	asmbl_16443	33286141	33286142	5
Chr3	+	asmbl_16543	33828986	33828987	asmbl_16544	33828993	33828994	7
Chr3	+	asmbl_16557	33905879	33905880	asmbl_16559	33905897	33905898	18
Chr3	+	asmbl_16620	34348975	34348976	asmbl_16622	34348912	34348913	63
Chr3	-	asmbl_16637	34383052	34383053	asmbl_16638	34383048	34383049	4
Chr3	-	asmbl_16637	34383052	34383053	asmbl_16639	34383007	34383008	45
Chr3	-	asmbl_16638	34383048	34383049	asmbl_16639	34383007	34383008	41
Chr3	-	asmbl_16668	34515254	34515255	asmbl_16669	34515453	34515454	199
Chr3	+	asmbl_16693	34628189	34628190	asmbl_16695	34628199	34628200	10
Chr3	+	asmbl_16717	34724667	34724668	asmbl_16719	34724644	34724645	23
Chr3	+	asmbl_16717	34724667	34724668	asmbl_16721	34724607	34724608	60
Chr3	+	asmbl_16719	34724644	34724645	asmbl_16721	34724607	34724608	37
Chr3	+	asmbl_16719	34724644	34724645	asmbl_16718	34724667	34724668	23
Chr3	+	asmbl_16719	34724644	34724645	asmbl_16720	34724667	34724668	23
Chr3	+	asmbl_16721	34724607	34724608	asmbl_16718	34724667	34724668	60
Chr3	+	asmbl_16721	34724607	34724608	asmbl_16720	34724667	34724668	60
Chr3	-	asmbl_16737	34838153	34838154	asmbl_16738	34838157	34838158	4
Chr3	-	asmbl_16738	34838157	34838158	asmbl_16739	34838153	34838154	4
Chr3	+	asmbl_16748	34878354	34878355	asmbl_16749	34878349	34878350	5
Chr3	-	asmbl_16769	34968863	34968864	asmbl_16770	34968861	34968862	2
Chr3	+	asmbl_16776	34987129	34987130	asmbl_16778	34987146	34987147	17
Chr3	+	asmbl_16778	34987146	34987147	asmbl_16777	34987129	34987130	17
Chr3	+	asmbl_16785	35041067	35041068	asmbl_16786	35041042	35041043	25
Chr3	-	asmbl_16801	35088450	35088451	asmbl_16802	35088433	35088434	17
Chr3	-	asmbl_16801	35088450	35088451	asmbl_16806	35088433	35088434	17
Chr3	-	asmbl_16802	35088433	35088434	asmbl_16803	35088450	35088451	17
Chr3	-	asmbl_16802	35088433	35088434	asmbl_16805	35088450	35088451	17
Chr3	-	asmbl_16806	35088433	35088434	asmbl_16803	35088450	35088451	17
Chr3	-	asmbl_16806	35088433	35088434	asmbl_16805	35088450	35088451	17
Chr3	+	asmbl_16811	35134511	35134512	asmbl_16812	35134502	35134503	9
Chr3	+	asmbl_16829	35225808	35225809	asmbl_16831	35225801	35225802	7
Chr3	+	asmbl_16831	35225801	35225802	asmbl_16830	35225808	35225809	7
Chr3	-	asmbl_16865	35382459	35382460	asmbl_16866	35382454	35382455	5
Chr3	-	asmbl_16866	35382454	35382455	asmbl_16867	35382459	35382460	5
Chr3	+	asmbl_16888	35438289	35438290	asmbl_16889	35438373	35438374	84
Chr3	+	asmbl_16892	35455574	35455575	asmbl_16894	35455616	35455617	42
Chr3	+	asmbl_16894	35455616	35455617	asmbl_16893	35455574	35455575	42
Chr3	-	asmbl_16906	35503923	35503924	asmbl_16907	35503884	35503885	39
Chr3	+	asmbl_16935	35608719	35608720	asmbl_16936	35608970	35608971	251
Chr3	+	asmbl_16936	35608970	35608971	asmbl_16937	35608719	35608720	251
Chr3	+	asmbl_16936	35608970	35608971	asmbl_16938	35608719	35608720	251
Chr3	+	asmbl_16976	35786881	35786882	asmbl_16977	35786893	35786894	12
Chr3	-	asmbl_17017	35945790	35945791	asmbl_17018	35945833	35945834	43
Chr4	-	asmbl_17096	91240	91241	asmbl_17097	91382	91383	142
Chr4	+	asmbl_17098	107161	107162	asmbl_17099	107156	107157	5
Chr4	+	asmbl_17098	107161	107162	asmbl_17100	107156	107157	5
Chr4	+	asmbl_17098	107882	107883	asmbl_17099	107877	107878	5
Chr4	-	asmbl_17105	184731	184732	asmbl_17107	184727	184728	4
Chr4	-	asmbl_17107	184727	184728	asmbl_17106	184731	184732	4
Chr4	-	asmbl_17163	657994	657995	asmbl_17164	657011	657012	983
Chr4	+	asmbl_17254	1830274	1830275	asmbl_17255	1830270	1830271	4
Chr4	+	asmbl_17306	4269385	4269386	asmbl_17310	4269272	4269273	113
Chr4	+	asmbl_17310	4269272	4269273	asmbl_17307	4269385	4269386	113
Chr4	+	asmbl_17310	4269272	4269273	asmbl_17308	4269385	4269386	113
Chr4	+	asmbl_17310	4269272	4269273	asmbl_17309	4269385	4269386	113
Chr4	-	asmbl_17410	5508066	5508067	asmbl_17411	5508062	5508063	4
Chr4	-	asmbl_17420	5641871	5641872	asmbl_17421	5641882	5641883	11
Chr4	+	asmbl_17428	5782272	5782273	asmbl_17429	5782268	5782269	4
Chr4	+	asmbl_17428	5782272	5782273	asmbl_17430	5782268	5782269	4
Chr4	+	asmbl_17429	5782268	5782269	asmbl_17431	5782272	5782273	4
Chr4	+	asmbl_17430	5782268	5782269	asmbl_17431	5782272	5782273	4
Chr4	-	asmbl_17447	6212351	6212352	asmbl_17448	6212360	6212361	9
Chr4	+	asmbl_17463	6494664	6494665	asmbl_17464	6494595	6494596	69
Chr4	-	asmbl_17487	7119052	7119053	asmbl_17494	7119429	7119430	377
Chr4	-	asmbl_17494	7119429	7119430	asmbl_17491	7119052	7119053	377
Chr4	-	asmbl_17516	7854586	7854587	asmbl_17517	7854898	7854899	312
Chr4	-	asmbl_17516	7854586	7854587	asmbl_17519	7854845	7854846	259
Chr4	-	asmbl_17517	7854898	7854899	asmbl_17519	7854845	7854846	53
Chr4	-	asmbl_17554	8212949	8212950	asmbl_17555	8212939	8212940	10
Chr4	-	asmbl_17554	8212949	8212950	asmbl_17556	8212939	8212940	10
Chr4	+	asmbl_17578	8434427	8434428	asmbl_17580	8434386	8434387	41
Chr4	+	asmbl_17580	8437299	8437300	asmbl_17581	8437276	8437277	23
Chr4	+	asmbl_17589	8559339	8559340	asmbl_17590	8559322	8559323	17
Chr4	+	asmbl_17590	8559322	8559323	asmbl_17591	8559339	8559340	17
Chr4	+	asmbl_17595	8573256	8573257	asmbl_17599	8573260	8573261	4
Chr4	+	asmbl_17599	8573260	8573261	asmbl_17598	8573256	8573257	4
Chr4	+	asmbl_17598	8573678	8573679	asmbl_17599	8573744	8573745	66
Chr4	-	asmbl_17643	9883856	9883857	asmbl_17647	9884030	9884031	174
Chr4	-	asmbl_17671	10967226	10967227	asmbl_17672	10967239	10967240	13
Chr4	-	asmbl_17672	10967239	10967240	asmbl_17673	10967226	10967227	13
Chr4	+	asmbl_17680	11213150	11213151	asmbl_17681	11214660	11214661	1510
Chr4	-	asmbl_17693	11295134	11295135	asmbl_17695	11295130	11295131	4
Chr4	-	asmbl_17693	11295134	11295135	asmbl_17696	11295130	11295131	4
Chr4	+	asmbl_17741	11856826	11856827	asmbl_17742	11856830	11856831	4
Chr4	+	asmbl_17765	12357578	12357579	asmbl_17766	12357616	12357617	38
Chr4	+	asmbl_17765	12357578	12357579	asmbl_17768	12357616	12357617	38
Chr4	+	asmbl_17766	12357616	12357617	asmbl_17767	12357578	12357579	38
Chr4	+	asmbl_17768	12357616	12357617	asmbl_17767	12357578	12357579	38
Chr4	-	asmbl_17799	13063576	13063577	asmbl_17801	13063535	13063536	41
Chr4	-	asmbl_17801	13063535	13063536	asmbl_17800	13063576	13063577	41
Chr4	-	asmbl_17801	13063535	13063536	asmbl_17802	13063576	13063577	41
Chr4	-	asmbl_17801	13063535	13063536	asmbl_17803	13063576	13063577	41
Chr4	-	asmbl_17801	13063535	13063536	asmbl_17804	13063576	13063577	41
Chr4	-	asmbl_17826	13624249	13624250	asmbl_17828	13624244	13624245	5
Chr4	-	asmbl_17828	13624244	13624245	asmbl_17827	13624249	13624250	5
Chr4	-	asmbl_17828	13624244	13624245	asmbl_17829	13624249	13624250	5
Chr4	-	asmbl_17837	13803207	13803208	asmbl_17838	13803080	13803081	127
Chr4	-	asmbl_17837	13803207	13803208	asmbl_17839	13803240	13803241	33
Chr4	-	asmbl_17846	13844264	13844265	asmbl_17847	13844271	13844272	7
Chr4	-	asmbl_17848	13901021	13901022	asmbl_17850	13901029	13901030	8
Chr4	-	asmbl_17848	13901021	13901022	asmbl_17853	13901029	13901030	8
Chr4	-	asmbl_17850	13901029	13901030	asmbl_17851	13901021	13901022	8
Chr4	-	asmbl_17853	13901029	13901030	asmbl_17849	13901021	13901022	8
Chr4	-	asmbl_17853	13901029	13901030	asmbl_17851	13901021	13901022	8
Chr4	-	asmbl_17858	13979679	13979680	asmbl_17861	13979785	13979786	106
Chr4	+	asmbl_17870	14064646	14064647	asmbl_17871	14064636	14064637	10
Chr4	+	asmbl_17886	14688536	14688537	asmbl_17887	14688550	14688551	14
Chr4	+	asmbl_17886	14688536	14688537	asmbl_17894	14688550	14688551	14
Chr4	+	asmbl_17886	14688536	14688537	asmbl_17895	14688550	14688551	14
Chr4	+	asmbl_17886	14688536	14688537	asmbl_17896	14688550	14688551	14
Chr4	+	asmbl_17887	14688550	14688551	asmbl_17891	14688536	14688537	14
Chr4	+	asmbl_17887	14688550	14688551	asmbl_17893	14688536	14688537	14
Chr4	+	asmbl_17894	14688550	14688551	asmbl_17891	14688536	14688537	14
Chr4	+	asmbl_17894	14688550	14688551	asmbl_17893	14688536	14688537	14
Chr4	+	asmbl_17895	14688550	14688551	asmbl_17891	14688536	14688537	14
Chr4	+	asmbl_17895	14688550	14688551	asmbl_17893	14688536	14688537	14
Chr4	+	asmbl_17896	14688550	14688551	asmbl_17891	14688536	14688537	14
Chr4	+	asmbl_17896	14688550	14688551	asmbl_17893	14688536	14688537	14
Chr4	-	asmbl_17898	14718979	14718980	asmbl_17899	14719304	14719305	325
Chr4	+	asmbl_17904	14933298	14933299	asmbl_17909	14933291	14933292	7
Chr4	+	asmbl_17904	14933298	14933299	asmbl_17910	14933305	14933306	7
Chr4	+	asmbl_17909	14933291	14933292	asmbl_17910	14933305	14933306	14
Chr4	+	asmbl_17909	14933291	14933292	asmbl_17905	14933298	14933299	7
Chr4	+	asmbl_17909	14933291	14933292	asmbl_17911	14933298	14933299	7
Chr4	+	asmbl_17910	14933305	14933306	asmbl_17905	14933298	14933299	7
Chr4	+	asmbl_17910	14933305	14933306	asmbl_17911	14933298	14933299	7
Chr4	-	asmbl_17921	15371271	15371272	asmbl_17922	15372428	15372429	1157
Chr4	-	asmbl_17921	15371271	15371272	asmbl_17924	15372428	15372429	1157
Chr4	-	asmbl_17921	15371271	15371272	asmbl_17927	15372428	15372429	1157
Chr4	-	asmbl_17921	15373996	15373997	asmbl_17929	15373994	15373995	2
Chr4	-	asmbl_17929	15373994	15373995	asmbl_17922	15373996	15373997	2
Chr4	-	asmbl_17929	15373994	15373995	asmbl_17923	15373996	15373997	2
Chr4	-	asmbl_17929	15373994	15373995	asmbl_17924	15373996	15373997	2
Chr4	-	asmbl_17929	15373994	15373995	asmbl_17926	15373996	15373997	2
Chr4	-	asmbl_17929	15373994	15373995	asmbl_17927	15373996	15373997	2
Chr4	-	asmbl_17929	15373994	15373995	asmbl_17928	15373996	15373997	2
Chr4	-	asmbl_17947	15880517	15880518	asmbl_17950	15880783	15880784	266
Chr4	+	asmbl_17952	15914504	15914505	asmbl_17955	15914644	15914645	140
Chr4	+	asmbl_17952	15914504	15914505	asmbl_17956	15914644	15914645	140
Chr4	+	asmbl_17955	15914644	15914645	asmbl_17953	15914504	15914505	140
Chr4	+	asmbl_17955	15914644	15914645	asmbl_17954	15914504	15914505	140
Chr4	+	asmbl_17956	15914644	15914645	asmbl_17953	15914504	15914505	140
Chr4	+	asmbl_17956	15914644	15914645	asmbl_17954	15914504	15914505	140
Chr4	-	asmbl_18103	18418903	18418904	asmbl_18108	18418690	18418691	213
Chr4	-	asmbl_18108	18418690	18418691	asmbl_18104	18418903	18418904	213
Chr4	-	asmbl_18108	18418690	18418691	asmbl_18106	18418903	18418904	213
Chr4	-	asmbl_18108	18418690	18418691	asmbl_18109	18418903	18418904	213
Chr4	-	asmbl_18108	18418690	18418691	asmbl_18110	18418903	18418904	213
Chr4	-	asmbl_18197	19420316	19420317	asmbl_18198	19420452	19420453	136
Chr4	+	asmbl_18211	19506567	19506568	asmbl_18213	19506540	19506541	27
Chr4	-	asmbl_18226	19665389	19665390	asmbl_18230	19665355	19665356	34
Chr4	-	asmbl_18230	19665355	19665356	asmbl_18227	19665389	19665390	34
Chr4	-	asmbl_18230	19665355	19665356	asmbl_18228	19665389	19665390	34
Chr4	-	asmbl_18230	19665355	19665356	asmbl_18229	19665389	19665390	34
Chr4	+	asmbl_18232	19702908	19702909	asmbl_18233	19702935	19702936	27
Chr4	+	asmbl_18232	19702908	19702909	asmbl_18236	19702935	19702936	27
Chr4	+	asmbl_18233	19702935	19702936	asmbl_18234	19702908	19702909	27
Chr4	+	asmbl_18233	19702935	19702936	asmbl_18235	19702908	19702909	27
Chr4	+	asmbl_18236	19702935	19702936	asmbl_18234	19702908	19702909	27
Chr4	+	asmbl_18236	19702935	19702936	asmbl_18235	19702908	19702909	27
Chr4	-	asmbl_18257	19859458	19859459	asmbl_18258	19859323	19859324	135
Chr4	-	asmbl_18304	20074499	20074500	asmbl_18305	20074476	20074477	23
Chr4	-	asmbl_18311	20118265	20118266	asmbl_18312	20119504	20119505	1239
Chr4	-	asmbl_18311	20118265	20118266	asmbl_18313	20119504	20119505	1239
Chr4	+	asmbl_18342	20271926	20271927	asmbl_18344	20270814	20270815	1112
Chr4	+	asmbl_18420	21080145	21080146	asmbl_18422	21080148	21080149	3
Chr4	-	asmbl_18478	21435938	21435939	asmbl_18481	21435901	21435902	37
Chr4	-	asmbl_18481	21435901	21435902	asmbl_18479	21435938	21435939	37
Chr4	-	asmbl_18498	21523129	21523130	asmbl_18499	21523102	21523103	27
Chr4	-	asmbl_18501	21519479	21519480	asmbl_18502	21519474	21519475	5
Chr4	-	asmbl_18525	21713120	21713121	asmbl_18526	21713102	21713103	18
Chr4	+	asmbl_18530	21783034	21783035	asmbl_18531	21783040	21783041	6
Chr4	+	asmbl_18536	21831436	21831437	asmbl_18538	21831423	21831424	13
Chr4	+	asmbl_18620	22256014	22256015	asmbl_18621	22256000	22256001	14
Chr4	+	asmbl_18627	22334757	22334758	asmbl_18628	22334774	22334775	17
Chr4	+	asmbl_18627	22334757	22334758	asmbl_18629	22334791	22334792	34
Chr4	+	asmbl_18627	22334757	22334758	asmbl_18630	22334843	22334844	86
Chr4	+	asmbl_18628	22334774	22334775	asmbl_18629	22334791	22334792	17
Chr4	+	asmbl_18628	22334774	22334775	asmbl_18630	22334843	22334844	69
Chr4	+	asmbl_18629	22334791	22334792	asmbl_18630	22334843	22334844	52
Chr4	-	asmbl_18645	22579265	22579266	asmbl_18646	22579476	22579477	211
Chr4	+	asmbl_18663	22683904	22683905	asmbl_18664	22683901	22683902	3
Chr4	+	asmbl_18671	22718181	22718182	asmbl_18672	22718190	22718191	9
Chr4	+	asmbl_18672	22718190	22718191	asmbl_18673	22718181	22718182	9
Chr4	+	asmbl_18672	22718190	22718191	asmbl_18674	22718181	22718182	9
Chr4	+	asmbl_18671	22719041	22719042	asmbl_18674	22718527	22718528	514
Chr4	+	asmbl_18674	22718527	22718528	asmbl_18672	22719041	22719042	514
Chr4	+	asmbl_18674	22718527	22718528	asmbl_18673	22719041	22719042	514
Chr4	-	asmbl_18676	22722941	22722942	asmbl_18678	22722776	22722777	165
Chr4	+	asmbl_18682	22736587	22736588	asmbl_18683	22736576	22736577	11
Chr4	-	asmbl_18761	23190631	23190632	asmbl_18762	23190351	23190352	280
Chr4	-	asmbl_18762	23190351	23190352	asmbl_18763	23190631	23190632	280
Chr4	-	asmbl_18762	23190351	23190352	asmbl_18765	23190631	23190632	280
Chr4	+	asmbl_18772	23251190	23251191	asmbl_18773	23251253	23251254	63
Chr4	-	asmbl_18805	23513069	23513070	asmbl_18808	23513101	23513102	32
Chr4	-	asmbl_18808	23513101	23513102	asmbl_18806	23513069	23513070	32
Chr4	-	asmbl_18849	23720765	23720766	asmbl_18851	23720921	23720922	156
Chr4	-	asmbl_18851	23720921	23720922	asmbl_18850	23720765	23720766	156
Chr4	-	asmbl_18858	23757666	23757667	asmbl_18859	23757764	23757765	98
Chr4	-	asmbl_18885	23858010	23858011	asmbl_18886	23858279	23858280	269
Chr4	-	asmbl_18886	23858279	23858280	asmbl_18887	23857145	23857146	1134
Chr4	+	asmbl_18892	23897165	23897166	asmbl_18893	23897133	23897134	32
Chr4	+	asmbl_18894	23896933	23896934	asmbl_18895	23896930	23896931	3
Chr4	+	asmbl_18894	23897165	23897166	asmbl_18895	23897133	23897134	32
Chr4	-	asmbl_18897	23913963	23913964	asmbl_18898	23913943	23913944	20
Chr4	+	asmbl_18953	24155879	24155880	asmbl_18955	24155862	24155863	17
Chr4	+	asmbl_18955	24155862	24155863	asmbl_18954	24155879	24155880	17
Chr4	+	asmbl_18955	24155862	24155863	asmbl_18956	24155879	24155880	17
Chr4	-	asmbl_19017	24503162	24503163	asmbl_19020	24503200	24503201	38
Chr4	-	asmbl_19020	24503200	24503201	asmbl_19018	24503162	24503163	38
Chr4	-	asmbl_19020	24503200	24503201	asmbl_19019	24503162	24503163	38
Chr4	+	asmbl_19062	24696191	24696192	asmbl_19065	24696222	24696223	31
Chr4	+	asmbl_19065	24696222	24696223	asmbl_19063	24696191	24696192	31
Chr4	+	asmbl_19065	24696222	24696223	asmbl_19064	24696191	24696192	31
Chr4	+	asmbl_19084	24775023	24775024	asmbl_19087	24775014	24775015	9
Chr4	+	asmbl_19087	24775014	24775015	asmbl_19085	24775023	24775024	9
Chr4	+	asmbl_19087	24775014	24775015	asmbl_19086	24775023	24775024	9
Chr4	-	asmbl_19089	24790862	24790863	asmbl_19090	24790867	24790868	5
Chr4	-	asmbl_19090	24790867	24790868	asmbl_19091	24790862	24790863	5
Chr4	+	asmbl_19094	24834771	24834772	asmbl_19095	24834756	24834757	15
Chr4	+	asmbl_19095	24834756	24834757	asmbl_19098	24834771	24834772	15
Chr4	+	asmbl_19094	24832297	24832298	asmbl_19097	24832280	24832281	17
Chr4	+	asmbl_19097	24832280	24832281	asmbl_19095	24832297	24832298	17
Chr4	+	asmbl_19097	24832280	24832281	asmbl_19096	24832297	24832298	17
Chr4	-	asmbl_19114	24914236	24914237	asmbl_19116	24914233	24914234	3
Chr4	-	asmbl_19116	24914233	24914234	asmbl_19115	24914236	24914237	3
Chr4	-	asmbl_19116	24914233	24914234	asmbl_19117	24914236	24914237	3
Chr4	-	asmbl_19114	24915098	24915099	asmbl_19117	24915200	24915201	102
Chr4	-	asmbl_19117	24915200	24915201	asmbl_19115	24915098	24915099	102
Chr4	-	asmbl_19117	24915200	24915201	asmbl_19116	24915098	24915099	102
Chr4	-	asmbl_19152	25122623	25122624	asmbl_19153	25122628	25122629	5
Chr4	-	asmbl_19152	25122623	25122624	asmbl_19155	25122628	25122629	5
Chr4	-	asmbl_19153	25122628	25122629	asmbl_19154	25122623	25122624	5
Chr4	-	asmbl_19152	25121743	25121744	asmbl_19154	25121745	25121746	2
Chr4	-	asmbl_19152	25121743	25121744	asmbl_19155	25121745	25121746	2
Chr4	-	asmbl_19154	25121745	25121746	asmbl_19153	25121743	25121744	2
Chr4	-	asmbl_19155	25121745	25121746	asmbl_19153	25121743	25121744	2
Chr4	-	asmbl_19155	25122628	25122629	asmbl_19154	25122623	25122624	5
Chr4	-	asmbl_19160	25154777	25154778	asmbl_19161	25154792	25154793	15
Chr4	-	asmbl_19160	25154777	25154778	asmbl_19162	25154792	25154793	15
Chr4	-	asmbl_19160	25154777	25154778	asmbl_19163	25154792	25154793	15
Chr4	+	asmbl_19171	25178338	25178339	asmbl_19172	25178507	25178508	169
Chr4	-	asmbl_19206	25352095	25352096	asmbl_19207	25351653	25351654	442
Chr4	-	asmbl_19206	25352095	25352096	asmbl_19208	25352100	25352101	5
Chr4	-	asmbl_19207	25351653	25351654	asmbl_19208	25352100	25352101	447
Chr4	-	asmbl_19217	25391914	25391915	asmbl_19218	25391786	25391787	128
Chr4	-	asmbl_19218	25391786	25391787	asmbl_19219	25391914	25391915	128
Chr4	-	asmbl_19238	25533957	25533958	asmbl_19239	25533820	25533821	137
Chr4	-	asmbl_19239	25533820	25533821	asmbl_19240	25533957	25533958	137
Chr4	-	asmbl_19243	25572144	25572145	asmbl_19244	25572120	25572121	24
Chr4	-	asmbl_19251	25640572	25640573	asmbl_19252	25640293	25640294	279
Chr4	-	asmbl_19307	26040446	26040447	asmbl_19308	26040433	26040434	13
Chr4	-	asmbl_19314	26069867	26069868	asmbl_19315	26069873	26069874	6
Chr4	+	asmbl_19325	26145764	26145765	asmbl_19326	26145268	26145269	496
Chr4	+	asmbl_19393	26471867	26471868	asmbl_19395	26471863	26471864	4
Chr4	+	asmbl_19393	26471867	26471868	asmbl_19396	26471863	26471864	4
Chr4	-	asmbl_19411	26537880	26537881	asmbl_19412	26537941	26537942	61
Chr4	-	asmbl_19411	26537880	26537881	asmbl_19413	26537941	26537942	61
Chr4	-	asmbl_19411	26537880	26537881	asmbl_19415	26537875	26537876	5
Chr4	-	asmbl_19411	26537880	26537881	asmbl_19416	26537941	26537942	61
Chr4	-	asmbl_19412	26537941	26537942	asmbl_19414	26537880	26537881	61
Chr4	-	asmbl_19413	26537941	26537942	asmbl_19414	26537880	26537881	61
Chr4	-	asmbl_19415	26537875	26537876	asmbl_19414	26537880	26537881	5
Chr4	-	asmbl_19416	26537941	26537942	asmbl_19414	26537880	26537881	61
Chr4	-	asmbl_19530	27391764	27391765	asmbl_19531	27391760	27391761	4
Chr4	-	asmbl_19546	27482569	27482570	asmbl_19547	27482588	27482589	19
Chr4	-	asmbl_19547	27482588	27482589	asmbl_19548	27482569	27482570	19
Chr4	+	asmbl_19575	27620091	27620092	asmbl_19579	27620059	27620060	32
Chr4	+	asmbl_19579	27620059	27620060	asmbl_19576	27620091	27620092	32
Chr4	+	asmbl_19579	27620059	27620060	asmbl_19577	27620091	27620092	32
Chr4	+	asmbl_19579	27620059	27620060	asmbl_19578	27620091	27620092	32
Chr4	-	asmbl_19606	27837577	27837578	asmbl_19607	27837582	27837583	5
Chr4	+	asmbl_19622	27897060	27897061	asmbl_19623	27897292	27897293	232
Chr4	+	asmbl_19646	28065583	28065584	asmbl_19647	28065608	28065609	25
Chr4	+	asmbl_19661	28189833	28189834	asmbl_19666	28189727	28189728	106
Chr4	+	asmbl_19666	28189727	28189728	asmbl_19662	28189833	28189834	106
Chr4	+	asmbl_19666	28189727	28189728	asmbl_19663	28189833	28189834	106
Chr4	+	asmbl_19661	28190765	28190766	asmbl_19667	28190787	28190788	22
Chr4	+	asmbl_19667	28190787	28190788	asmbl_19662	28190765	28190766	22
Chr4	+	asmbl_19667	28190787	28190788	asmbl_19664	28190765	28190766	22
Chr4	+	asmbl_19667	28190787	28190788	asmbl_19665	28190765	28190766	22
Chr4	-	asmbl_19693	28386086	28386087	asmbl_19694	28386065	28386066	21
Chr4	+	asmbl_19706	28532121	28532122	asmbl_19707	28532101	28532102	20
Chr4	+	asmbl_19715	28632610	28632611	asmbl_19716	28632624	28632625	14
Chr4	+	asmbl_19715	28632610	28632611	asmbl_19717	28632624	28632625	14
Chr4	+	asmbl_19716	28632624	28632625	asmbl_19720	28632610	28632611	14
Chr4	+	asmbl_19717	28632624	28632625	asmbl_19720	28632610	28632611	14
Chr4	+	asmbl_19742	28892316	28892317	asmbl_19744	28892326	28892327	10
Chr4	+	asmbl_19744	28892326	28892327	asmbl_19743	28892316	28892317	10
Chr4	+	asmbl_19752	28931180	28931181	asmbl_19753	28931172	28931173	8
Chr4	-	asmbl_19768	29070512	29070513	asmbl_19769	29070471	29070472	41
Chr4	-	asmbl_19788	29283748	29283749	asmbl_19789	29283673	29283674	75
Chr4	-	asmbl_19818	29365286	29365287	asmbl_19819	29365374	29365375	88
Chr4	+	asmbl_19845	29585774	29585775	asmbl_19846	29585788	29585789	14
Chr4	-	asmbl_19926	30099001	30099002	asmbl_19927	30099014	30099015	13
Chr4	-	asmbl_19927	30099014	30099015	asmbl_19928	30099001	30099002	13
Chr4	-	asmbl_19977	30356850	30356851	asmbl_19978	30356712	30356713	138
Chr4	-	asmbl_19986	30406182	30406183	asmbl_19987	30406169	30406170	13
Chr4	-	asmbl_20001	30478997	30478998	asmbl_20002	30478974	30478975	23
Chr4	+	asmbl_20004	30485155	30485156	asmbl_20005	30485149	30485150	6
Chr4	+	asmbl_20033	30603219	30603220	asmbl_20034	30603201	30603202	18
Chr4	-	asmbl_20044	30689912	30689913	asmbl_20045	30689907	30689908	5
Chr4	+	asmbl_20059	30745625	30745626	asmbl_20060	30745602	30745603	23
Chr4	-	asmbl_20086	30892416	30892417	asmbl_20087	30892410	30892411	6
Chr4	-	asmbl_20090	30904631	30904632	asmbl_20091	30903419	30903420	1212
Chr4	+	asmbl_20101	30984913	30984914	asmbl_20102	30984908	30984909	5
Chr4	+	asmbl_20108	31007161	31007162	asmbl_20109	31007104	31007105	57
Chr4	+	asmbl_20108	31007161	31007162	asmbl_20110	31007104	31007105	57
Chr4	+	asmbl_20192	31472900	31472901	asmbl_20193	31472894	31472895	6
Chr4	+	asmbl_20226	31644008	31644009	asmbl_20227	31644053	31644054	45
Chr4	+	asmbl_20226	31644197	31644198	asmbl_20229	31644201	31644202	4
Chr4	+	asmbl_20263	31804916	31804917	asmbl_20264	31804891	31804892	25
Chr4	+	asmbl_20263	31804916	31804917	asmbl_20265	31804891	31804892	25
Chr4	+	asmbl_20264	31804891	31804892	asmbl_20267	31804916	31804917	25
Chr4	+	asmbl_20265	31804891	31804892	asmbl_20267	31804916	31804917	25
Chr4	+	asmbl_20272	31831963	31831964	asmbl_20273	31831995	31831996	32
Chr4	+	asmbl_20284	31927044	31927045	asmbl_20285	31927048	31927049	4
Chr4	-	asmbl_20306	32060486	32060487	asmbl_20307	32060613	32060614	127
Chr4	-	asmbl_20307	32060613	32060614	asmbl_20308	32060486	32060487	127
Chr4	+	asmbl_20320	32124624	32124625	asmbl_20322	32124637	32124638	13
Chr4	+	asmbl_20320	32125122	32125123	asmbl_20322	32125107	32125108	15
Chr4	+	asmbl_20334	32184414	32184415	asmbl_20335	32184863	32184864	449
Chr4	+	asmbl_20362	32359683	32359684	asmbl_20364	32359673	32359674	10
Chr4	+	asmbl_20362	32359683	32359684	asmbl_20365	32359673	32359674	10
Chr4	-	asmbl_20415	32644577	32644578	asmbl_20416	32644408	32644409	169
Chr4	+	asmbl_20448	32942938	32942939	asmbl_20449	32944451	32944452	1513
Chr4	-	asmbl_20519	33422923	33422924	asmbl_20520	33423028	33423029	105
Chr4	-	asmbl_20520	33423028	33423029	asmbl_20521	33422923	33422924	105
Chr4	-	asmbl_20524	33433312	33433313	asmbl_20525	33433432	33433433	120
Chr4	+	asmbl_20526	33443314	33443315	asmbl_20527	33443249	33443250	65
Chr4	+	asmbl_20529	33452437	33452438	asmbl_20533	33452508	33452509	71
Chr4	+	asmbl_20529	33452437	33452438	asmbl_20534	33452508	33452509	71
Chr4	+	asmbl_20533	33452508	33452509	asmbl_20530	33452437	33452438	71
Chr4	+	asmbl_20533	33452508	33452509	asmbl_20531	33452437	33452438	71
Chr4	+	asmbl_20533	33452508	33452509	asmbl_20532	33452437	33452438	71
Chr4	+	asmbl_20534	33452508	33452509	asmbl_20530	33452437	33452438	71
Chr4	+	asmbl_20534	33452508	33452509	asmbl_20531	33452437	33452438	71
Chr4	+	asmbl_20534	33452508	33452509	asmbl_20532	33452437	33452438	71
Chr4	+	asmbl_20540	33486102	33486103	asmbl_20541	33486106	33486107	4
Chr4	+	asmbl_20549	33542550	33542551	asmbl_20551	33542555	33542556	5
Chr4	+	asmbl_20551	33542555	33542556	asmbl_20550	33542550	33542551	5
Chr4	-	asmbl_20558	33558125	33558126	asmbl_20559	33558068	33558069	57
Chr4	-	asmbl_20559	33558068	33558069	asmbl_20560	33558125	33558126	57
Chr4	-	asmbl_20588	33746393	33746394	asmbl_20589	33746387	33746388	6
Chr4	-	asmbl_20619	33871323	33871324	asmbl_20620	33871327	33871328	4
Chr4	-	asmbl_20631	33906247	33906248	asmbl_20632	33906209	33906210	38
Chr4	-	asmbl_20653	33986230	33986231	asmbl_20655	33986201	33986202	29
Chr4	-	asmbl_20653	33986230	33986231	asmbl_20656	33986201	33986202	29
Chr4	-	asmbl_20655	33986201	33986202	asmbl_20654	33986230	33986231	29
Chr4	-	asmbl_20656	33986201	33986202	asmbl_20654	33986230	33986231	29
Chr4	-	asmbl_20664	34018912	34018913	asmbl_20665	34018888	34018889	24
Chr4	-	asmbl_20674	34066257	34066258	asmbl_20675	34066269	34066270	12
Chr4	-	asmbl_20675	34066269	34066270	asmbl_20676	34066257	34066258	12
Chr4	-	asmbl_20679	34095849	34095850	asmbl_20680	34095829	34095830	20
Chr4	-	asmbl_20686	34128305	34128306	asmbl_20687	34128268	34128269	37
Chr4	-	asmbl_20687	34128268	34128269	asmbl_20689	34128305	34128306	37
Chr4	+	asmbl_20752	34496423	34496424	asmbl_20754	34496430	34496431	7
Chr4	+	asmbl_20763	34520907	34520908	asmbl_20764	34520866	34520867	41
Chr4	+	asmbl_20763	34520907	34520908	asmbl_20766	34520866	34520867	41
Chr4	+	asmbl_20764	34520866	34520867	asmbl_20765	34520907	34520908	41
Chr4	+	asmbl_20764	34520866	34520867	asmbl_20767	34520907	34520908	41
Chr4	+	asmbl_20766	34520866	34520867	asmbl_20765	34520907	34520908	41
Chr4	+	asmbl_20766	34520866	34520867	asmbl_20767	34520907	34520908	41
Chr4	+	asmbl_20802	34674310	34674311	asmbl_20804	34674370	34674371	60
Chr4	+	asmbl_20802	34674310	34674311	asmbl_20805	34674335	34674336	25
Chr4	+	asmbl_20804	34674370	34674371	asmbl_20805	34674335	34674336	35
Chr4	+	asmbl_20820	34724099	34724100	asmbl_20822	34724201	34724202	102
Chr4	+	asmbl_20822	34724201	34724202	asmbl_20823	34724099	34724100	102
Chr4	-	asmbl_20837	34800966	34800967	asmbl_20840	34800820	34800821	146
Chr4	-	asmbl_20840	34800820	34800821	asmbl_20838	34800966	34800967	146
Chr4	-	asmbl_20840	34800820	34800821	asmbl_20839	34800966	34800967	146
Chr4	+	asmbl_20897	35156830	35156831	asmbl_20900	35156832	35156833	2
Chr4	+	asmbl_20900	35156832	35156833	asmbl_20898	35156830	35156831	2
Chr4	+	asmbl_20900	35156832	35156833	asmbl_20899	35156830	35156831	2
Chr4	-	asmbl_20907	35200455	35200456	asmbl_20911	35200452	35200453	3
Chr4	-	asmbl_20911	35200452	35200453	asmbl_20908	35200455	35200456	3
Chr4	-	asmbl_20911	35200452	35200453	asmbl_20909	35200455	35200456	3
Chr4	-	asmbl_20908	35202271	35202272	asmbl_20909	35202374	35202375	103
Chr4	+	asmbl_20927	35225853	35225854	asmbl_20928	35225822	35225823	31
Chr5	-	asmbl_20968	128748	128749	asmbl_20970	128753	128754	5
Chr5	-	asmbl_20970	128753	128754	asmbl_20969	128748	128749	5
Chr5	-	asmbl_20970	128753	128754	asmbl_20971	128748	128749	5
Chr5	-	asmbl_20968	129986	129987	asmbl_20971	129843	129844	143
Chr5	-	asmbl_20971	129843	129844	asmbl_20969	129986	129987	143
Chr5	-	asmbl_20971	129843	129844	asmbl_20970	129986	129987	143
Chr5	-	asmbl_20973	145229	145230	asmbl_20977	145709	145710	480
Chr5	-	asmbl_20977	145709	145710	asmbl_20976	145807	145808	98
Chr5	+	asmbl_21009	273539	273540	asmbl_21010	273544	273545	5
Chr5	+	asmbl_21016	290937	290938	asmbl_21018	290931	290932	6
Chr5	+	asmbl_21043	449862	449863	asmbl_21046	449914	449915	52
Chr5	+	asmbl_21046	449914	449915	asmbl_21044	449862	449863	52
Chr5	-	asmbl_21067	557819	557820	asmbl_21068	558321	558322	502
Chr5	+	asmbl_21074	584259	584260	asmbl_21077	584209	584210	50
Chr5	+	asmbl_21077	584209	584210	asmbl_21076	584259	584260	50
Chr5	-	asmbl_21096	697695	697696	asmbl_21099	697756	697757	61
Chr5	-	asmbl_21099	697756	697757	asmbl_21097	697695	697696	61
Chr5	-	asmbl_21099	697756	697757	asmbl_21098	697695	697696	61
Chr5	-	asmbl_21121	851806	851807	asmbl_21123	851870	851871	64
Chr5	-	asmbl_21123	851870	851871	asmbl_21122	851806	851807	64
Chr5	+	asmbl_21131	918617	918618	asmbl_21132	918613	918614	4
Chr5	+	asmbl_21132	918613	918614	asmbl_21133	918617	918618	4
Chr5	+	asmbl_21160	1093959	1093960	asmbl_21161	1093955	1093956	4
Chr5	-	asmbl_21162	1106125	1106126	asmbl_21163	1106088	1106089	37
Chr5	+	asmbl_21181	1218479	1218480	asmbl_21183	1218474	1218475	5
Chr5	+	asmbl_21183	1218474	1218475	asmbl_21182	1218479	1218480	5
Chr5	-	asmbl_21196	1382371	1382372	asmbl_21197	1382470	1382471	99
Chr5	-	asmbl_21205	1450951	1450952	asmbl_21207	1450928	1450929	23
Chr5	-	asmbl_21207	1450928	1450929	asmbl_21206	1450951	1450952	23
Chr5	-	asmbl_21207	1450928	1450929	asmbl_21208	1450951	1450952	23
Chr5	-	asmbl_21207	1450928	1450929	asmbl_21209	1450951	1450952	23
Chr5	-	asmbl_21207	1450928	1450929	asmbl_21210	1450951	1450952	23
Chr5	-	asmbl_21207	1450928	1450929	asmbl_21211	1450951	1450952	23
Chr5	+	asmbl_21222	1494510	1494511	asmbl_21223	1493775	1493776	735
Chr5	+	asmbl_21231	1630400	1630401	asmbl_21232	1630405	1630406	5
Chr5	+	asmbl_21237	1676614	1676615	asmbl_21239	1676609	1676610	5
Chr5	+	asmbl_21239	1676609	1676610	asmbl_21238	1676614	1676615	5
Chr5	+	asmbl_21239	1676609	1676610	asmbl_21240	1676614	1676615	5
Chr5	+	asmbl_21268	1854590	1854591	asmbl_21269	1854594	1854595	4
Chr5	+	asmbl_21287	1988525	1988526	asmbl_21288	1988330	1988331	195
Chr5	+	asmbl_21300	2105192	2105193	asmbl_21304	2105199	2105200	7
Chr5	+	asmbl_21304	2105199	2105200	asmbl_21301	2105192	2105193	7
Chr5	+	asmbl_21304	2105199	2105200	asmbl_21302	2105192	2105193	7
Chr5	+	asmbl_21312	2153056	2153057	asmbl_21314	2153160	2153161	104
Chr5	+	asmbl_21312	2153056	2153057	asmbl_21315	2153160	2153161	104
Chr5	+	asmbl_21312	2153056	2153057	asmbl_21316	2153121	2153122	65
Chr5	+	asmbl_21314	2153160	2153161	asmbl_21316	2153121	2153122	39
Chr5	+	asmbl_21314	2153160	2153161	asmbl_21313	2153056	2153057	104
Chr5	+	asmbl_21315	2153160	2153161	asmbl_21316	2153121	2153122	39
Chr5	+	asmbl_21315	2153160	2153161	asmbl_21313	2153056	2153057	104
Chr5	+	asmbl_21316	2153121	2153122	asmbl_21313	2153056	2153057	65
Chr5	+	asmbl_21368	2547425	2547426	asmbl_21369	2547401	2547402	24
Chr5	-	asmbl_21377	2594938	2594939	asmbl_21378	2594935	2594936	3
Chr5	+	asmbl_21383	2612450	2612451	asmbl_21384	2612255	2612256	195
Chr5	-	asmbl_21403	2727505	2727506	asmbl_21409	2727875	2727876	370
Chr5	-	asmbl_21403	2727505	2727506	asmbl_21410	2727875	2727876	370
Chr5	-	asmbl_21403	2727505	2727506	asmbl_21411	2727875	2727876	370
Chr5	-	asmbl_21409	2727875	2727876	asmbl_21404	2727505	2727506	370
Chr5	-	asmbl_21410	2727875	2727876	asmbl_21404	2727505	2727506	370
Chr5	-	asmbl_21411	2727875	2727876	asmbl_21404	2727505	2727506	370
Chr5	+	asmbl_21421	2764230	2764231	asmbl_21425	2764261	2764262	31
Chr5	+	asmbl_21425	2764261	2764262	asmbl_21422	2764230	2764231	31
Chr5	+	asmbl_21425	2764261	2764262	asmbl_21423	2764230	2764231	31
Chr5	+	asmbl_21425	2764261	2764262	asmbl_21424	2764230	2764231	31
Chr5	+	asmbl_21425	2764261	2764262	asmbl_21429	2764230	2764231	31
Chr5	-	asmbl_21437	2818534	2818535	asmbl_21439	2818499	2818500	35
Chr5	-	asmbl_21439	2818499	2818500	asmbl_21438	2818534	2818535	35
Chr5	+	asmbl_21518	3339363	3339364	asmbl_21519	3339359	3339360	4
Chr5	+	asmbl_21519	3339359	3339360	asmbl_21520	3339363	3339364	4
Chr5	-	asmbl_21529	3446362	3446363	asmbl_21530	3446368	3446369	6
Chr5	+	asmbl_21534	3467349	3467350	asmbl_21535	3467526	3467527	177
Chr5	+	asmbl_21541	3512467	3512468	asmbl_21542	3512490	3512491	23
Chr5	-	asmbl_21545	3543167	3543168	asmbl_21546	3543237	3543238	70
Chr5	-	asmbl_21546	3543237	3543238	asmbl_21547	3543167	3543168	70
Chr5	+	asmbl_21562	3668922	3668923	asmbl_21564	3668919	3668920	3
Chr5	+	asmbl_21564	3668919	3668920	asmbl_21563	3668922	3668923	3
Chr5	-	asmbl_21588	3797598	3797599	asmbl_21589	3797441	3797442	157
Chr5	+	asmbl_21597	3854350	3854351	asmbl_21598	3854235	3854236	115
Chr5	+	asmbl_21616	4123179	4123180	asmbl_21617	4123163	4123164	16
Chr5	+	asmbl_21616	4123179	4123180	asmbl_21618	4123175	4123176	4
Chr5	+	asmbl_21617	4123163	4123164	asmbl_21618	4123175	4123176	12
Chr5	-	asmbl_21632	4238288	4238289	asmbl_21633	4238227	4238228	61
Chr5	+	asmbl_21635	4244642	4244643	asmbl_21636	4244545	4244546	97
Chr5	+	asmbl_21674	4682930	4682931	asmbl_21677	4682928	4682929	2
Chr5	+	asmbl_21677	4682928	4682929	asmbl_21675	4682930	4682931	2
Chr5	+	asmbl_21677	4682928	4682929	asmbl_21676	4682930	4682931	2
Chr5	+	asmbl_21676	4685333	4685334	asmbl_21679	4685306	4685307	27
Chr5	+	asmbl_21680	4689061	4689062	asmbl_21682	4688699	4688700	362
Chr5	-	asmbl_21715	4977391	4977392	asmbl_21716	4977383	4977384	8
Chr5	-	asmbl_21763	5764445	5764446	asmbl_21764	5764449	5764450	4
Chr5	-	asmbl_21764	5764449	5764450	asmbl_21765	5764445	5764446	4
Chr5	-	asmbl_21815	6338877	6338878	asmbl_21816	6338923	6338924	46
Chr5	-	asmbl_21815	6338877	6338878	asmbl_21821	6338923	6338924	46
Chr5	-	asmbl_21816	6338923	6338924	asmbl_21817	6338877	6338878	46
Chr5	-	asmbl_21816	6338923	6338924	asmbl_21818	6338877	6338878	46
Chr5	-	asmbl_21815	6340922	6340923	asmbl_21818	6341320	6341321	398
Chr5	-	asmbl_21818	6341320	6341321	asmbl_21816	6340922	6340923	398
Chr5	-	asmbl_21818	6341320	6341321	asmbl_21817	6340922	6340923	398
Chr5	-	asmbl_21821	6338923	6338924	asmbl_21817	6338877	6338878	46
Chr5	-	asmbl_21821	6338923	6338924	asmbl_21818	6338877	6338878	46
Chr5	-	asmbl_21827	6426859	6426860	asmbl_21828	6426969	6426970	110
Chr5	-	asmbl_21874	6940962	6940963	asmbl_21875	6940980	6940981	18
Chr5	-	asmbl_21874	6940962	6940963	asmbl_21877	6940980	6940981	18
Chr5	-	asmbl_21875	6940980	6940981	asmbl_21876	6940962	6940963	18
Chr5	-	asmbl_21874	6941638	6941639	asmbl_21876	6941492	6941493	146
Chr5	-	asmbl_21876	6941492	6941493	asmbl_21875	6941638	6941639	146
Chr5	-	asmbl_21876	6941492	6941493	asmbl_21877	6941638	6941639	146
Chr5	-	asmbl_21877	6940980	6940981	asmbl_21876	6940962	6940963	18
Chr5	+	asmbl_21884	7042927	7042928	asmbl_21885	7042889	7042890	38
Chr5	+	asmbl_21884	7042927	7042928	asmbl_21886	7042857	7042858	70
Chr5	+	asmbl_21885	7042889	7042890	asmbl_21886	7042857	7042858	32
Chr5	+	asmbl_21885	7042889	7042890	asmbl_21887	7042927	7042928	38
Chr5	+	asmbl_21886	7042857	7042858	asmbl_21887	7042927	7042928	70
Chr5	+	asmbl_21900	7234930	7234931	asmbl_21904	7235192	7235193	262
Chr5	+	asmbl_21904	7235192	7235193	asmbl_21901	7234930	7234931	262
Chr5	+	asmbl_21904	7235192	7235193	asmbl_21902	7234930	7234931	262
Chr5	+	asmbl_21901	7236034	7236035	asmbl_21902	7236142	7236143	108
Chr5	+	asmbl_21902	7236142	7236143	asmbl_21903	7236145	7236146	3
Chr5	+	asmbl_21936	7726412	7726413	asmbl_21938	7726376	7726377	36
Chr5	+	asmbl_21939	7726610	7726611	asmbl_21940	7726562	7726563	48
Chr5	-	asmbl_21941	7744201	7744202	asmbl_21942	7744300	7744301	99
Chr5	-	asmbl_21983	8507068	8507069	asmbl_21984	8507143	8507144	75
Chr5	-	asmbl_21983	8507068	8507069	asmbl_21986	8507157	8507158	89
Chr5	-	asmbl_21984	8507143	8507144	asmbl_21986	8507157	8507158	14
Chr5	+	asmbl_21991	8582279	8582280	asmbl_21993	8582323	8582324	44
Chr5	+	asmbl_21991	8582279	8582280	asmbl_21994	8582323	8582324	44
Chr5	+	asmbl_21993	8582323	8582324	asmbl_21992	8582279	8582280	44
[truncated: 1,797 more rows]
