# Supplementary material for: Comprehensive analysis of alternative splicing in rice and comparative analyses with Arabidopsis
Source: BMC Genomics. 2006 Dec 28;7:327. doi: 10.1186/1471-2164-7-327 (PMC1769492; doi:10.1186/1471-2164-7-327)
Supplement: Additional file 7 — Coordinates for the alternative donor splicing sites in the two isoforms for Arabidopsis. [file 1471-2164-7-327-S7.xls]

## Sheet: arab_donor
Supplmentary Table 7
Chromosome	Orientation	Assembly A	Upstream Coordinate	Downstream Coordinate	Assembly B	Upstream Coordinate	Downstream Coordinate	Delta bp
Chr1	-	asmbl_16	51124	51125	asmbl_18	51121	51122	3
Chr1	-	asmbl_21	64580	64581	asmbl_22	64568	64569	12
Chr1	+	asmbl_56	164104	164105	asmbl_59	164136	164137	32
Chr1	+	asmbl_59	164136	164137	asmbl_57	164104	164105	32
Chr1	+	asmbl_59	164136	164137	asmbl_58	164104	164105	32
Chr1	+	asmbl_104	282190	282191	asmbl_106	282187	282188	3
Chr1	+	asmbl_106	282187	282188	asmbl_105	282190	282191	3
Chr1	-	asmbl_250	665860	665861	asmbl_253	665856	665857	4
Chr1	-	asmbl_253	665856	665857	asmbl_252	665860	665861	4
Chr1	+	asmbl_294	813605	813606	asmbl_295	813582	813583	23
Chr1	-	asmbl_387	1076133	1076134	asmbl_389	1076116	1076117	17
Chr1	-	asmbl_458	1333234	1333235	asmbl_459	1333348	1333349	114
Chr1	-	asmbl_479	1407426	1407427	asmbl_480	1407311	1407312	115
Chr1	-	asmbl_503	1478638	1478639	asmbl_504	1478685	1478686	47
Chr1	+	asmbl_548	1584581	1584582	asmbl_549	1584588	1584589	7
Chr1	-	asmbl_563	1634601	1634602	asmbl_564	1634606	1634607	5
Chr1	-	asmbl_567	1642583	1642584	asmbl_568	1642579	1642580	4
Chr1	-	asmbl_672	1940103	1940104	asmbl_673	1940239	1940240	136
Chr1	+	asmbl_690	1989705	1989706	asmbl_694	1989773	1989774	68
Chr1	+	asmbl_692	1989705	1989706	asmbl_693	1989526	1989527	179
Chr1	-	asmbl_700	2012294	2012295	asmbl_702	2012301	2012302	7
Chr1	+	asmbl_717	2048186	2048187	asmbl_718	2048190	2048191	4
Chr1	-	asmbl_720	2055140	2055141	asmbl_721	2055123	2055124	17
Chr1	+	asmbl_752	2137143	2137144	asmbl_754	2137146	2137147	3
Chr1	+	asmbl_752	2137143	2137144	asmbl_755	2137146	2137147	3
Chr1	-	asmbl_831	2355791	2355792	asmbl_833	2355981	2355982	190
Chr1	-	asmbl_851	2401339	2401340	asmbl_852	2401351	2401352	12
Chr1	-	asmbl_851	2402615	2402616	asmbl_852	2402750	2402751	135
Chr1	+	asmbl_869	2424151	2424152	asmbl_871	2424272	2424273	121
Chr1	+	asmbl_871	2424272	2424273	asmbl_870	2424151	2424152	121
Chr1	+	asmbl_880	2437831	2437832	asmbl_882	2437739	2437740	92
Chr1	+	asmbl_880	2437831	2437832	asmbl_883	2437739	2437740	92
Chr1	+	asmbl_880	2437831	2437832	asmbl_884	2437749	2437750	82
Chr1	+	asmbl_882	2437739	2437740	asmbl_884	2437749	2437750	10
Chr1	+	asmbl_882	2437739	2437740	asmbl_881	2437831	2437832	92
Chr1	+	asmbl_883	2437739	2437740	asmbl_884	2437749	2437750	10
Chr1	+	asmbl_883	2437739	2437740	asmbl_881	2437831	2437832	92
Chr1	+	asmbl_884	2437749	2437750	asmbl_881	2437831	2437832	82
Chr1	-	asmbl_907	2498479	2498480	asmbl_908	2498475	2498476	4
Chr1	+	asmbl_916	2535383	2535384	asmbl_917	2535583	2535584	200
Chr1	-	asmbl_919	2541098	2541099	asmbl_920	2541111	2541112	13
Chr1	-	asmbl_959	2645373	2645374	asmbl_960	2645384	2645385	11
Chr1	+	asmbl_987	2712989	2712990	asmbl_988	2713014	2713015	25
Chr1	+	asmbl_1017	2801142	2801143	asmbl_1019	2801164	2801165	22
Chr1	+	asmbl_1017	2801142	2801143	asmbl_1020	2801164	2801165	22
Chr1	+	asmbl_1038	2842321	2842322	asmbl_1039	2842292	2842293	29
Chr1	+	asmbl_1054	2883852	2883853	asmbl_1056	2883920	2883921	68
Chr1	-	asmbl_1071	2925689	2925690	asmbl_1073	2925713	2925714	24
Chr1	-	asmbl_1073	2925713	2925714	asmbl_1072	2925689	2925690	24
Chr1	-	asmbl_1092	2980851	2980852	asmbl_1094	2980855	2980856	4
Chr1	+	asmbl_1106	3006707	3006708	asmbl_1107	3006675	3006676	32
Chr1	+	asmbl_1132	3076751	3076752	asmbl_1133	3076811	3076812	60
Chr1	+	asmbl_1144	3121663	3121664	asmbl_1145	3121401	3121402	262
Chr1	+	asmbl_1145	3121401	3121402	asmbl_1146	3121663	3121664	262
Chr1	-	asmbl_1182	3232965	3232966	asmbl_1186	3232883	3232884	82
Chr1	-	asmbl_1186	3232883	3232884	asmbl_1184	3232965	3232966	82
Chr1	+	asmbl_1198	3286402	3286403	asmbl_1199	3286361	3286362	41
Chr1	+	asmbl_1199	3286361	3286362	asmbl_1200	3286402	3286403	41
Chr1	-	asmbl_1207	3298745	3298746	asmbl_1208	3298665	3298666	80
Chr1	-	asmbl_1208	3298665	3298666	asmbl_1209	3298745	3298746	80
Chr1	-	asmbl_1229	3392046	3392047	asmbl_1230	3392058	3392059	12
Chr1	-	asmbl_1261	3503373	3503374	asmbl_1262	3503369	3503370	4
Chr1	-	asmbl_1262	3503369	3503370	asmbl_1263	3503373	3503374	4
Chr1	+	asmbl_1337	3743634	3743635	asmbl_1338	3743668	3743669	34
Chr1	-	asmbl_1361	3822162	3822163	asmbl_1364	3822145	3822146	17
Chr1	-	asmbl_1361	3822162	3822163	asmbl_1366	3822145	3822146	17
Chr1	-	asmbl_1364	3822145	3822146	asmbl_1365	3822162	3822163	17
Chr1	-	asmbl_1366	3822145	3822146	asmbl_1365	3822162	3822163	17
Chr1	+	asmbl_1425	3999471	3999472	asmbl_1426	3999477	3999478	6
Chr1	-	asmbl_1559	4439134	4439135	asmbl_1560	4439372	4439373	238
Chr1	-	asmbl_1612	4609431	4609432	asmbl_1613	4609501	4609502	70
Chr1	+	asmbl_1619	4615976	4615977	asmbl_1620	4616057	4616058	81
Chr1	+	asmbl_1670	4777066	4777067	asmbl_1671	4776953	4776954	113
Chr1	-	asmbl_1724	4921461	4921462	asmbl_1726	4921452	4921453	9
Chr1	-	asmbl_1726	4921452	4921453	asmbl_1725	4921461	4921462	9
Chr1	-	asmbl_1787	5106715	5106716	asmbl_1789	5106156	5106157	559
Chr1	+	asmbl_1825	5200582	5200583	asmbl_1826	5200598	5200599	16
Chr1	+	asmbl_1825	5201677	5201678	asmbl_1827	5201681	5201682	4
Chr1	+	asmbl_1827	5201681	5201682	asmbl_1826	5201677	5201678	4
Chr1	+	asmbl_1907	5400145	5400146	asmbl_1908	5399984	5399985	161
Chr1	-	asmbl_1911	5409616	5409617	asmbl_1912	5409621	5409622	5
Chr1	-	asmbl_1938	5484068	5484069	asmbl_1939	5484111	5484112	43
Chr1	-	asmbl_1988	5622461	5622462	asmbl_1989	5622471	5622472	10
Chr1	-	asmbl_1989	5622471	5622472	asmbl_1990	5622461	5622462	10
Chr1	+	asmbl_2023	5727952	5727953	asmbl_2024	5727950	5727951	2
Chr1	-	asmbl_2105	5952670	5952671	asmbl_2106	5952677	5952678	7
Chr1	-	asmbl_2132	6052395	6052396	asmbl_2134	6052400	6052401	5
Chr1	-	asmbl_2146	6096204	6096205	asmbl_2147	6096207	6096208	3
Chr1	+	asmbl_2191	6204971	6204972	asmbl_2192	6204979	6204980	8
Chr1	+	asmbl_2192	6204979	6204980	asmbl_2193	6204971	6204972	8
Chr1	+	asmbl_2191	6206208	6206209	asmbl_2193	6206212	6206213	4
Chr1	+	asmbl_2193	6206212	6206213	asmbl_2192	6206208	6206209	4
Chr1	+	asmbl_2193	6206212	6206213	asmbl_2194	6206208	6206209	4
Chr1	-	asmbl_2224	6309579	6309580	asmbl_2225	6309631	6309632	52
Chr1	-	asmbl_2224	6309952	6309953	asmbl_2225	6309945	6309946	7
Chr1	+	asmbl_2234	6346770	6346771	asmbl_2236	6346762	6346763	8
Chr1	+	asmbl_2253	6410052	6410053	asmbl_2254	6410209	6410210	157
Chr1	+	asmbl_2263	6440023	6440024	asmbl_2265	6440061	6440062	38
Chr1	+	asmbl_2263	6440023	6440024	asmbl_2268	6440061	6440062	38
Chr1	+	asmbl_2266	6433681	6433682	asmbl_2268	6433663	6433664	18
Chr1	+	asmbl_2266	6433681	6433682	asmbl_2269	6433663	6433664	18
Chr1	+	asmbl_2268	6433663	6433664	asmbl_2270	6433681	6433682	18
Chr1	+	asmbl_2269	6433663	6433664	asmbl_2270	6433681	6433682	18
Chr1	-	asmbl_2285	6504070	6504071	asmbl_2286	6504060	6504061	10
Chr1	+	asmbl_2337	6688636	6688637	asmbl_2339	6688730	6688731	94
Chr1	+	asmbl_2337	6688636	6688637	asmbl_2340	6688730	6688731	94
Chr1	-	asmbl_2365	6774130	6774131	asmbl_2366	6774133	6774134	3
Chr1	+	asmbl_2419	6943707	6943708	asmbl_2420	6943650	6943651	57
Chr1	-	asmbl_2462	7088766	7088767	asmbl_2463	7088756	7088757	10
Chr1	+	asmbl_2525	7337911	7337912	asmbl_2527	7337915	7337916	4
Chr1	+	asmbl_2527	7337915	7337916	asmbl_2526	7337911	7337912	4
Chr1	+	asmbl_2588	7575275	7575276	asmbl_2590	7575235	7575236	40
Chr1	+	asmbl_2590	7575235	7575236	asmbl_2589	7575275	7575276	40
Chr1	+	asmbl_2604	7615873	7615874	asmbl_2605	7615837	7615838	36
Chr1	-	asmbl_2648	7815117	7815118	asmbl_2650	7815216	7815217	99
Chr1	+	asmbl_2740	8102946	8102947	asmbl_2741	8102986	8102987	40
Chr1	-	asmbl_2769	8182193	8182194	asmbl_2770	8182205	8182206	12
Chr1	-	asmbl_2769	8182193	8182194	asmbl_2771	8182205	8182206	12
Chr1	-	asmbl_2793	8270358	8270359	asmbl_2794	8270372	8270373	14
Chr1	-	asmbl_2794	8270372	8270373	asmbl_2795	8270358	8270359	14
Chr1	-	asmbl_2794	8270372	8270373	asmbl_2796	8270358	8270359	14
Chr1	-	asmbl_2856	8470671	8470672	asmbl_2858	8470686	8470687	15
Chr1	-	asmbl_2858	8470686	8470687	asmbl_2857	8470671	8470672	15
Chr1	-	asmbl_2858	8470686	8470687	asmbl_2859	8470671	8470672	15
Chr1	+	asmbl_2869	8503492	8503493	asmbl_2873	8503450	8503451	42
Chr1	+	asmbl_2873	8503450	8503451	asmbl_2871	8503492	8503493	42
Chr1	-	asmbl_2892	8594794	8594795	asmbl_2893	8594797	8594798	3
Chr1	+	asmbl_2935	8768824	8768825	asmbl_2937	8768820	8768821	4
Chr1	+	asmbl_2935	8768824	8768825	asmbl_2938	8768820	8768821	4
Chr1	+	asmbl_2935	8768824	8768825	asmbl_2939	8768796	8768797	28
Chr1	+	asmbl_2937	8768820	8768821	asmbl_2939	8768796	8768797	24
Chr1	+	asmbl_2937	8768820	8768821	asmbl_2936	8768824	8768825	4
Chr1	+	asmbl_2938	8768820	8768821	asmbl_2939	8768796	8768797	24
Chr1	+	asmbl_2938	8768820	8768821	asmbl_2936	8768824	8768825	4
Chr1	+	asmbl_2939	8768796	8768797	asmbl_2936	8768824	8768825	28
Chr1	+	asmbl_2969	8860987	8860988	asmbl_2970	8861020	8861021	33
Chr1	-	asmbl_2997	8956561	8956562	asmbl_2998	8956569	8956570	8
Chr1	-	asmbl_2997	8956561	8956562	asmbl_3000	8956569	8956570	8
Chr1	-	asmbl_2998	8956569	8956570	asmbl_2999	8956561	8956562	8
Chr1	-	asmbl_3000	8956569	8956570	asmbl_2999	8956561	8956562	8
Chr1	+	asmbl_3015	9021273	9021274	asmbl_3016	9021277	9021278	4
Chr1	-	asmbl_3035	9084882	9084883	asmbl_3036	9085182	9085183	300
Chr1	+	asmbl_3065	9176143	9176144	asmbl_3066	9176125	9176126	18
Chr1	-	asmbl_3103	9303830	9303831	asmbl_3104	9303894	9303895	64
Chr1	-	asmbl_3122	9397810	9397811	asmbl_3123	9397815	9397816	5
Chr1	-	asmbl_3123	9397815	9397816	asmbl_3124	9397810	9397811	5
Chr1	+	asmbl_3153	9501857	9501858	asmbl_3154	9501961	9501962	104
Chr1	+	asmbl_3196	9614722	9614723	asmbl_3197	9614569	9614570	153
Chr1	-	asmbl_3214	9695706	9695707	asmbl_3215	9695877	9695878	171
Chr1	+	asmbl_3241	9802942	9802943	asmbl_3242	9802966	9802967	24
Chr1	+	asmbl_3242	9802966	9802967	asmbl_3243	9802942	9802943	24
Chr1	+	asmbl_3242	9802966	9802967	asmbl_3244	9802942	9802943	24
Chr1	+	asmbl_3242	9802966	9802967	asmbl_3245	9802942	9802943	24
Chr1	+	asmbl_3242	9802966	9802967	asmbl_3247	9802942	9802943	24
Chr1	+	asmbl_3241	9802806	9802807	asmbl_3244	9802810	9802811	4
Chr1	+	asmbl_3244	9802810	9802811	asmbl_3242	9802806	9802807	4
Chr1	+	asmbl_3244	9802810	9802811	asmbl_3243	9802806	9802807	4
Chr1	+	asmbl_3244	9802810	9802811	asmbl_3245	9802806	9802807	4
Chr1	+	asmbl_3244	9802810	9802811	asmbl_3247	9802806	9802807	4
Chr1	+	asmbl_3241	9803668	9803669	asmbl_3245	9803664	9803665	4
Chr1	+	asmbl_3245	9803664	9803665	asmbl_3242	9803668	9803669	4
Chr1	+	asmbl_3245	9803664	9803665	asmbl_3243	9803668	9803669	4
Chr1	+	asmbl_3245	9803664	9803665	asmbl_3244	9803668	9803669	4
Chr1	+	asmbl_3245	9803664	9803665	asmbl_3247	9803668	9803669	4
Chr1	-	asmbl_3326	10072514	10072515	asmbl_3327	10072517	10072518	3
Chr1	-	asmbl_3333	10084333	10084334	asmbl_3334	10084328	10084329	5
Chr1	-	asmbl_3337	10109910	10109911	asmbl_3340	10109846	10109847	64
Chr1	-	asmbl_3338	10109910	10109911	asmbl_3339	10109846	10109847	64
Chr1	+	asmbl_3346	10134568	10134569	asmbl_3347	10134523	10134524	45
Chr1	+	asmbl_3346	10134568	10134569	asmbl_3348	10134608	10134609	40
Chr1	+	asmbl_3347	10134523	10134524	asmbl_3348	10134608	10134609	85
Chr1	+	asmbl_3429	10444204	10444205	asmbl_3430	10444190	10444191	14
Chr1	-	asmbl_3481	10642730	10642731	asmbl_3482	10642736	10642737	6
Chr1	-	asmbl_3517	10808941	10808942	asmbl_3519	10809065	10809066	124
Chr1	-	asmbl_3519	10809065	10809066	asmbl_3518	10808941	10808942	124
Chr1	+	asmbl_3532	10855922	10855923	asmbl_3533	10855919	10855920	3
Chr1	+	asmbl_3541	10887810	10887811	asmbl_3542	10887833	10887834	23
Chr1	+	asmbl_3558	10967953	10967954	asmbl_3559	10967886	10967887	67
Chr1	+	asmbl_3603	11193820	11193821	asmbl_3604	11193962	11193963	142
Chr1	-	asmbl_3605	11199243	11199244	asmbl_3606	11199239	11199240	4
Chr1	-	asmbl_3635	11295970	11295971	asmbl_3636	11295979	11295980	9
Chr1	+	asmbl_3667	11430429	11430430	asmbl_3668	11430433	11430434	4
Chr1	+	asmbl_3676	11458767	11458768	asmbl_3677	11458774	11458775	7
Chr1	+	asmbl_3677	11458774	11458775	asmbl_3678	11458767	11458768	7
Chr1	-	asmbl_3704	11594606	11594607	asmbl_3705	11594611	11594612	5
Chr1	+	asmbl_3711	11614531	11614532	asmbl_3713	11614542	11614543	11
Chr1	+	asmbl_3713	11614542	11614543	asmbl_3712	11614531	11614532	11
Chr1	+	asmbl_3726	11677906	11677907	asmbl_3727	11677904	11677905	2
Chr1	+	asmbl_3726	11677906	11677907	asmbl_3729	11677904	11677905	2
Chr1	+	asmbl_3733	11693906	11693907	asmbl_3735	11693902	11693903	4
Chr1	+	asmbl_3733	11693906	11693907	asmbl_3737	11693902	11693903	4
Chr1	+	asmbl_3735	11693902	11693903	asmbl_3734	11693906	11693907	4
Chr1	+	asmbl_3735	11693902	11693903	asmbl_3736	11693906	11693907	4
Chr1	+	asmbl_3737	11693902	11693903	asmbl_3734	11693906	11693907	4
Chr1	+	asmbl_3737	11693902	11693903	asmbl_3736	11693906	11693907	4
Chr1	-	asmbl_3811	12106931	12106932	asmbl_3813	12106915	12106916	16
Chr1	-	asmbl_3813	12106915	12106916	asmbl_3812	12106931	12106932	16
Chr1	-	asmbl_3865	12399524	12399525	asmbl_3866	12399531	12399532	7
Chr1	-	asmbl_3865	12400162	12400163	asmbl_3866	12400158	12400159	4
Chr1	+	asmbl_3867	12427224	12427225	asmbl_3868	12427236	12427237	12
Chr1	+	asmbl_3871	12436682	12436683	asmbl_3872	12436675	12436676	7
Chr1	+	asmbl_3896	12550563	12550564	asmbl_3897	12550567	12550568	4
Chr1	-	asmbl_3910	12656189	12656190	asmbl_3911	12656212	12656213	23
Chr1	-	asmbl_3921	12749626	12749627	asmbl_3922	12749713	12749714	87
Chr1	-	asmbl_3955	13052484	13052485	asmbl_3956	13052490	13052491	6
Chr1	+	asmbl_3960	13078908	13078909	asmbl_3961	13078894	13078895	14
Chr1	+	asmbl_3960	13078908	13078909	asmbl_3964	13078934	13078935	26
Chr1	+	asmbl_3961	13078894	13078895	asmbl_3964	13078934	13078935	40
Chr1	-	asmbl_3988	13471124	13471125	asmbl_3989	13470308	13470309	816
Chr1	-	asmbl_4022	15654838	15654839	asmbl_4023	15654843	15654844	5
Chr1	-	asmbl_4023	15654843	15654844	asmbl_4024	15654838	15654839	5
Chr1	+	asmbl_4040	16159192	16159193	asmbl_4041	16159244	16159245	52
Chr1	+	asmbl_4202	17481432	17481433	asmbl_4203	17481452	17481453	20
Chr1	+	asmbl_4251	17789544	17789545	asmbl_4252	17789586	17789587	42
Chr1	+	asmbl_4274	17875407	17875408	asmbl_4275	17875411	17875412	4
Chr1	+	asmbl_4359	18154908	18154909	asmbl_4360	18154912	18154913	4
Chr1	+	asmbl_4405	18359465	18359466	asmbl_4406	18359158	18359159	307
Chr1	-	asmbl_4418	18396758	18396759	asmbl_4419	18396754	18396755	4
Chr1	-	asmbl_4446	18500795	18500796	asmbl_4447	18500588	18500589	207
Chr1	-	asmbl_4446	18500795	18500796	asmbl_4448	18500750	18500751	45
Chr1	-	asmbl_4446	18500795	18500796	asmbl_4449	18500588	18500589	207
Chr1	-	asmbl_4447	18500588	18500589	asmbl_4448	18500750	18500751	162
Chr1	-	asmbl_4448	18500750	18500751	asmbl_4449	18500588	18500589	162
Chr1	-	asmbl_4446	18499917	18499918	asmbl_4449	18499922	18499923	5
Chr1	-	asmbl_4449	18499922	18499923	asmbl_4447	18499917	18499918	5
Chr1	-	asmbl_4449	18499922	18499923	asmbl_4448	18499917	18499918	5
Chr1	+	asmbl_4460	18521498	18521499	asmbl_4461	18521321	18521322	177
Chr1	-	asmbl_4489	18693379	18693380	asmbl_4490	18693368	18693369	11
Chr1	-	asmbl_4588	19134458	19134459	asmbl_4590	19134445	19134446	13
Chr1	-	asmbl_4602	19162883	19162884	asmbl_4604	19162876	19162877	7
Chr1	+	asmbl_4606	19171237	19171238	asmbl_4607	19171234	19171235	3
Chr1	+	asmbl_4614	19193713	19193714	asmbl_4615	19193730	19193731	17
Chr1	-	asmbl_4678	19568649	19568650	asmbl_4679	19568587	19568588	62
Chr1	-	asmbl_4703	19643759	19643760	asmbl_4705	19643783	19643784	24
Chr1	+	asmbl_4755	19810445	19810446	asmbl_4757	19810441	19810442	4
Chr1	+	asmbl_4757	19810441	19810442	asmbl_4756	19810445	19810446	4
Chr1	+	asmbl_4779	19875891	19875892	asmbl_4780	19875872	19875873	19
Chr1	+	asmbl_4805	19982052	19982053	asmbl_4806	19982062	19982063	10
Chr1	-	asmbl_4815	20034628	20034629	asmbl_4816	20034610	20034611	18
Chr1	-	asmbl_4820	20058946	20058947	asmbl_4821	20058943	20058944	3
Chr1	+	asmbl_4831	20085581	20085582	asmbl_4832	20085569	20085570	12
Chr1	+	asmbl_4831	20085581	20085582	asmbl_4833	20085569	20085570	12
Chr1	+	asmbl_4831	20086374	20086375	asmbl_4832	20086364	20086365	10
Chr1	+	asmbl_4832	20086364	20086365	asmbl_4833	20086374	20086375	10
Chr1	-	asmbl_4892	20281069	20281070	asmbl_4895	20281074	20281075	5
Chr1	+	asmbl_4899	20295046	20295047	asmbl_4900	20295025	20295026	21
Chr1	+	asmbl_4900	20295025	20295026	asmbl_4901	20295046	20295047	21
Chr1	+	asmbl_4900	20295025	20295026	asmbl_4902	20295046	20295047	21
Chr1	-	asmbl_4922	20366107	20366108	asmbl_4923	20366172	20366173	65
Chr1	+	asmbl_4924	20369142	20369143	asmbl_4925	20369139	20369140	3
Chr1	+	asmbl_4962	20519873	20519874	asmbl_4964	20519846	20519847	27
Chr1	-	asmbl_5042	20807967	20807968	asmbl_5045	20807990	20807991	23
Chr1	-	asmbl_5045	20807990	20807991	asmbl_5043	20807967	20807968	23
Chr1	+	asmbl_5059	20864498	20864499	asmbl_5060	20864377	20864378	121
Chr1	+	asmbl_5072	20900519	20900520	asmbl_5075	20900524	20900525	5
Chr1	+	asmbl_5075	20900524	20900525	asmbl_5073	20900519	20900520	5
Chr1	+	asmbl_5075	20900524	20900525	asmbl_5074	20900519	20900520	5
Chr1	-	asmbl_5095	20970772	20970773	asmbl_5096	20970768	20970769	4
Chr1	+	asmbl_5112	21028462	21028463	asmbl_5113	21028677	21028678	215
Chr1	+	asmbl_5119	21047555	21047556	asmbl_5122	21047559	21047560	4
Chr1	+	asmbl_5122	21047559	21047560	asmbl_5120	21047555	21047556	4
Chr1	+	asmbl_5139	21099780	21099781	asmbl_5140	21099746	21099747	34
Chr1	-	asmbl_5175	21315104	21315105	asmbl_5176	21315076	21315077	28
Chr1	-	asmbl_5222	21556498	21556499	asmbl_5223	21556502	21556503	4
Chr1	+	asmbl_5286	21983285	21983286	asmbl_5288	21983089	21983090	196
Chr1	+	asmbl_5288	21983089	21983090	asmbl_5287	21983285	21983286	196
Chr1	+	asmbl_5343	22280894	22280895	asmbl_5344	22280828	22280829	66
Chr1	+	asmbl_5343	22280894	22280895	asmbl_5345	22280828	22280829	66
Chr1	+	asmbl_5343	22280894	22280895	asmbl_5346	22280828	22280829	66
Chr1	-	asmbl_5471	22758033	22758034	asmbl_5473	22758024	22758025	9
Chr1	-	asmbl_5555	23186364	23186365	asmbl_5556	23186348	23186349	16
Chr1	-	asmbl_5555	23186364	23186365	asmbl_5557	23186348	23186349	16
Chr1	-	asmbl_5555	23186364	23186365	asmbl_5559	23186348	23186349	16
Chr1	+	asmbl_5558	23188008	23188009	asmbl_5560	23188012	23188013	4
Chr1	-	asmbl_5575	23261026	23261027	asmbl_5577	23261028	23261029	2
Chr1	-	asmbl_5577	23261028	23261029	asmbl_5578	23261026	23261027	2
Chr1	-	asmbl_5577	23261028	23261029	asmbl_5579	23261026	23261027	2
Chr1	-	asmbl_5626	23470912	23470913	asmbl_5628	23470836	23470837	76
Chr1	-	asmbl_5653	23588679	23588680	asmbl_5654	23588666	23588667	13
Chr1	-	asmbl_5654	23588666	23588667	asmbl_5655	23588679	23588680	13
Chr1	+	asmbl_5671	23655275	23655276	asmbl_5672	23655088	23655089	187
Chr1	-	asmbl_5677	23670259	23670260	asmbl_5678	23670120	23670121	139
Chr1	+	asmbl_5748	23942167	23942168	asmbl_5749	23942048	23942049	119
Chr1	+	asmbl_5873	24402978	24402979	asmbl_5875	24402624	24402625	354
Chr1	-	asmbl_5928	24690890	24690891	asmbl_5930	24690807	24690808	83
Chr1	-	asmbl_6045	25194094	25194095	asmbl_6046	25194206	25194207	112
Chr1	+	asmbl_6075	25280009	25280010	asmbl_6076	25280127	25280128	118
Chr1	+	asmbl_6101	25379390	25379391	asmbl_6102	25379376	25379377	14
Chr1	-	asmbl_6111	25427092	25427093	asmbl_6113	25427344	25427345	252
Chr1	-	asmbl_6111	25427092	25427093	asmbl_6114	25427344	25427345	252
Chr1	+	asmbl_6120	25441864	25441865	asmbl_6121	25441936	25441937	72
Chr1	+	asmbl_6141	25491983	25491984	asmbl_6143	25491985	25491986	2
Chr1	+	asmbl_6159	25526900	25526901	asmbl_6160	25526904	25526905	4
Chr1	-	asmbl_6252	25912230	25912231	asmbl_6253	25912226	25912227	4
Chr1	-	asmbl_6269	25976439	25976440	asmbl_6270	25976481	25976482	42
Chr1	-	asmbl_6277	26029096	26029097	asmbl_6278	26029015	26029016	81
Chr1	+	asmbl_6293	26072229	26072230	asmbl_6294	26072227	26072228	2
Chr1	-	asmbl_6357	26299251	26299252	asmbl_6358	26299364	26299365	113
Chr1	-	asmbl_6357	26299251	26299252	asmbl_6359	26299109	26299110	142
Chr1	-	asmbl_6357	26299251	26299252	asmbl_6361	26299364	26299365	113
Chr1	-	asmbl_6359	26299109	26299110	asmbl_6362	26299251	26299252	142
Chr1	-	asmbl_6429	26569347	26569348	asmbl_6431	26569351	26569352	4
Chr1	-	asmbl_6431	26569351	26569352	asmbl_6430	26569347	26569348	4
Chr1	-	asmbl_6431	26569351	26569352	asmbl_6432	26569347	26569348	4
Chr1	+	asmbl_6442	26616455	26616456	asmbl_6444	26616424	26616425	31
Chr1	-	asmbl_6477	26714228	26714229	asmbl_6478	26714478	26714479	250
Chr1	-	asmbl_6553	26954821	26954822	asmbl_6554	26954825	26954826	4
Chr1	+	asmbl_6566	26993782	26993783	asmbl_6567	26993833	26993834	51
Chr1	-	asmbl_6574	27009752	27009753	asmbl_6575	27009737	27009738	15
Chr1	-	asmbl_6575	27009737	27009738	asmbl_6576	27009752	27009753	15
Chr1	-	asmbl_6574	27006680	27006681	asmbl_6576	27006671	27006672	9
Chr1	-	asmbl_6576	27006671	27006672	asmbl_6575	27006680	27006681	9
Chr1	-	asmbl_6664	27328643	27328644	asmbl_6665	27328652	27328653	9
Chr1	+	asmbl_6676	27354909	27354910	asmbl_6677	27354927	27354928	18
Chr1	-	asmbl_6690	27384825	27384826	asmbl_6691	27384807	27384808	18
Chr1	-	asmbl_6700	27409833	27409834	asmbl_6702	27409830	27409831	3
Chr1	+	asmbl_6710	27443592	27443593	asmbl_6711	27443635	27443636	43
Chr1	-	asmbl_6730	27518014	27518015	asmbl_6731	27518010	27518011	4
Chr1	-	asmbl_6760	27598154	27598155	asmbl_6761	27598158	27598159	4
Chr1	-	asmbl_6760	27598154	27598155	asmbl_6762	27598158	27598159	4
Chr1	-	asmbl_6760	27598154	27598155	asmbl_6763	27598158	27598159	4
Chr1	-	asmbl_6831	27810456	27810457	asmbl_6832	27810516	27810517	60
Chr1	+	asmbl_6853	27881508	27881509	asmbl_6854	27881565	27881566	57
Chr1	-	asmbl_6892	28021797	28021798	asmbl_6894	28021825	28021826	28
Chr1	+	asmbl_6900	28057135	28057136	asmbl_6901	28057167	28057168	32
Chr1	+	asmbl_6965	28231711	28231712	asmbl_6966	28231731	28231732	20
Chr1	-	asmbl_6980	28271274	28271275	asmbl_6981	28271266	28271267	8
Chr1	+	asmbl_7043	28494963	28494964	asmbl_7044	28494966	28494967	3
Chr1	+	asmbl_7050	28509478	28509479	asmbl_7053	28509523	28509524	45
Chr1	+	asmbl_7053	28509523	28509524	asmbl_7051	28509478	28509479	45
Chr1	+	asmbl_7053	28509523	28509524	asmbl_7052	28509478	28509479	45
Chr1	+	asmbl_7066	28546910	28546911	asmbl_7067	28546929	28546930	19
Chr1	+	asmbl_7091	28615928	28615929	asmbl_7092	28615915	28615916	13
Chr1	+	asmbl_7099	28638302	28638303	asmbl_7100	28638296	28638297	6
Chr1	-	asmbl_7126	28717649	28717650	asmbl_7127	28717626	28717627	23
Chr1	+	asmbl_7191	28963286	28963287	asmbl_7196	28963396	28963397	110
Chr1	+	asmbl_7196	28963396	28963397	asmbl_7193	28963286	28963287	110
Chr1	+	asmbl_7196	28963396	28963397	asmbl_7195	28963286	28963287	110
Chr1	-	asmbl_7351	29522576	29522577	asmbl_7352	29522566	29522567	10
Chr1	-	asmbl_7369	29580227	29580228	asmbl_7370	29580200	29580201	27
Chr1	-	asmbl_7396	29633584	29633585	asmbl_7397	29633527	29633528	57
Chr1	+	asmbl_7413	29670496	29670497	asmbl_7414	29670483	29670484	13
Chr1	+	asmbl_7468	29848088	29848089	asmbl_7470	29848092	29848093	4
Chr1	-	asmbl_7503	29948138	29948139	asmbl_7504	29948092	29948093	46
Chr1	-	asmbl_7523	29996695	29996696	asmbl_7525	29996725	29996726	30
Chr1	+	asmbl_7543	30024927	30024928	asmbl_7546	30024931	30024932	4
Chr1	-	asmbl_7556	30051347	30051348	asmbl_7557	30051311	30051312	36
Chr1	-	asmbl_7582	30110268	30110269	asmbl_7583	30110232	30110233	36
Chr1	+	asmbl_7608	30179182	30179183	asmbl_7609	30179242	30179243	60
Chr1	+	asmbl_7612	30185970	30185971	asmbl_7613	30185946	30185947	24
Chr1	+	asmbl_7612	30185970	30185971	asmbl_7614	30185946	30185947	24
Chr1	+	asmbl_7627	30223141	30223142	asmbl_7628	30223126	30223127	15
Chr1	+	asmbl_7628	30223126	30223127	asmbl_7629	30223141	30223142	15
Chr1	+	asmbl_7627	30222468	30222469	asmbl_7629	30222525	30222526	57
Chr1	+	asmbl_7629	30222525	30222526	asmbl_7628	30222468	30222469	57
Chr2	+	asmbl_7744	139650	139651	asmbl_7748	139620	139621	30
Chr2	+	asmbl_7748	139620	139621	asmbl_7745	139650	139651	30
Chr2	-	asmbl_7752	154674	154675	asmbl_7755	154608	154609	66
Chr2	-	asmbl_7755	154608	154609	asmbl_7753	154674	154675	66
Chr2	-	asmbl_7755	154608	154609	asmbl_7756	154674	154675	66
Chr2	-	asmbl_7767	182002	182003	asmbl_7769	182014	182015	12
Chr2	-	asmbl_7772	201602	201603	asmbl_7773	201681	201682	79
Chr2	-	asmbl_7773	201681	201682	asmbl_7774	201602	201603	79
Chr2	-	asmbl_7773	201681	201682	asmbl_7775	201602	201603	79
Chr2	-	asmbl_7773	201681	201682	asmbl_7776	201602	201603	79
Chr2	-	asmbl_7821	392073	392074	asmbl_7822	392126	392127	53
Chr2	-	asmbl_7823	397920	397921	asmbl_7824	398004	398005	84
Chr2	-	asmbl_7849	520978	520979	asmbl_7850	520974	520975	4
Chr2	-	asmbl_7850	520974	520975	asmbl_7851	520978	520979	4
Chr2	-	asmbl_7858	549529	549530	asmbl_7859	549517	549518	12
Chr2	+	asmbl_7878	632874	632875	asmbl_7879	632904	632905	30
Chr2	-	asmbl_7891	698323	698324	asmbl_7893	698337	698338	14
Chr2	-	asmbl_7893	698337	698338	asmbl_7894	698323	698324	14
Chr2	-	asmbl_7910	777398	777399	asmbl_7913	777461	777462	63
Chr2	-	asmbl_7913	777461	777462	asmbl_7911	777398	777399	63
Chr2	-	asmbl_7913	777461	777462	asmbl_7912	777398	777399	63
Chr2	-	asmbl_7923	830528	830529	asmbl_7925	830496	830497	32
Chr2	-	asmbl_7925	830496	830497	asmbl_7924	830528	830529	32
Chr2	-	asmbl_7929	848122	848123	asmbl_7930	848127	848128	5
Chr2	-	asmbl_7930	848127	848128	asmbl_7931	848122	848123	5
Chr2	-	asmbl_8057	1383043	1383044	asmbl_8058	1383064	1383065	21
Chr2	+	asmbl_8074	1515932	1515933	asmbl_8075	1515928	1515929	4
Chr2	-	asmbl_8076	1520734	1520735	asmbl_8077	1520687	1520688	47
Chr2	+	asmbl_8103	1646029	1646030	asmbl_8104	1646064	1646065	35
Chr2	+	asmbl_8104	1646064	1646065	asmbl_8105	1646029	1646030	35
Chr2	+	asmbl_8104	1646064	1646065	asmbl_8106	1646029	1646030	35
Chr2	+	asmbl_8103	1645669	1645670	asmbl_8105	1645508	1645509	161
Chr2	+	asmbl_8105	1645508	1645509	asmbl_8104	1645669	1645670	161
Chr2	+	asmbl_8105	1645508	1645509	asmbl_8106	1645669	1645670	161
Chr2	+	asmbl_8110	1679884	1679885	asmbl_8111	1679907	1679908	23
Chr2	+	asmbl_8110	1679884	1679885	asmbl_8112	1679907	1679908	23
Chr2	+	asmbl_8111	1679907	1679908	asmbl_8113	1679884	1679885	23
Chr2	+	asmbl_8112	1679907	1679908	asmbl_8113	1679884	1679885	23
Chr2	-	asmbl_8118	1702687	1702688	asmbl_8119	1702658	1702659	29
Chr2	+	asmbl_8149	1993742	1993743	asmbl_8161	1993763	1993764	21
Chr2	+	asmbl_8149	1993742	1993743	asmbl_8162	1993763	1993764	21
Chr2	+	asmbl_8149	1993742	1993743	asmbl_8163	1993763	1993764	21
Chr2	+	asmbl_8149	1993742	1993743	asmbl_8166	1993721	1993722	21
Chr2	+	asmbl_8149	1993742	1993743	asmbl_8167	1993721	1993722	21
Chr2	+	asmbl_8149	1993742	1993743	asmbl_8168	1993721	1993722	21
Chr2	+	asmbl_8149	1993742	1993743	asmbl_8169	1993721	1993722	21
Chr2	+	asmbl_8161	1993763	1993764	asmbl_8166	1993721	1993722	42
Chr2	+	asmbl_8161	1993763	1993764	asmbl_8167	1993721	1993722	42
Chr2	+	asmbl_8161	1993763	1993764	asmbl_8168	1993721	1993722	42
Chr2	+	asmbl_8161	1993763	1993764	asmbl_8169	1993721	1993722	42
Chr2	+	asmbl_8161	1993763	1993764	asmbl_8151	1993844	1993845	81
Chr2	+	asmbl_8161	1993763	1993764	asmbl_8152	1993805	1993806	42
Chr2	+	asmbl_8161	1993763	1993764	asmbl_8154	1993805	1993806	42
Chr2	+	asmbl_8161	1993763	1993764	asmbl_8155	1993805	1993806	42
Chr2	+	asmbl_8161	1993763	1993764	asmbl_8156	1993805	1993806	42
Chr2	+	asmbl_8161	1993763	1993764	asmbl_8158	1993784	1993785	21
Chr2	+	asmbl_8161	1993763	1993764	asmbl_8159	1993784	1993785	21
Chr2	+	asmbl_8161	1993763	1993764	asmbl_8160	1993784	1993785	21
Chr2	+	asmbl_8161	1993763	1993764	asmbl_8164	1993742	1993743	21
Chr2	+	asmbl_8161	1993763	1993764	asmbl_8165	1993742	1993743	21
Chr2	+	asmbl_8161	1993763	1993764	asmbl_8157	1993784	1993785	21
Chr2	+	asmbl_8161	1993763	1993764	asmbl_8153	1993805	1993806	42
Chr2	+	asmbl_8162	1993763	1993764	asmbl_8166	1993721	1993722	42
Chr2	+	asmbl_8162	1993763	1993764	asmbl_8167	1993721	1993722	42
Chr2	+	asmbl_8162	1993763	1993764	asmbl_8168	1993721	1993722	42
Chr2	+	asmbl_8162	1993763	1993764	asmbl_8169	1993721	1993722	42
Chr2	+	asmbl_8162	1993763	1993764	asmbl_8158	1993784	1993785	21
Chr2	+	asmbl_8162	1993763	1993764	asmbl_8159	1993784	1993785	21
Chr2	+	asmbl_8162	1993763	1993764	asmbl_8160	1993784	1993785	21
Chr2	+	asmbl_8162	1993763	1993764	asmbl_8164	1993742	1993743	21
Chr2	+	asmbl_8162	1993763	1993764	asmbl_8165	1993742	1993743	21
Chr2	+	asmbl_8162	1993763	1993764	asmbl_8157	1993784	1993785	21
Chr2	+	asmbl_8163	1993763	1993764	asmbl_8166	1993721	1993722	42
Chr2	+	asmbl_8163	1993763	1993764	asmbl_8167	1993721	1993722	42
Chr2	+	asmbl_8163	1993763	1993764	asmbl_8168	1993721	1993722	42
Chr2	+	asmbl_8163	1993763	1993764	asmbl_8169	1993721	1993722	42
Chr2	+	asmbl_8163	1993763	1993764	asmbl_8151	1993844	1993845	81
Chr2	+	asmbl_8163	1993763	1993764	asmbl_8152	1993805	1993806	42
Chr2	+	asmbl_8163	1993763	1993764	asmbl_8154	1993805	1993806	42
Chr2	+	asmbl_8163	1993763	1993764	asmbl_8155	1993805	1993806	42
Chr2	+	asmbl_8163	1993763	1993764	asmbl_8156	1993805	1993806	42
Chr2	+	asmbl_8163	1993763	1993764	asmbl_8158	1993784	1993785	21
Chr2	+	asmbl_8163	1993763	1993764	asmbl_8159	1993784	1993785	21
Chr2	+	asmbl_8163	1993763	1993764	asmbl_8160	1993784	1993785	21
Chr2	+	asmbl_8163	1993763	1993764	asmbl_8164	1993742	1993743	21
Chr2	+	asmbl_8163	1993763	1993764	asmbl_8165	1993742	1993743	21
Chr2	+	asmbl_8163	1993763	1993764	asmbl_8157	1993784	1993785	21
Chr2	+	asmbl_8163	1993763	1993764	asmbl_8153	1993805	1993806	42
Chr2	+	asmbl_8166	1993721	1993722	asmbl_8152	1993805	1993806	84
Chr2	+	asmbl_8166	1993721	1993722	asmbl_8154	1993805	1993806	84
Chr2	+	asmbl_8166	1993721	1993722	asmbl_8155	1993805	1993806	84
Chr2	+	asmbl_8166	1993721	1993722	asmbl_8156	1993805	1993806	84
Chr2	+	asmbl_8166	1993721	1993722	asmbl_8158	1993784	1993785	63
Chr2	+	asmbl_8166	1993721	1993722	asmbl_8159	1993784	1993785	63
Chr2	+	asmbl_8166	1993721	1993722	asmbl_8160	1993784	1993785	63
Chr2	+	asmbl_8166	1993721	1993722	asmbl_8164	1993742	1993743	21
Chr2	+	asmbl_8166	1993721	1993722	asmbl_8165	1993742	1993743	21
Chr2	+	asmbl_8166	1993721	1993722	asmbl_8157	1993784	1993785	63
Chr2	+	asmbl_8166	1993721	1993722	asmbl_8153	1993805	1993806	84
Chr2	+	asmbl_8167	1993721	1993722	asmbl_8151	1993844	1993845	123
Chr2	+	asmbl_8167	1993721	1993722	asmbl_8152	1993805	1993806	84
Chr2	+	asmbl_8167	1993721	1993722	asmbl_8154	1993805	1993806	84
Chr2	+	asmbl_8167	1993721	1993722	asmbl_8155	1993805	1993806	84
Chr2	+	asmbl_8167	1993721	1993722	asmbl_8156	1993805	1993806	84
Chr2	+	asmbl_8167	1993721	1993722	asmbl_8158	1993784	1993785	63
Chr2	+	asmbl_8167	1993721	1993722	asmbl_8159	1993784	1993785	63
Chr2	+	asmbl_8167	1993721	1993722	asmbl_8160	1993784	1993785	63
Chr2	+	asmbl_8167	1993721	1993722	asmbl_8164	1993742	1993743	21
Chr2	+	asmbl_8167	1993721	1993722	asmbl_8165	1993742	1993743	21
Chr2	+	asmbl_8167	1993721	1993722	asmbl_8157	1993784	1993785	63
Chr2	+	asmbl_8167	1993721	1993722	asmbl_8153	1993805	1993806	84
Chr2	+	asmbl_8168	1993721	1993722	asmbl_8152	1993805	1993806	84
Chr2	+	asmbl_8168	1993721	1993722	asmbl_8154	1993805	1993806	84
Chr2	+	asmbl_8168	1993721	1993722	asmbl_8155	1993805	1993806	84
Chr2	+	asmbl_8168	1993721	1993722	asmbl_8156	1993805	1993806	84
Chr2	+	asmbl_8168	1993721	1993722	asmbl_8158	1993784	1993785	63
Chr2	+	asmbl_8168	1993721	1993722	asmbl_8159	1993784	1993785	63
Chr2	+	asmbl_8168	1993721	1993722	asmbl_8160	1993784	1993785	63
Chr2	+	asmbl_8168	1993721	1993722	asmbl_8164	1993742	1993743	21
Chr2	+	asmbl_8168	1993721	1993722	asmbl_8165	1993742	1993743	21
Chr2	+	asmbl_8168	1993721	1993722	asmbl_8157	1993784	1993785	63
Chr2	+	asmbl_8168	1993721	1993722	asmbl_8153	1993805	1993806	84
Chr2	+	asmbl_8169	1993721	1993722	asmbl_8164	1993742	1993743	21
Chr2	+	asmbl_8169	1993721	1993722	asmbl_8165	1993742	1993743	21
Chr2	+	asmbl_8151	1993844	1993845	asmbl_8152	1993805	1993806	39
Chr2	+	asmbl_8151	1993844	1993845	asmbl_8154	1993805	1993806	39
Chr2	+	asmbl_8151	1993844	1993845	asmbl_8155	1993805	1993806	39
Chr2	+	asmbl_8151	1993844	1993845	asmbl_8156	1993805	1993806	39
Chr2	+	asmbl_8151	1993844	1993845	asmbl_8158	1993784	1993785	60
Chr2	+	asmbl_8151	1993844	1993845	asmbl_8159	1993784	1993785	60
Chr2	+	asmbl_8151	1993844	1993845	asmbl_8160	1993784	1993785	60
Chr2	+	asmbl_8151	1993844	1993845	asmbl_8164	1993742	1993743	102
Chr2	+	asmbl_8151	1993844	1993845	asmbl_8165	1993742	1993743	102
Chr2	+	asmbl_8152	1993805	1993806	asmbl_8158	1993784	1993785	21
Chr2	+	asmbl_8152	1993805	1993806	asmbl_8159	1993784	1993785	21
Chr2	+	asmbl_8152	1993805	1993806	asmbl_8160	1993784	1993785	21
Chr2	+	asmbl_8152	1993805	1993806	asmbl_8164	1993742	1993743	63
Chr2	+	asmbl_8152	1993805	1993806	asmbl_8165	1993742	1993743	63
Chr2	+	asmbl_8152	1993805	1993806	asmbl_8157	1993784	1993785	21
Chr2	+	asmbl_8154	1993805	1993806	asmbl_8158	1993784	1993785	21
Chr2	+	asmbl_8154	1993805	1993806	asmbl_8159	1993784	1993785	21
Chr2	+	asmbl_8154	1993805	1993806	asmbl_8160	1993784	1993785	21
Chr2	+	asmbl_8154	1993805	1993806	asmbl_8164	1993742	1993743	63
Chr2	+	asmbl_8154	1993805	1993806	asmbl_8165	1993742	1993743	63
Chr2	+	asmbl_8154	1993805	1993806	asmbl_8157	1993784	1993785	21
Chr2	+	asmbl_8155	1993805	1993806	asmbl_8158	1993784	1993785	21
Chr2	+	asmbl_8155	1993805	1993806	asmbl_8159	1993784	1993785	21
Chr2	+	asmbl_8155	1993805	1993806	asmbl_8160	1993784	1993785	21
Chr2	+	asmbl_8155	1993805	1993806	asmbl_8164	1993742	1993743	63
Chr2	+	asmbl_8155	1993805	1993806	asmbl_8165	1993742	1993743	63
Chr2	+	asmbl_8155	1993805	1993806	asmbl_8157	1993784	1993785	21
Chr2	+	asmbl_8156	1993805	1993806	asmbl_8158	1993784	1993785	21
Chr2	+	asmbl_8156	1993805	1993806	asmbl_8159	1993784	1993785	21
Chr2	+	asmbl_8156	1993805	1993806	asmbl_8160	1993784	1993785	21
Chr2	+	asmbl_8156	1993805	1993806	asmbl_8164	1993742	1993743	63
Chr2	+	asmbl_8156	1993805	1993806	asmbl_8165	1993742	1993743	63
Chr2	+	asmbl_8156	1993805	1993806	asmbl_8157	1993784	1993785	21
Chr2	+	asmbl_8158	1993784	1993785	asmbl_8164	1993742	1993743	42
Chr2	+	asmbl_8158	1993784	1993785	asmbl_8165	1993742	1993743	42
Chr2	+	asmbl_8158	1993784	1993785	asmbl_8153	1993805	1993806	21
Chr2	+	asmbl_8159	1993784	1993785	asmbl_8164	1993742	1993743	42
Chr2	+	asmbl_8159	1993784	1993785	asmbl_8165	1993742	1993743	42
Chr2	+	asmbl_8159	1993784	1993785	asmbl_8153	1993805	1993806	21
Chr2	+	asmbl_8160	1993784	1993785	asmbl_8164	1993742	1993743	42
Chr2	+	asmbl_8160	1993784	1993785	asmbl_8165	1993742	1993743	42
Chr2	+	asmbl_8160	1993784	1993785	asmbl_8153	1993805	1993806	21
Chr2	+	asmbl_8164	1993742	1993743	asmbl_8157	1993784	1993785	42
Chr2	+	asmbl_8164	1993742	1993743	asmbl_8153	1993805	1993806	63
Chr2	+	asmbl_8165	1993742	1993743	asmbl_8157	1993784	1993785	42
Chr2	+	asmbl_8165	1993742	1993743	asmbl_8153	1993805	1993806	63
Chr2	+	asmbl_8157	1993784	1993785	asmbl_8153	1993805	1993806	21
Chr2	+	asmbl_8172	2016319	2016320	asmbl_8173	2016286	2016287	33
Chr2	+	asmbl_8177	2026647	2026648	asmbl_8178	2026608	2026609	39
Chr2	+	asmbl_8177	2026647	2026648	asmbl_8179	2026626	2026627	21
Chr2	+	asmbl_8177	2026647	2026648	asmbl_8180	2026608	2026609	39
Chr2	+	asmbl_8178	2026608	2026609	asmbl_8179	2026626	2026627	18
Chr2	+	asmbl_8179	2026626	2026627	asmbl_8180	2026608	2026609	18
Chr2	+	asmbl_8181	2033371	2033372	asmbl_8182	2033322	2033323	49
Chr2	+	asmbl_8184	2068644	2068645	asmbl_8186	2068649	2068650	5
Chr2	+	asmbl_8186	2068649	2068650	asmbl_8185	2068644	2068645	5
Chr2	+	asmbl_8212	2323473	2323474	asmbl_8213	2323471	2323472	2
Chr2	+	asmbl_8213	2323471	2323472	asmbl_8214	2323473	2323474	2
Chr2	+	asmbl_8220	2336973	2336974	asmbl_8221	2337033	2337034	60
Chr2	-	asmbl_8308	4153107	4153108	asmbl_8309	4153060	4153061	47
Chr2	-	asmbl_8308	4153107	4153108	asmbl_8310	4153060	4153061	47
Chr2	-	asmbl_8423	6049467	6049468	asmbl_8426	6049431	6049432	36
Chr2	-	asmbl_8426	6049431	6049432	asmbl_8425	6049467	6049468	36
Chr2	+	asmbl_8439	6195289	6195290	asmbl_8440	6195285	6195286	4
Chr2	+	asmbl_8451	6288409	6288410	asmbl_8452	6288422	6288423	13
Chr2	+	asmbl_8452	6288422	6288423	asmbl_8453	6288409	6288410	13
Chr2	-	asmbl_8474	6488951	6488952	asmbl_8477	6488908	6488909	43
Chr2	-	asmbl_8474	6488951	6488952	asmbl_8478	6488908	6488909	43
Chr2	-	asmbl_8477	6488908	6488909	asmbl_8475	6488951	6488952	43
Chr2	-	asmbl_8477	6488908	6488909	asmbl_8476	6488951	6488952	43
Chr2	-	asmbl_8478	6488908	6488909	asmbl_8475	6488951	6488952	43
Chr2	-	asmbl_8478	6488908	6488909	asmbl_8476	6488951	6488952	43
Chr2	+	asmbl_8520	6781066	6781067	asmbl_8521	6781047	6781048	19
Chr2	-	asmbl_8581	7114863	7114864	asmbl_8582	7114850	7114851	13
Chr2	+	asmbl_8611	7280943	7280944	asmbl_8612	7280939	7280940	4
Chr2	+	asmbl_8632	7348293	7348294	asmbl_8633	7348378	7348379	85
Chr2	+	asmbl_8632	7348293	7348294	asmbl_8634	7348330	7348331	37
Chr2	+	asmbl_8633	7348378	7348379	asmbl_8634	7348330	7348331	48
Chr2	+	asmbl_8647	7408318	7408319	asmbl_8648	7408315	7408316	3
Chr2	+	asmbl_8647	7408318	7408319	asmbl_8649	7408315	7408316	3
Chr2	-	asmbl_8706	7649680	7649681	asmbl_8708	7649692	7649693	12
Chr2	-	asmbl_8708	7649692	7649693	asmbl_8707	7649680	7649681	12
Chr2	-	asmbl_8761	7828206	7828207	asmbl_8762	7828012	7828013	194
Chr2	+	asmbl_8792	7945064	7945065	asmbl_8794	7945068	7945069	4
Chr2	+	asmbl_8852	8171523	8171524	asmbl_8853	8171503	8171504	20
Chr2	+	asmbl_8857	8192369	8192370	asmbl_8858	8192325	8192326	44
Chr2	-	asmbl_8861	8204091	8204092	asmbl_8862	8204101	8204102	10
Chr2	+	asmbl_8882	8340956	8340957	asmbl_8883	8340951	8340952	5
Chr2	+	asmbl_8938	8518643	8518644	asmbl_8940	8518674	8518675	31
Chr2	+	asmbl_8940	8518674	8518675	asmbl_8939	8518643	8518644	31
Chr2	-	asmbl_9044	8910982	8910983	asmbl_9045	8910986	8910987	4
Chr2	+	asmbl_9063	8953086	8953087	asmbl_9066	8953042	8953043	44
Chr2	+	asmbl_9066	8953042	8953043	asmbl_9065	8953086	8953087	44
Chr2	+	asmbl_9090	9011103	9011104	asmbl_9091	9011052	9011053	51
Chr2	+	asmbl_9108	9076996	9076997	asmbl_9109	9076895	9076896	101
Chr2	-	asmbl_9134	9119172	9119173	asmbl_9135	9119164	9119165	8
Chr2	+	asmbl_9173	9256061	9256062	asmbl_9174	9256079	9256080	18
Chr2	+	asmbl_9175	9258807	9258808	asmbl_9176	9258830	9258831	23
Chr2	-	asmbl_9180	9273281	9273282	asmbl_9190	9273115	9273116	166
Chr2	-	asmbl_9190	9273115	9273116	asmbl_9181	9273281	9273282	166
Chr2	-	asmbl_9190	9273115	9273116	asmbl_9182	9273281	9273282	166
Chr2	-	asmbl_9190	9273115	9273116	asmbl_9183	9273281	9273282	166
Chr2	-	asmbl_9190	9273115	9273116	asmbl_9184	9273281	9273282	166
Chr2	-	asmbl_9190	9273115	9273116	asmbl_9185	9273281	9273282	166
Chr2	-	asmbl_9190	9273115	9273116	asmbl_9186	9273281	9273282	166
Chr2	-	asmbl_9190	9273115	9273116	asmbl_9187	9273281	9273282	166
Chr2	-	asmbl_9190	9273115	9273116	asmbl_9188	9273281	9273282	166
Chr2	-	asmbl_9190	9273115	9273116	asmbl_9189	9273281	9273282	166
Chr2	-	asmbl_9181	9272707	9272708	asmbl_9182	9272728	9272729	21
Chr2	-	asmbl_9181	9272707	9272708	asmbl_9183	9272740	9272741	33
Chr2	-	asmbl_9181	9272707	9272708	asmbl_9184	9272758	9272759	51
Chr2	-	asmbl_9181	9272707	9272708	asmbl_9185	9272767	9272768	60
Chr2	-	asmbl_9181	9272707	9272708	asmbl_9189	9272837	9272838	130
Chr2	-	asmbl_9182	9272728	9272729	asmbl_9183	9272740	9272741	12
Chr2	-	asmbl_9182	9272728	9272729	asmbl_9184	9272758	9272759	30
Chr2	-	asmbl_9182	9272728	9272729	asmbl_9185	9272767	9272768	39
Chr2	-	asmbl_9182	9272728	9272729	asmbl_9189	9272837	9272838	109
Chr2	-	asmbl_9182	9272728	9272729	asmbl_9186	9272794	9272795	66
Chr2	-	asmbl_9182	9272728	9272729	asmbl_9188	9272818	9272819	90
Chr2	-	asmbl_9183	9272740	9272741	asmbl_9184	9272758	9272759	18
Chr2	-	asmbl_9183	9272740	9272741	asmbl_9185	9272767	9272768	27
Chr2	-	asmbl_9183	9272740	9272741	asmbl_9189	9272837	9272838	97
Chr2	-	asmbl_9183	9272740	9272741	asmbl_9186	9272794	9272795	54
Chr2	-	asmbl_9183	9272740	9272741	asmbl_9188	9272818	9272819	78
Chr2	-	asmbl_9184	9272758	9272759	asmbl_9185	9272767	9272768	9
Chr2	-	asmbl_9184	9272758	9272759	asmbl_9189	9272837	9272838	79
Chr2	-	asmbl_9184	9272758	9272759	asmbl_9186	9272794	9272795	36
Chr2	-	asmbl_9184	9272758	9272759	asmbl_9188	9272818	9272819	60
Chr2	-	asmbl_9184	9272758	9272759	asmbl_9187	9272794	9272795	36
Chr2	-	asmbl_9185	9272767	9272768	asmbl_9189	9272837	9272838	70
Chr2	-	asmbl_9185	9272767	9272768	asmbl_9186	9272794	9272795	27
Chr2	-	asmbl_9185	9272767	9272768	asmbl_9188	9272818	9272819	51
Chr2	-	asmbl_9185	9272767	9272768	asmbl_9187	9272794	9272795	27
Chr2	-	asmbl_9189	9272837	9272838	asmbl_9186	9272794	9272795	43
Chr2	-	asmbl_9189	9272837	9272838	asmbl_9188	9272818	9272819	19
Chr2	-	asmbl_9189	9272837	9272838	asmbl_9187	9272794	9272795	43
Chr2	-	asmbl_9186	9272794	9272795	asmbl_9188	9272818	9272819	24
Chr2	-	asmbl_9188	9272818	9272819	asmbl_9187	9272794	9272795	24
Chr2	+	asmbl_9209	9358406	9358407	asmbl_9213	9358409	9358410	3
Chr2	+	asmbl_9213	9358409	9358410	asmbl_9210	9358406	9358407	3
Chr2	+	asmbl_9213	9358409	9358410	asmbl_9211	9358406	9358407	3
Chr2	+	asmbl_9213	9358409	9358410	asmbl_9214	9358406	9358407	3
Chr2	+	asmbl_9213	9358409	9358410	asmbl_9215	9358406	9358407	3
Chr2	+	asmbl_9213	9358409	9358410	asmbl_9216	9358406	9358407	3
Chr2	-	asmbl_9237	9425407	9425408	asmbl_9238	9425397	9425398	10
Chr2	-	asmbl_9273	9597775	9597776	asmbl_9275	9597770	9597771	5
Chr2	-	asmbl_9275	9597770	9597771	asmbl_9274	9597775	9597776	5
Chr2	-	asmbl_9291	9658423	9658424	asmbl_9292	9658256	9658257	167
Chr2	+	asmbl_9322	9764170	9764171	asmbl_9323	9764192	9764193	22
Chr2	+	asmbl_9329	9786608	9786609	asmbl_9332	9786614	9786615	6
Chr2	+	asmbl_9332	9786614	9786615	asmbl_9330	9786608	9786609	6
Chr2	+	asmbl_9332	9786614	9786615	asmbl_9331	9786608	9786609	6
Chr2	+	asmbl_9376	9980771	9980772	asmbl_9377	9980775	9980776	4
Chr2	+	asmbl_9479	10398518	10398519	asmbl_9480	10398529	10398530	11
Chr2	+	asmbl_9615	11030605	11030606	asmbl_9616	11030617	11030618	12
Chr2	+	asmbl_9616	11030617	11030618	asmbl_9617	11030605	11030606	12
Chr2	-	asmbl_9649	11140721	11140722	asmbl_9650	11140691	11140692	30
Chr2	+	asmbl_9657	11164900	11164901	asmbl_9659	11164841	11164842	59
Chr2	+	asmbl_9659	11164841	11164842	asmbl_9658	11164900	11164901	59
Chr2	-	asmbl_9683	11226570	11226571	asmbl_9684	11226565	11226566	5
Chr2	-	asmbl_9710	11322061	11322062	asmbl_9711	11322096	11322097	35
Chr2	-	asmbl_9711	11322096	11322097	asmbl_9713	11322061	11322062	35
Chr2	+	asmbl_9714	11323872	11323873	asmbl_9715	11323692	11323693	180
Chr2	-	asmbl_9731	11414933	11414934	asmbl_9733	11414899	11414900	34
Chr2	-	asmbl_9786	11624382	11624383	asmbl_9787	11624252	11624253	130
Chr2	+	asmbl_9794	11657808	11657809	asmbl_9795	11657770	11657771	38
Chr2	-	asmbl_9820	11746559	11746560	asmbl_9821	11746478	11746479	81
Chr2	-	asmbl_9824	11757051	11757052	asmbl_9825	11757037	11757038	14
Chr2	-	asmbl_9832	11771843	11771844	asmbl_9833	11771789	11771790	54
Chr2	+	asmbl_9845	11823918	11823919	asmbl_9847	11824094	11824095	176
Chr2	-	asmbl_9971	12345815	12345816	asmbl_9972	12345845	12345846	30
Chr2	+	asmbl_9989	12431680	12431681	asmbl_9990	12431671	12431672	9
Chr2	+	asmbl_9989	12431680	12431681	asmbl_9991	12431671	12431672	9
Chr2	+	asmbl_10053	12646802	12646803	asmbl_10054	12646786	12646787	16
Chr2	+	asmbl_10053	12646802	12646803	asmbl_10055	12646786	12646787	16
Chr2	+	asmbl_10054	12646786	12646787	asmbl_10056	12646802	12646803	16
Chr2	+	asmbl_10055	12646786	12646787	asmbl_10056	12646802	12646803	16
Chr2	-	asmbl_10070	12682719	12682720	asmbl_10072	12682774	12682775	55
Chr2	-	asmbl_10072	12682774	12682775	asmbl_10071	12682719	12682720	55
Chr2	+	asmbl_10088	12754831	12754832	asmbl_10090	12754837	12754838	6
Chr2	-	asmbl_10163	12995749	12995750	asmbl_10164	12995745	12995746	4
Chr2	+	asmbl_10172	13017297	13017298	asmbl_10173	13017302	13017303	5
Chr2	+	asmbl_10180	13044327	13044328	asmbl_10183	13044362	13044363	35
Chr2	+	asmbl_10183	13044362	13044363	asmbl_10181	13044327	13044328	35
Chr2	+	asmbl_10262	13350279	13350280	asmbl_10264	13350330	13350331	51
Chr2	+	asmbl_10276	13386330	13386331	asmbl_10277	13386378	13386379	48
Chr2	+	asmbl_10276	13386330	13386331	asmbl_10278	13386378	13386379	48
Chr2	+	asmbl_10296	13435398	13435399	asmbl_10297	13435370	13435371	28
Chr2	-	asmbl_10337	13558071	13558072	asmbl_10338	13558068	13558069	3
Chr2	-	asmbl_10361	13647389	13647390	asmbl_10362	13647333	13647334	56
Chr2	-	asmbl_10364	13650342	13650343	asmbl_10365	13650345	13650346	3
Chr2	+	asmbl_10459	13904349	13904350	asmbl_10460	13904262	13904263	87
Chr2	+	asmbl_10460	13904262	13904263	asmbl_10461	13904349	13904350	87
Chr2	-	asmbl_10500	14052223	14052224	asmbl_10501	14052199	14052200	24
Chr2	+	asmbl_10561	14241451	14241452	asmbl_10562	14241539	14241540	88
Chr2	-	asmbl_10582	14308765	14308766	asmbl_10584	14308756	14308757	9
Chr2	-	asmbl_10584	14308756	14308757	asmbl_10583	14308765	14308766	9
Chr2	-	asmbl_10599	14361626	14361627	asmbl_10601	14361476	14361477	150
Chr2	-	asmbl_10611	14395359	14395360	asmbl_10613	14395373	14395374	14
Chr2	+	asmbl_10633	14469304	14469305	asmbl_10634	14469389	14469390	85
Chr2	-	asmbl_10645	14485503	14485504	asmbl_10646	14485437	14485438	66
Chr2	+	asmbl_10713	14716888	14716889	asmbl_10714	14716892	14716893	4
Chr2	-	asmbl_10716	14732622	14732623	asmbl_10717	14732661	14732662	39
Chr2	-	asmbl_10764	14897363	14897364	asmbl_10765	14897539	14897540	176
Chr2	-	asmbl_10774	14911095	14911096	asmbl_10777	14911090	14911091	5
Chr2	-	asmbl_10777	14911090	14911091	asmbl_10775	14911095	14911096	5
Chr2	+	asmbl_10788	14936528	14936529	asmbl_10789	14936692	14936693	164
Chr2	+	asmbl_10788	14936528	14936529	asmbl_10790	14936481	14936482	47
Chr2	+	asmbl_10788	14936528	14936529	asmbl_10791	14936557	14936558	29
Chr2	+	asmbl_10789	14936692	14936693	asmbl_10790	14936481	14936482	211
Chr2	+	asmbl_10789	14936692	14936693	asmbl_10791	14936557	14936558	135
Chr2	+	asmbl_10790	14936481	14936482	asmbl_10791	14936557	14936558	76
Chr2	+	asmbl_10814	15030728	15030729	asmbl_10815	15030890	15030891	162
Chr2	+	asmbl_10815	15030890	15030891	asmbl_10816	15030728	15030729	162
Chr2	+	asmbl_10827	15060799	15060800	asmbl_10828	15060727	15060728	72
Chr2	+	asmbl_10827	15060799	15060800	asmbl_10829	15060727	15060728	72
Chr2	+	asmbl_10828	15060727	15060728	asmbl_10830	15060799	15060800	72
Chr2	+	asmbl_10829	15060727	15060728	asmbl_10830	15060799	15060800	72
Chr2	+	asmbl_10848	15125300	15125301	asmbl_10849	15125196	15125197	104
Chr2	-	asmbl_10856	15150555	15150556	asmbl_10857	15150552	15150553	3
Chr2	-	asmbl_10857	15150552	15150553	asmbl_10858	15150555	15150556	3
Chr2	-	asmbl_10856	15150303	15150304	asmbl_10858	15150306	15150307	3
Chr2	-	asmbl_10858	15150306	15150307	asmbl_10857	15150303	15150304	3
Chr2	-	asmbl_10877	15207546	15207547	asmbl_10878	15207208	15207209	338
Chr2	+	asmbl_10891	15243533	15243534	asmbl_10892	15243499	15243500	34
Chr2	-	asmbl_10894	15253935	15253936	asmbl_10895	15253927	15253928	8
Chr2	-	asmbl_10894	15250493	15250494	asmbl_10896	15250364	15250365	129
Chr2	+	asmbl_10947	15428564	15428565	asmbl_10949	15428625	15428626	61
Chr2	+	asmbl_11071	15840561	15840562	asmbl_11073	15840565	15840566	4
Chr2	+	asmbl_11073	15840565	15840566	asmbl_11072	15840561	15840562	4
Chr2	+	asmbl_11073	15840565	15840566	asmbl_11074	15840561	15840562	4
Chr2	-	asmbl_11130	16035337	16035338	asmbl_11131	16034524	16034525	813
Chr2	-	asmbl_11134	16040818	16040819	asmbl_11135	16040803	16040804	15
Chr2	+	asmbl_11145	16073005	16073006	asmbl_11146	16073022	16073023	17
Chr2	+	asmbl_11209	16247501	16247502	asmbl_11210	16247439	16247440	62
Chr2	-	asmbl_11216	16256295	16256296	asmbl_11217	16256323	16256324	28
Chr2	-	asmbl_11226	16294846	16294847	asmbl_11228	16294953	16294954	107
Chr2	-	asmbl_11228	16294953	16294954	asmbl_11227	16294846	16294847	107
Chr2	-	asmbl_11259	16422414	16422415	asmbl_11261	16422764	16422765	350
Chr2	+	asmbl_11280	16483637	16483638	asmbl_11285	16483613	16483614	24
Chr2	+	asmbl_11285	16483613	16483614	asmbl_11281	16483637	16483638	24
Chr2	+	asmbl_11285	16483613	16483614	asmbl_11282	16483637	16483638	24
Chr2	+	asmbl_11308	16576662	16576663	asmbl_11309	16576594	16576595	68
Chr2	-	asmbl_11310	16578267	16578268	asmbl_11311	16578256	16578257	11
Chr2	+	asmbl_11338	16668347	16668348	asmbl_11339	16668331	16668332	16
Chr2	+	asmbl_11338	16668911	16668912	asmbl_11339	16668727	16668728	184
Chr2	-	asmbl_11363	16737831	16737832	asmbl_11364	16737853	16737854	22
Chr2	+	asmbl_11400	16843873	16843874	asmbl_11401	16843856	16843857	17
Chr2	-	asmbl_11440	16968948	16968949	asmbl_11441	16968958	16968959	10
Chr2	-	asmbl_11441	16968958	16968959	asmbl_11442	16968948	16968949	10
Chr2	+	asmbl_11464	17039656	17039657	asmbl_11466	17039666	17039667	10
Chr2	+	asmbl_11467	17049862	17049863	asmbl_11468	17049971	17049972	109
Chr2	+	asmbl_11481	17090458	17090459	asmbl_11482	17090523	17090524	65
Chr2	+	asmbl_11493	17124773	17124774	asmbl_11495	17124766	17124767	7
Chr2	+	asmbl_11495	17124766	17124767	asmbl_11494	17124773	17124774	7
Chr2	+	asmbl_11500	17138175	17138176	asmbl_11501	17138236	17138237	61
Chr2	-	asmbl_11574	17353069	17353070	asmbl_11576	17353064	17353065	5
Chr2	-	asmbl_11576	17353064	17353065	asmbl_11575	17353069	17353070	5
Chr2	-	asmbl_11583	17385372	17385373	asmbl_11585	17385377	17385378	5
Chr2	-	asmbl_11585	17385377	17385378	asmbl_11584	17385372	17385373	5
Chr2	+	asmbl_11613	17483978	17483979	asmbl_11615	17483993	17483994	15
Chr2	-	asmbl_11684	17654891	17654892	asmbl_11685	17654911	17654912	20
Chr2	-	asmbl_11709	17743773	17743774	asmbl_11710	17743771	17743772	2
Chr2	+	asmbl_11738	17830456	17830457	asmbl_11739	17830462	17830463	6
Chr2	+	asmbl_11780	17959768	17959769	asmbl_11782	17959497	17959498	271
Chr2	+	asmbl_11782	17959497	17959498	asmbl_11781	17959768	17959769	271
Chr2	+	asmbl_11782	17959497	17959498	asmbl_11783	17959768	17959769	271
Chr2	+	asmbl_11789	17967860	17967861	asmbl_11791	17967856	17967857	4
Chr2	+	asmbl_11791	17967856	17967857	asmbl_11790	17967860	17967861	4
Chr2	+	asmbl_11836	18069677	18069678	asmbl_11837	18069673	18069674	4
Chr2	-	asmbl_11846	18081900	18081901	asmbl_11847	18081895	18081896	5
Chr2	-	asmbl_11846	18081900	18081901	asmbl_11848	18081895	18081896	5
Chr2	-	asmbl_11855	18106103	18106104	asmbl_11856	18106149	18106150	46
Chr2	+	asmbl_11877	18139771	18139772	asmbl_11879	18139866	18139867	95
Chr2	+	asmbl_11879	18139866	18139867	asmbl_11878	18140159	18140160	293
Chr2	-	asmbl_11880	18144485	18144486	asmbl_11881	18144646	18144647	161
Chr2	-	asmbl_11895	18192092	18192093	asmbl_11897	18192097	18192098	5
Chr2	-	asmbl_11897	18192097	18192098	asmbl_11896	18192092	18192093	5
Chr2	-	asmbl_11897	18192097	18192098	asmbl_11898	18192092	18192093	5
Chr2	-	asmbl_11903	18208006	18208007	asmbl_11905	18208071	18208072	65
Chr2	-	asmbl_11926	18254318	18254319	asmbl_11927	18254313	18254314	5
Chr2	-	asmbl_12004	18434276	18434277	asmbl_12005	18434273	18434274	3
Chr2	+	asmbl_12085	18678450	18678451	asmbl_12086	18678454	18678455	4
Chr2	+	asmbl_12214	19009304	19009305	asmbl_12215	19009235	19009236	69
Chr2	+	asmbl_12228	19040941	19040942	asmbl_12229	19041024	19041025	83
Chr2	-	asmbl_12263	19145456	19145457	asmbl_12264	19144900	19144901	556
Chr2	+	asmbl_12283	19240620	19240621	asmbl_12284	19240540	19240541	80
Chr2	+	asmbl_12284	19240540	19240541	asmbl_12285	19240620	19240621	80
Chr2	+	asmbl_12283	19240392	19240393	asmbl_12285	19240400	19240401	8
Chr2	+	asmbl_12283	19240392	19240393	asmbl_12286	19240400	19240401	8
Chr2	+	asmbl_12285	19240400	19240401	asmbl_12284	19240392	19240393	8
Chr2	+	asmbl_12286	19240400	19240401	asmbl_12284	19240392	19240393	8
Chr2	+	asmbl_12292	19253821	19253822	asmbl_12294	19253454	19253455	367
Chr2	-	asmbl_12324	19341394	19341395	asmbl_12327	19341472	19341473	78
Chr2	-	asmbl_12327	19341472	19341473	asmbl_12325	19341394	19341395	78
Chr2	-	asmbl_12327	19341472	19341473	asmbl_12326	19341170	19341171	302
Chr2	-	asmbl_12327	19341472	19341473	asmbl_12328	19341170	19341171	302
Chr2	-	asmbl_12327	19341472	19341473	asmbl_12330	19341394	19341395	78
Chr2	+	asmbl_12358	19426451	19426452	asmbl_12359	19426447	19426448	4
Chr2	+	asmbl_12365	19443249	19443250	asmbl_12366	19443245	19443246	4
Chr2	+	asmbl_12402	19544326	19544327	asmbl_12403	19544331	19544332	5
Chr2	+	asmbl_12402	19544326	19544327	asmbl_12405	19544331	19544332	5
Chr2	+	asmbl_12403	19544331	19544332	asmbl_12404	19544326	19544327	5
Chr2	+	asmbl_12405	19544331	19544332	asmbl_12404	19544326	19544327	5
Chr2	+	asmbl_12410	19558588	19558589	asmbl_12411	19558592	19558593	4
Chr2	-	asmbl_12418	19574600	19574601	asmbl_12420	19574603	19574604	3
Chr2	-	asmbl_12427	19598345	19598346	asmbl_12428	19598354	19598355	9
Chr3	-	asmbl_12494	34408	34409	asmbl_12495	34083	34084	325
Chr3	+	asmbl_12505	53966	53967	asmbl_12507	53919	53920	47
Chr3	+	asmbl_12507	53919	53920	asmbl_12506	53966	53967	47
Chr3	+	asmbl_12505	52372	52373	asmbl_12508	52348	52349	24
Chr3	+	asmbl_12508	52348	52349	asmbl_12506	52372	52373	24
Chr3	+	asmbl_12508	52348	52349	asmbl_12507	52372	52373	24
Chr3	-	asmbl_12539	128897	128898	asmbl_12540	128885	128886	12
Chr3	-	asmbl_12570	214525	214526	asmbl_12571	214530	214531	5
Chr3	-	asmbl_12571	214530	214531	asmbl_12572	214525	214526	5
Chr3	-	asmbl_12571	214530	214531	asmbl_12573	214525	214526	5
Chr3	-	asmbl_12571	214530	214531	asmbl_12574	214525	214526	5
Chr3	-	asmbl_12608	300433	300434	asmbl_12609	300412	300413	21
Chr3	-	asmbl_12609	300412	300413	asmbl_12610	300433	300434	21
Chr3	-	asmbl_12616	316372	316373	asmbl_12617	316377	316378	5
Chr3	-	asmbl_12617	316377	316378	asmbl_12618	316372	316373	5
Chr3	+	asmbl_12620	317764	317765	asmbl_12621	317762	317763	2
Chr3	+	asmbl_12646	368335	368336	asmbl_12647	368339	368340	4
Chr3	+	asmbl_12670	458746	458747	asmbl_12672	459189	459190	443
Chr3	+	asmbl_12672	459189	459190	asmbl_12671	458746	458747	443
Chr3	+	asmbl_12688	509407	509408	asmbl_12691	509320	509321	87
Chr3	+	asmbl_12691	509320	509321	asmbl_12689	509407	509408	87
Chr3	+	asmbl_12705	541829	541830	asmbl_12706	541915	541916	86
Chr3	+	asmbl_12711	551726	551727	asmbl_12712	551855	551856	129
Chr3	+	asmbl_12711	551726	551727	asmbl_12715	551855	551856	129
Chr3	+	asmbl_12729	590816	590817	asmbl_12730	590842	590843	26
Chr3	-	asmbl_12768	680500	680501	asmbl_12769	680349	680350	151
Chr3	+	asmbl_12831	858439	858440	asmbl_12832	858444	858445	5
Chr3	-	asmbl_12844	913151	913152	asmbl_12845	913156	913157	5
Chr3	+	asmbl_12851	940647	940648	asmbl_12852	940623	940624	24
Chr3	-	asmbl_12874	999846	999847	asmbl_12875	999826	999827	20
Chr3	-	asmbl_12884	1030483	1030484	asmbl_12886	1030123	1030124	360
Chr3	-	asmbl_12898	1062366	1062367	asmbl_12899	1062551	1062552	185
Chr3	-	asmbl_12922	1130903	1130904	asmbl_12924	1131030	1131031	127
Chr3	+	asmbl_12960	1243056	1243057	asmbl_12961	1243052	1243053	4
Chr3	+	asmbl_13001	1355284	1355285	asmbl_13003	1355282	1355283	2
Chr3	+	asmbl_13003	1355282	1355283	asmbl_13002	1355284	1355285	2
Chr3	+	asmbl_13048	1479881	1479882	asmbl_13049	1479864	1479865	17
Chr3	+	asmbl_13074	1586858	1586859	asmbl_13075	1586817	1586818	41
Chr3	+	asmbl_13088	1614275	1614276	asmbl_13090	1614498	1614499	223
Chr3	+	asmbl_13090	1614498	1614499	asmbl_13089	1614275	1614276	223
Chr3	+	asmbl_13090	1614498	1614499	asmbl_13091	1614275	1614276	223
Chr3	+	asmbl_13098	1632835	1632836	asmbl_13099	1632831	1632832	4
Chr3	-	asmbl_13102	1642894	1642895	asmbl_13103	1642853	1642854	41
Chr3	+	asmbl_13187	1917430	1917431	asmbl_13188	1917514	1917515	84
Chr3	+	asmbl_13236	2088190	2088191	asmbl_13237	2088507	2088508	317
Chr3	+	asmbl_13236	2088190	2088191	asmbl_13238	2088512	2088513	322
Chr3	+	asmbl_13237	2088507	2088508	asmbl_13238	2088512	2088513	5
Chr3	+	asmbl_13237	2088507	2088508	asmbl_13239	2088190	2088191	317
Chr3	+	asmbl_13238	2088512	2088513	asmbl_13239	2088190	2088191	322
Chr3	+	asmbl_13251	2123564	2123565	asmbl_13252	2123574	2123575	10
Chr3	-	asmbl_13258	2136015	2136016	asmbl_13260	2136080	2136081	65
Chr3	-	asmbl_13260	2136080	2136081	asmbl_13259	2136015	2136016	65
Chr3	-	asmbl_13271	2159926	2159927	asmbl_13273	2159967	2159968	41
Chr3	-	asmbl_13273	2159967	2159968	asmbl_13272	2159926	2159927	41
Chr3	-	asmbl_13296	2244281	2244282	asmbl_13297	2244367	2244368	86
Chr3	+	asmbl_13335	2355181	2355182	asmbl_13336	2355176	2355177	5
Chr3	-	asmbl_13385	2473014	2473015	asmbl_13387	2472912	2472913	102
Chr3	+	asmbl_13390	2476579	2476580	asmbl_13391	2476583	2476584	4
Chr3	+	asmbl_13391	2476583	2476584	asmbl_13392	2476579	2476580	4
Chr3	+	asmbl_13412	2527752	2527753	asmbl_13413	2527744	2527745	8
Chr3	+	asmbl_13413	2527744	2527745	asmbl_13414	2527752	2527753	8
Chr3	+	asmbl_13456	2645315	2645316	asmbl_13457	2645416	2645417	101
Chr3	+	asmbl_13484	2727932	2727933	asmbl_13485	2727945	2727946	13
Chr3	+	asmbl_13552	2966519	2966520	asmbl_13553	2966526	2966527	7
Chr3	+	asmbl_13606	3103078	3103079	asmbl_13607	3103083	3103084	5
Chr3	-	asmbl_13627	3170845	3170846	asmbl_13628	3170895	3170896	50
Chr3	-	asmbl_13629	3172779	3172780	asmbl_13630	3172815	3172816	36
Chr3	-	asmbl_13689	3372904	3372905	asmbl_13690	3372928	3372929	24
Chr3	-	asmbl_13696	3399260	3399261	asmbl_13697	3399325	3399326	65
Chr3	-	asmbl_13709	3435379	3435380	asmbl_13711	3435382	3435383	3
Chr3	-	asmbl_13760	3611733	3611734	asmbl_13761	3611728	3611729	5
Chr3	-	asmbl_13761	3611728	3611729	asmbl_13762	3611733	3611734	5
Chr3	-	asmbl_13818	3764675	3764676	asmbl_13820	3764625	3764626	50
Chr3	-	asmbl_13820	3764625	3764626	asmbl_13819	3764675	3764676	50
Chr3	-	asmbl_13838	3835614	3835615	asmbl_13839	3835581	3835582	33
Chr3	-	asmbl_13854	3862883	3862884	asmbl_13855	3862752	3862753	131
Chr3	+	asmbl_13874	3906424	3906425	asmbl_13876	3906533	3906534	109
Chr3	+	asmbl_13876	3906533	3906534	asmbl_13875	3906424	3906425	109
Chr3	+	asmbl_13884	3932464	3932465	asmbl_13885	3932538	3932539	74
Chr3	-	asmbl_13969	4183733	4183734	asmbl_13970	4183740	4183741	7
Chr3	+	asmbl_13971	4185366	4185367	asmbl_13973	4185390	4185391	24
Chr3	+	asmbl_13973	4185390	4185391	asmbl_13972	4185366	4185367	24
Chr3	-	asmbl_14047	4427855	4427856	asmbl_14048	4427870	4427871	15
Chr3	-	asmbl_14048	4427870	4427871	asmbl_14049	4427855	4427856	15
Chr3	+	asmbl_14054	4433183	4433184	asmbl_14055	4433430	4433431	247
Chr3	+	asmbl_14079	4539073	4539074	asmbl_14080	4539077	4539078	4
Chr3	-	asmbl_14088	4577900	4577901	asmbl_14089	4577873	4577874	27
Chr3	-	asmbl_14099	4613911	4613912	asmbl_14101	4613907	4613908	4
Chr3	-	asmbl_14101	4613907	4613908	asmbl_14100	4613911	4613912	4
Chr3	+	asmbl_14104	4636619	4636620	asmbl_14105	4636605	4636606	14
Chr3	+	asmbl_14105	4636605	4636606	asmbl_14106	4636619	4636620	14
Chr3	+	asmbl_14122	4682523	4682524	asmbl_14123	4682500	4682501	23
Chr3	+	asmbl_14123	4682500	4682501	asmbl_14124	4682523	4682524	23
Chr3	+	asmbl_14122	4684567	4684568	asmbl_14124	4684639	4684640	72
Chr3	+	asmbl_14124	4684639	4684640	asmbl_14123	4684567	4684568	72
Chr3	-	asmbl_14125	4692936	4692937	asmbl_14127	4692932	4692933	4
Chr3	-	asmbl_14127	4692932	4692933	asmbl_14126	4692936	4692937	4
Chr3	-	asmbl_14130	4697000	4697001	asmbl_14131	4697005	4697006	5
Chr3	-	asmbl_14144	4738717	4738718	asmbl_14146	4738705	4738706	12
Chr3	-	asmbl_14146	4738705	4738706	asmbl_14145	4738717	4738718	12
Chr3	+	asmbl_14166	4821646	4821647	asmbl_14170	4821761	4821762	115
Chr3	+	asmbl_14170	4821761	4821762	asmbl_14168	4821646	4821647	115
Chr3	+	asmbl_14217	5009841	5009842	asmbl_14218	5009811	5009812	30
Chr3	+	asmbl_14294	5213718	5213719	asmbl_14296	5213651	5213652	67
Chr3	+	asmbl_14327	5332964	5332965	asmbl_14328	5331500	5331501	1464
Chr3	-	asmbl_14362	5412066	5412067	asmbl_14363	5411969	5411970	97
Chr3	+	asmbl_14390	5501562	5501563	asmbl_14391	5501589	5501590	27
Chr3	+	asmbl_14395	5510373	5510374	asmbl_14396	5510401	5510402	28
Chr3	-	asmbl_14424	5597998	5597999	asmbl_14425	5597976	5597977	22
Chr3	-	asmbl_14424	5597998	5597999	asmbl_14426	5597976	5597977	22
Chr3	+	asmbl_14469	5748710	5748711	asmbl_14470	5748714	5748715	4
Chr3	+	asmbl_14516	5907811	5907812	asmbl_14517	5907803	5907804	8
Chr3	-	asmbl_14573	6092734	6092735	asmbl_14575	6092716	6092717	18
Chr3	+	asmbl_14577	6098214	6098215	asmbl_14578	6098218	6098219	4
Chr3	+	asmbl_14589	6134731	6134732	asmbl_14590	6134725	6134726	6
Chr3	+	asmbl_14662	6363482	6363483	asmbl_14663	6363420	6363421	62
Chr3	-	asmbl_14695	6501178	6501179	asmbl_14697	6501094	6501095	84
Chr3	-	asmbl_14745	6683003	6683004	asmbl_14746	6682999	6683000	4
Chr3	+	asmbl_14814	6891384	6891385	asmbl_14815	6891380	6891381	4
Chr3	+	asmbl_14817	6904075	6904076	asmbl_14818	6903996	6903997	79
Chr3	-	asmbl_14821	6918198	6918199	asmbl_14822	6918094	6918095	104
Chr3	+	asmbl_14858	7023463	7023464	asmbl_14859	7023398	7023399	65
Chr3	-	asmbl_14897	7140925	7140926	asmbl_14898	7140919	7140920	6
Chr3	+	asmbl_14927	7276306	7276307	asmbl_14928	7276339	7276340	33
Chr3	+	asmbl_14927	7276306	7276307	asmbl_14930	7276265	7276266	41
Chr3	+	asmbl_14928	7276339	7276340	asmbl_14930	7276265	7276266	74
Chr3	+	asmbl_14928	7276339	7276340	asmbl_14929	7276306	7276307	33
Chr3	+	asmbl_14928	7276339	7276340	asmbl_14931	7276306	7276307	33
Chr3	+	asmbl_14928	7276339	7276340	asmbl_14932	7276306	7276307	33
Chr3	+	asmbl_14928	7276339	7276340	asmbl_14933	7276306	7276307	33
Chr3	+	asmbl_14930	7276265	7276266	asmbl_14929	7276306	7276307	41
Chr3	+	asmbl_14930	7276265	7276266	asmbl_14931	7276306	7276307	41
Chr3	+	asmbl_14930	7276265	7276266	asmbl_14932	7276306	7276307	41
Chr3	+	asmbl_14930	7276265	7276266	asmbl_14933	7276306	7276307	41
Chr3	-	asmbl_14966	7405411	7405412	asmbl_14967	7405421	7405422	10
Chr3	+	asmbl_14971	7423335	7423336	asmbl_14972	7423341	7423342	6
Chr3	-	asmbl_15027	7617670	7617671	asmbl_15028	7617604	7617605	66
Chr3	-	asmbl_15267	8734323	8734324	asmbl_15268	8734247	8734248	76
Chr3	-	asmbl_15344	9147946	9147947	asmbl_15345	9148056	9148057	110
Chr3	+	asmbl_15358	9192268	9192269	asmbl_15359	9192266	9192267	2
Chr3	+	asmbl_15369	9235062	9235063	asmbl_15372	9235058	9235059	4
Chr3	+	asmbl_15373	9250891	9250892	asmbl_15375	9250895	9250896	4
Chr3	+	asmbl_15375	9250895	9250896	asmbl_15374	9250891	9250892	4
Chr3	+	asmbl_15375	9250895	9250896	asmbl_15376	9250891	9250892	4
Chr3	-	asmbl_15385	9283060	9283061	asmbl_15387	9283066	9283067	6
Chr3	-	asmbl_15387	9283066	9283067	asmbl_15386	9283060	9283061	6
Chr3	-	asmbl_15385	9283669	9283670	asmbl_15387	9283684	9283685	15
Chr3	-	asmbl_15387	9283684	9283685	asmbl_15386	9283669	9283670	15
Chr3	+	asmbl_15390	9296739	9296740	asmbl_15391	9296736	9296737	3
Chr3	+	asmbl_15390	9296739	9296740	asmbl_15392	9296871	9296872	132
Chr3	+	asmbl_15391	9296736	9296737	asmbl_15392	9296871	9296872	135
Chr3	+	asmbl_15447	9532149	9532150	asmbl_15448	9532153	9532154	4
Chr3	+	asmbl_15448	9532153	9532154	asmbl_15449	9532149	9532150	4
Chr3	-	asmbl_15488	9712246	9712247	asmbl_15489	9712635	9712636	389
Chr3	+	asmbl_15512	9804756	9804757	asmbl_15514	9804768	9804769	12
Chr3	-	asmbl_15545	9912650	9912651	asmbl_15546	9912842	9912843	192
Chr3	-	asmbl_15545	9912650	9912651	asmbl_15553	9912603	9912604	47
Chr3	-	asmbl_15546	9912842	9912843	asmbl_15552	9912650	9912651	192
Chr3	-	asmbl_15553	9912603	9912604	asmbl_15552	9912650	9912651	47
Chr3	-	asmbl_15548	9915045	9915046	asmbl_15551	9915049	9915050	4
Chr3	-	asmbl_15551	9915049	9915050	asmbl_15549	9915045	9915046	4
Chr3	-	asmbl_15551	9915049	9915050	asmbl_15550	9915045	9915046	4
Chr3	-	asmbl_15549	9913549	9913550	asmbl_15550	9913525	9913526	24
Chr3	-	asmbl_15564	9944072	9944073	asmbl_15565	9944062	9944063	10
Chr3	+	asmbl_15614	10123656	10123657	asmbl_15615	10123651	10123652	5
Chr3	+	asmbl_15615	10123651	10123652	asmbl_15616	10123656	10123657	5
Chr3	+	asmbl_15630	10164408	10164409	asmbl_15631	10164508	10164509	100
Chr3	+	asmbl_15689	10453001	10453002	asmbl_15691	10452903	10452904	98
Chr3	+	asmbl_15691	10452903	10452904	asmbl_15690	10453001	10453002	98
Chr3	+	asmbl_15695	10467226	10467227	asmbl_15696	10467184	10467185	42
Chr3	-	asmbl_15698	10474772	10474773	asmbl_15699	10474767	10474768	5
Chr3	-	asmbl_15737	10791263	10791264	asmbl_15738	10791259	10791260	4
Chr3	-	asmbl_15778	11133044	11133045	asmbl_15779	11133192	11133193	148
Chr3	+	asmbl_15785	11193162	11193163	asmbl_15787	11193166	11193167	4
Chr3	+	asmbl_15787	11193166	11193167	asmbl_15786	11193162	11193163	4
Chr3	+	asmbl_15923	15669620	15669621	asmbl_15924	15669638	15669639	18
Chr3	+	asmbl_16024	16488114	16488115	asmbl_16026	16488151	16488152	37
Chr3	+	asmbl_16102	16956478	16956479	asmbl_16103	16956536	16956537	58
Chr3	-	asmbl_16108	16989765	16989766	asmbl_16109	16989835	16989836	70
Chr3	-	asmbl_16108	16989765	16989766	asmbl_16110	16989848	16989849	83
Chr3	-	asmbl_16108	16989765	16989766	asmbl_16112	16989567	16989568	198
Chr3	-	asmbl_16109	16989835	16989836	asmbl_16110	16989848	16989849	13
Chr3	-	asmbl_16109	16989835	16989836	asmbl_16112	16989567	16989568	268
Chr3	-	asmbl_16109	16989835	16989836	asmbl_16111	16989765	16989766	70
Chr3	-	asmbl_16110	16989848	16989849	asmbl_16112	16989567	16989568	281
Chr3	-	asmbl_16110	16989848	16989849	asmbl_16111	16989765	16989766	83
Chr3	-	asmbl_16112	16989567	16989568	asmbl_16111	16989765	16989766	198
Chr3	-	asmbl_16120	17077301	17077302	asmbl_16121	17077406	17077407	105
Chr3	-	asmbl_16120	17077301	17077302	asmbl_16123	17077326	17077327	25
Chr3	-	asmbl_16121	17077406	17077407	asmbl_16123	17077326	17077327	80
Chr3	+	asmbl_16139	17165367	17165368	asmbl_16140	17165349	17165350	18
Chr3	+	asmbl_16140	17165349	17165350	asmbl_16141	17165367	17165368	18
Chr3	+	asmbl_16159	17240923	17240924	asmbl_16160	17240913	17240914	10
Chr3	-	asmbl_16287	17768358	17768359	asmbl_16288	17768438	17768439	80
Chr3	-	asmbl_16335	17969335	17969336	asmbl_16336	17969349	17969350	14
Chr3	+	asmbl_16371	18129000	18129001	asmbl_16372	18128793	18128794	207
Chr3	+	asmbl_16372	18128793	18128794	asmbl_16373	18129000	18129001	207
Chr3	-	asmbl_16388	18178274	18178275	asmbl_16391	18178280	18178281	6
Chr3	-	asmbl_16391	18178280	18178281	asmbl_16389	18178274	18178275	6
Chr3	-	asmbl_16391	18178280	18178281	asmbl_16390	18178274	18178275	6
Chr3	-	asmbl_16389	18179510	18179511	asmbl_16390	18179560	18179561	50
Chr3	+	asmbl_16480	18496800	18496801	asmbl_16481	18496796	18496797	4
Chr3	-	asmbl_16644	19152530	19152531	asmbl_16645	19152516	19152517	14
Chr3	-	asmbl_16677	19258432	19258433	asmbl_16679	19258411	19258412	21
Chr3	-	asmbl_16679	19258411	19258412	asmbl_16678	19258432	19258433	21
Chr3	+	asmbl_16696	19316067	19316068	asmbl_16698	19316013	19316014	54
Chr3	-	asmbl_16733	19395432	19395433	asmbl_16735	19395436	19395437	4
Chr3	-	asmbl_16735	19395436	19395437	asmbl_16734	19395432	19395433	4
Chr3	+	asmbl_16741	19418932	19418933	asmbl_16744	19418885	19418886	47
Chr3	+	asmbl_16744	19418885	19418886	asmbl_16742	19418932	19418933	47
Chr3	+	asmbl_16744	19418885	19418886	asmbl_16743	19418932	19418933	47
Chr3	+	asmbl_16742	19418236	19418237	asmbl_16743	19418098	19418099	138
Chr3	+	asmbl_16742	19418236	19418237	asmbl_16744	19418098	19418099	138
Chr3	-	asmbl_16764	19506245	19506246	asmbl_16765	19506242	19506243	3
Chr3	-	asmbl_16764	19506245	19506246	asmbl_16766	19506242	19506243	3
Chr3	-	asmbl_16764	19506897	19506898	asmbl_16766	19506874	19506875	23
Chr3	-	asmbl_16766	19506874	19506875	asmbl_16765	19506897	19506898	23
Chr3	-	asmbl_16808	19628126	19628127	asmbl_16809	19628211	19628212	85
Chr3	+	asmbl_16995	20170233	20170234	asmbl_16996	20170175	20170176	58
Chr3	-	asmbl_17002	20188325	20188326	asmbl_17003	20188384	20188385	59
Chr3	-	asmbl_17002	20189134	20189135	asmbl_17003	20189137	20189138	3
Chr3	-	asmbl_17002	20189134	20189135	asmbl_17004	20189137	20189138	3
Chr3	-	asmbl_17003	20189137	20189138	asmbl_17005	20189134	20189135	3
Chr3	-	asmbl_17004	20189137	20189138	asmbl_17005	20189134	20189135	3
Chr3	-	asmbl_17038	20286390	20286391	asmbl_17040	20286423	20286424	33
Chr3	-	asmbl_17040	20286423	20286424	asmbl_17039	20286390	20286391	33
Chr3	-	asmbl_17056	20337949	20337950	asmbl_17057	20337998	20337999	49
Chr3	-	asmbl_17082	20405606	20405607	asmbl_17085	20405580	20405581	26
Chr3	+	asmbl_17113	20511402	20511403	asmbl_17114	20511406	20511407	4
Chr3	+	asmbl_17130	20545983	20545984	asmbl_17131	20545962	20545963	21
Chr3	+	asmbl_17158	20648773	20648774	asmbl_17159	20648776	20648777	3
Chr3	+	asmbl_17158	20648773	20648774	asmbl_17160	20648776	20648777	3
Chr3	+	asmbl_17158	20648638	20648639	asmbl_17160	20648572	20648573	66
Chr3	+	asmbl_17160	20648572	20648573	asmbl_17159	20648638	20648639	66
Chr3	+	asmbl_17171	20714395	20714396	asmbl_17173	20714421	20714422	26
Chr3	+	asmbl_17173	20714421	20714422	asmbl_17174	20714395	20714396	26
Chr3	+	asmbl_17171	20714534	20714535	asmbl_17174	20714570	20714571	36
Chr3	+	asmbl_17174	20714570	20714571	asmbl_17173	20714534	20714535	36
Chr3	+	asmbl_17172	20714534	20714535	asmbl_17175	20714570	20714571	36
Chr3	+	asmbl_17189	20752824	20752825	asmbl_17191	20753168	20753169	344
Chr3	-	asmbl_17192	20755209	20755210	asmbl_17193	20755201	20755202	8
Chr3	-	asmbl_17192	20755645	20755646	asmbl_17193	20755472	20755473	173
Chr3	+	asmbl_17254	20942025	20942026	asmbl_17256	20941945	20941946	80
Chr3	+	asmbl_17256	20941945	20941946	asmbl_17255	20942025	20942026	80
Chr3	-	asmbl_17303	21090334	21090335	asmbl_17304	21090340	21090341	6
Chr3	-	asmbl_17315	21125139	21125140	asmbl_17316	21125184	21125185	45
Chr3	-	asmbl_17367	21286567	21286568	asmbl_17368	21286475	21286476	92
Chr3	+	asmbl_17401	21406597	21406598	asmbl_17402	21406641	21406642	44
Chr3	+	asmbl_17434	21500808	21500809	asmbl_17435	21500812	21500813	4
Chr3	+	asmbl_17442	21539394	21539395	asmbl_17444	21539422	21539423	28
Chr3	+	asmbl_17444	21539422	21539423	asmbl_17443	21539394	21539395	28
Chr3	+	asmbl_17469	21651027	21651028	asmbl_17470	21651255	21651256	228
Chr3	+	asmbl_17469	21651027	21651028	asmbl_17472	21651149	21651150	122
Chr3	+	asmbl_17470	21651255	21651256	asmbl_17472	21651149	21651150	106
Chr3	-	asmbl_17491	21716945	21716946	asmbl_17493	21716797	21716798	148
Chr3	-	asmbl_17493	21716797	21716798	asmbl_17492	21716945	21716946	148
Chr3	+	asmbl_17503	21740914	21740915	asmbl_17505	21741041	21741042	127
Chr3	-	asmbl_17561	21937520	21937521	asmbl_17563	21937552	21937553	32
Chr3	-	asmbl_17563	21937552	21937553	asmbl_17562	21937520	21937521	32
Chr3	-	asmbl_17564	21939043	21939044	asmbl_17565	21939011	21939012	32
Chr3	-	asmbl_17570	21946779	21946780	asmbl_17571	21946787	21946788	8
Chr3	+	asmbl_17600	22039812	22039813	asmbl_17601	22039856	22039857	44
Chr3	-	asmbl_17646	22169640	22169641	asmbl_17647	22169662	22169663	22
Chr3	-	asmbl_17682	22281966	22281967	asmbl_17683	22281969	22281970	3
Chr3	+	asmbl_17684	22285000	22285001	asmbl_17688	22285084	22285085	84
Chr3	+	asmbl_17688	22285084	22285085	asmbl_17685	22285000	22285001	84
Chr3	+	asmbl_17708	22343862	22343863	asmbl_17710	22343853	22343854	9
Chr3	-	asmbl_17776	22584583	22584584	asmbl_17777	22584610	22584611	27
Chr3	-	asmbl_17776	22584583	22584584	asmbl_17779	22584128	22584129	455
Chr3	-	asmbl_17777	22584610	22584611	asmbl_17778	22584583	22584584	27
Chr3	-	asmbl_17779	22584128	22584129	asmbl_17778	22584583	22584584	455
Chr3	+	asmbl_17794	22634253	22634254	asmbl_17795	22634255	22634256	2
Chr3	+	asmbl_17798	22647491	22647492	asmbl_17799	22647512	22647513	21
Chr3	+	asmbl_17825	22732253	22732254	asmbl_17826	22732249	22732250	4
Chr3	-	asmbl_18008	23270210	23270211	asmbl_18009	23270206	23270207	4
Chr3	-	asmbl_18062	23403321	23403322	asmbl_18063	23403352	23403353	31
Chr3	-	asmbl_18073	23436966	23436967	asmbl_18074	23436240	23436241	726
Chr3	-	asmbl_18076	23438139	23438140	asmbl_18077	23438135	23438136	4
Chr3	-	asmbl_18078	23445917	23445918	asmbl_18079	23445923	23445924	6
Chr3	-	asmbl_18081	23453663	23453664	asmbl_18082	23453651	23453652	12
Chr4	-	asmbl_18131	124269	124270	asmbl_18132	124384	124385	115
Chr4	+	asmbl_18154	196916	196917	asmbl_18155	196912	196913	4
Chr4	+	asmbl_18190	277488	277489	asmbl_18192	277445	277446	43
Chr4	-	asmbl_18212	347167	347168	asmbl_18213	347081	347082	86
Chr4	+	asmbl_18215	352197	352198	asmbl_18216	352380	352381	183
Chr4	+	asmbl_18278	587584	587585	asmbl_18279	587580	587581	4
Chr4	+	asmbl_18281	609956	609957	asmbl_18283	609858	609859	98
Chr4	+	asmbl_18283	609858	609859	asmbl_18282	609956	609957	98
Chr4	+	asmbl_18302	693516	693517	asmbl_18303	693501	693502	15
Chr4	-	asmbl_18326	798197	798198	asmbl_18327	798201	798202	4
Chr4	+	asmbl_18372	973198	973199	asmbl_18375	973230	973231	32
Chr4	+	asmbl_18375	973230	973231	asmbl_18373	973198	973199	32
Chr4	-	asmbl_18392	1046732	1046733	asmbl_18393	1046728	1046729	4
Chr4	+	asmbl_18401	1069082	1069083	asmbl_18404	1069011	1069012	71
Chr4	+	asmbl_18401	1069082	1069083	asmbl_18405	1069011	1069012	71
Chr4	+	asmbl_18404	1069011	1069012	asmbl_18402	1069082	1069083	71
Chr4	+	asmbl_18404	1069011	1069012	asmbl_18403	1069082	1069083	71
Chr4	+	asmbl_18405	1069011	1069012	asmbl_18402	1069082	1069083	71
Chr4	+	asmbl_18405	1069011	1069012	asmbl_18403	1069082	1069083	71
Chr4	+	asmbl_18415	1093610	1093611	asmbl_18416	1093605	1093606	5
Chr4	-	asmbl_18472	1279538	1279539	asmbl_18473	1279615	1279616	77
Chr4	-	asmbl_18492	1384693	1384694	asmbl_18494	1384710	1384711	17
Chr4	-	asmbl_18494	1384710	1384711	asmbl_18493	1384693	1384694	17
Chr4	-	asmbl_18625	2524147	2524148	asmbl_18626	2524151	2524152	4
Chr4	+	asmbl_18631	2563108	2563109	asmbl_18632	2563345	2563346	237
Chr4	+	asmbl_18634	2578936	2578937	asmbl_18635	2578711	2578712	225
Chr4	+	asmbl_18634	2578936	2578937	asmbl_18636	2578711	2578712	225
Chr4	+	asmbl_18634	2578936	2578937	asmbl_18637	2578711	2578712	225
Chr4	+	asmbl_18658	2719061	2719062	asmbl_18659	2718910	2718911	151
Chr4	+	asmbl_18659	2718910	2718911	asmbl_18660	2718772	2718773	138
Chr4	-	asmbl_18688	3940610	3940611	asmbl_18690	3940461	3940462	149
Chr4	-	asmbl_18688	3940610	3940611	asmbl_18691	3940461	3940462	149
Chr4	-	asmbl_18688	3940610	3940611	asmbl_18692	3940461	3940462	149
Chr4	+	asmbl_18773	5730164	5730165	asmbl_18774	5730169	5730170	5
Chr4	+	asmbl_18778	5758482	5758483	asmbl_18782	5758390	5758391	92
Chr4	-	asmbl_18859	6249111	6249112	asmbl_18860	6249100	6249101	11
Chr4	-	asmbl_18865	6272044	6272045	asmbl_18868	6272048	6272049	4
Chr4	-	asmbl_18868	6272048	6272049	asmbl_18867	6272044	6272045	4
Chr4	+	asmbl_18877	6305839	6305840	asmbl_18878	6305853	6305854	14
Chr4	+	asmbl_18880	6308813	6308814	asmbl_18881	6308829	6308830	16
Chr4	+	asmbl_18880	6308813	6308814	asmbl_18882	6308846	6308847	33
Chr4	+	asmbl_18881	6308829	6308830	asmbl_18882	6308846	6308847	17
Chr4	+	asmbl_18906	6408386	6408387	asmbl_18908	6408381	6408382	5
Chr4	+	asmbl_18908	6408381	6408382	asmbl_18907	6408386	6408387	5
Chr4	+	asmbl_18933	6590263	6590264	asmbl_18934	6590236	6590237	27
Chr4	-	asmbl_18956	6704458	6704459	asmbl_18957	6704486	6704487	28
Chr4	-	asmbl_18963	6722023	6722024	asmbl_18964	6722132	6722133	109
Chr4	-	asmbl_18964	6722132	6722133	asmbl_18965	6722023	6722024	109
Chr4	+	asmbl_18984	6800947	6800948	asmbl_18986	6800941	6800942	6
Chr4	-	asmbl_19039	7118719	7118720	asmbl_19040	7120366	7120367	1647
Chr4	-	asmbl_19053	7176925	7176926	asmbl_19054	7176929	7176930	4
Chr4	+	asmbl_19099	7378882	7378883	asmbl_19100	7378762	7378763	120
Chr4	+	asmbl_19127	7487592	7487593	asmbl_19129	7487582	7487583	10
Chr4	+	asmbl_19127	7487592	7487593	asmbl_19131	7487582	7487583	10
Chr4	+	asmbl_19129	7487582	7487583	asmbl_19128	7487592	7487593	10
Chr4	+	asmbl_19131	7487582	7487583	asmbl_19128	7487592	7487593	10
Chr4	+	asmbl_19170	7614666	7614667	asmbl_19171	7614613	7614614	53
Chr4	-	asmbl_19181	7651072	7651073	asmbl_19182	7651119	7651120	47
Chr4	-	asmbl_19235	7893238	7893239	asmbl_19236	7893283	7893284	45
Chr4	+	asmbl_19256	7973641	7973642	asmbl_19257	7973610	7973611	31
Chr4	+	asmbl_19256	7973641	7973642	asmbl_19258	7973610	7973611	31
Chr4	+	asmbl_19308	8170547	8170548	asmbl_19309	8170550	8170551	3
Chr4	-	asmbl_19317	8207047	8207048	asmbl_19318	8207020	8207021	27
Chr4	-	asmbl_19342	8287373	8287374	asmbl_19343	8287342	8287343	31
Chr4	-	asmbl_19448	8666968	8666969	asmbl_19449	8667084	8667085	116
Chr4	+	asmbl_19494	8873847	8873848	asmbl_19495	8873932	8873933	85
Chr4	+	asmbl_19556	9114267	9114268	asmbl_19557	9114310	9114311	43
Chr4	+	asmbl_19635	9394592	9394593	asmbl_19636	9394596	9394597	4
Chr4	+	asmbl_19636	9394596	9394597	asmbl_19637	9394592	9394593	4
Chr4	+	asmbl_19643	9408025	9408026	asmbl_19647	9408011	9408012	14
Chr4	+	asmbl_19647	9408011	9408012	asmbl_19644	9408025	9408026	14
Chr4	+	asmbl_19647	9408011	9408012	asmbl_19645	9408025	9408026	14
Chr4	+	asmbl_19647	9408011	9408012	asmbl_19646	9408025	9408026	14
Chr4	+	asmbl_19666	9477467	9477468	asmbl_19667	9477489	9477490	22
Chr4	+	asmbl_19666	9477467	9477468	asmbl_19668	9477489	9477490	22
Chr4	+	asmbl_19712	9638832	9638833	asmbl_19713	9638836	9638837	4
Chr4	-	asmbl_19728	9686454	9686455	asmbl_19729	9686508	9686509	54
Chr4	-	asmbl_19750	9750405	9750406	asmbl_19751	9750409	9750410	4
Chr4	-	asmbl_19810	10007403	10007404	asmbl_19811	10007408	10007409	5
Chr4	-	asmbl_19811	10007408	10007409	asmbl_19812	10007403	10007404	5
Chr4	-	asmbl_19811	10007408	10007409	asmbl_19813	10007403	10007404	5
Chr4	-	asmbl_19849	10100392	10100393	asmbl_19850	10100350	10100351	42
Chr4	+	asmbl_19858	10149894	10149895	asmbl_19859	10149889	10149890	5
Chr4	-	asmbl_19878	10221683	10221684	asmbl_19879	10221673	10221674	10
Chr4	-	asmbl_19930	10408927	10408928	asmbl_19932	10408698	10408699	229
Chr4	-	asmbl_19932	10408698	10408699	asmbl_19931	10408927	10408928	229
Chr4	+	asmbl_19955	10478333	10478334	asmbl_19956	10478359	10478360	26
Chr4	-	asmbl_20004	10684413	10684414	asmbl_20005	10684371	10684372	42
Chr4	+	asmbl_20045	10862694	10862695	asmbl_20046	10862698	10862699	4
Chr4	-	asmbl_20096	11119636	11119637	asmbl_20097	11120575	11120576	939
Chr4	-	asmbl_20112	11200532	11200533	asmbl_20113	11200518	11200519	14
Chr4	+	asmbl_20170	11461377	11461378	asmbl_20171	11461354	11461355	23
Chr4	+	asmbl_20205	11572846	11572847	asmbl_20206	11572940	11572941	94
Chr4	-	asmbl_20312	11945900	11945901	asmbl_20313	11945876	11945877	24
Chr4	-	asmbl_20342	12061344	12061345	asmbl_20343	12061367	12061368	23
Chr4	-	asmbl_20357	12119111	12119112	asmbl_20358	12119123	12119124	12
Chr4	+	asmbl_20451	12422190	12422191	asmbl_20452	12422201	12422202	11
Chr4	-	asmbl_20492	12567259	12567260	asmbl_20494	12567246	12567247	13
Chr4	-	asmbl_20492	12567259	12567260	asmbl_20495	12567246	12567247	13
Chr4	-	asmbl_20494	12567246	12567247	asmbl_20493	12567259	12567260	13
Chr4	-	asmbl_20495	12567246	12567247	asmbl_20493	12567259	12567260	13
Chr4	+	asmbl_20518	12633339	12633340	asmbl_20519	12633300	12633301	39
Chr4	-	asmbl_20567	12789474	12789475	asmbl_20568	12789493	12789494	19
Chr4	-	asmbl_20649	13012852	13012853	asmbl_20650	13012826	13012827	26
Chr4	-	asmbl_20650	13012826	13012827	asmbl_20651	13012852	13012853	26
Chr4	-	asmbl_20688	13100793	13100794	asmbl_20690	13100853	13100854	60
Chr4	-	asmbl_20690	13100853	13100854	asmbl_20689	13100793	13100794	60
Chr4	+	asmbl_20712	13158753	13158754	asmbl_20714	13158770	13158771	17
Chr4	+	asmbl_20733	13218773	13218774	asmbl_20735	13218769	13218770	4
Chr4	+	asmbl_20735	13218769	13218770	asmbl_20734	13218773	13218774	4
Chr4	+	asmbl_20735	13218769	13218770	asmbl_20736	13218773	13218774	4
Chr4	-	asmbl_20770	13346395	13346396	asmbl_20771	13346412	13346413	17
Chr4	+	asmbl_20786	13384173	13384174	asmbl_20787	13384115	13384116	58
Chr4	-	asmbl_20798	13410947	13410948	asmbl_20800	13410628	13410629	319
Chr4	-	asmbl_20800	13410628	13410629	asmbl_20799	13410947	13410948	319
Chr4	+	asmbl_20816	13466911	13466912	asmbl_20818	13466935	13466936	24
Chr4	+	asmbl_20818	13466935	13466936	asmbl_20817	13466911	13466912	24
Chr4	-	asmbl_20863	13577747	13577748	asmbl_20865	13577910	13577911	163
Chr4	+	asmbl_20871	13597522	13597523	asmbl_20873	13597511	13597512	11
Chr4	+	asmbl_20873	13597511	13597512	asmbl_20872	13597522	13597523	11
Chr4	-	asmbl_20930	13790754	13790755	asmbl_20931	13790912	13790913	158
Chr4	+	asmbl_20955	13848831	13848832	asmbl_20956	13848836	13848837	5
Chr4	-	asmbl_20958	13852514	13852515	asmbl_20960	13852510	13852511	4
Chr4	-	asmbl_20960	13852510	13852511	asmbl_20959	13852514	13852515	4
Chr4	-	asmbl_20989	13938863	13938864	asmbl_20991	13938908	13938909	45
Chr4	-	asmbl_20991	13938908	13938909	asmbl_20990	13938863	13938864	45
Chr4	-	asmbl_20991	13938908	13938909	asmbl_20992	13938863	13938864	45
Chr4	+	asmbl_20993	13940723	13940724	asmbl_20995	13940609	13940610	114
Chr4	+	asmbl_20993	13940723	13940724	asmbl_20996	13940609	13940610	114
Chr4	+	asmbl_20995	13940609	13940610	asmbl_20998	13940723	13940724	114
Chr4	+	asmbl_20996	13940609	13940610	asmbl_20998	13940723	13940724	114
Chr4	+	asmbl_21067	14157481	14157482	asmbl_21068	14157487	14157488	6
Chr4	+	asmbl_21072	14168370	14168371	asmbl_21077	14168365	14168366	5
Chr4	+	asmbl_21077	14168365	14168366	asmbl_21073	14168370	14168371	5
Chr4	+	asmbl_21077	14168365	14168366	asmbl_21074	14168370	14168371	5
Chr4	+	asmbl_21077	14168365	14168366	asmbl_21075	14168370	14168371	5
Chr4	+	asmbl_21077	14168365	14168366	asmbl_21076	14168370	14168371	5
Chr4	+	asmbl_21090	14219376	14219377	asmbl_21092	14219413	14219414	37
Chr4	+	asmbl_21092	14219413	14219414	asmbl_21091	14219376	14219377	37
Chr4	+	asmbl_21273	14834666	14834667	asmbl_21275	14834662	14834663	4
Chr4	+	asmbl_21275	14834662	14834663	asmbl_21274	14834666	14834667	4
Chr4	+	asmbl_21290	14894660	14894661	asmbl_21291	14894653	14894654	7
Chr4	-	asmbl_21374	15112748	15112749	asmbl_21375	15112755	15112756	7
Chr4	-	asmbl_21390	15155580	15155581	asmbl_21391	15155471	15155472	109
Chr4	-	asmbl_21391	15155471	15155472	asmbl_21392	15155580	15155581	109
Chr4	+	asmbl_21393	15156080	15156081	asmbl_21394	15156085	15156086	5
Chr4	+	asmbl_21393	15157260	15157261	asmbl_21395	15157181	15157182	79
Chr4	+	asmbl_21395	15157181	15157182	asmbl_21394	15157260	15157261	79
Chr4	-	asmbl_21396	15164836	15164837	asmbl_21397	15164853	15164854	17
Chr4	+	asmbl_21411	15212748	15212749	asmbl_21412	15212733	15212734	15
Chr4	-	asmbl_21425	15261110	15261111	asmbl_21426	15261013	15261014	97
Chr4	-	asmbl_21451	15355455	15355456	asmbl_21453	15355451	15355452	4
Chr4	-	asmbl_21453	15355451	15355452	asmbl_21452	15355455	15355456	4
Chr4	+	asmbl_21488	15482434	15482435	asmbl_21489	15482422	15482423	12
Chr4	+	asmbl_21540	15622263	15622264	asmbl_21541	15622258	15622259	5
Chr4	-	asmbl_21570	15727208	15727209	asmbl_21571	15727204	15727205	4
Chr4	+	asmbl_21581	15758881	15758882	asmbl_21583	15758902	15758903	21
Chr4	+	asmbl_21583	15758902	15758903	asmbl_21582	15758881	15758882	21
Chr4	+	asmbl_21604	15854246	15854247	asmbl_21607	15854216	15854217	30
Chr4	+	asmbl_21604	15854246	15854247	asmbl_21609	15854216	15854217	30
Chr4	+	asmbl_21607	15854216	15854217	asmbl_21605	15854246	15854247	30
Chr4	+	asmbl_21607	15854216	15854217	asmbl_21606	15854246	15854247	30
Chr4	+	asmbl_21607	15854216	15854217	asmbl_21611	15854246	15854247	30
Chr4	+	asmbl_21609	15854216	15854217	asmbl_21605	15854246	15854247	30
Chr4	+	asmbl_21609	15854216	15854217	asmbl_21606	15854246	15854247	30
Chr4	+	asmbl_21609	15854216	15854217	asmbl_21611	15854246	15854247	30
Chr4	-	asmbl_21616	15879540	15879541	asmbl_21617	15879548	15879549	8
Chr4	-	asmbl_21649	15979584	15979585	asmbl_21650	15979580	15979581	4
Chr4	-	asmbl_21694	16103898	16103899	asmbl_21695	16103878	16103879	20
Chr4	+	asmbl_21725	16159151	16159152	asmbl_21726	16159201	16159202	50
Chr4	+	asmbl_21760	16272540	16272541	asmbl_21761	16272532	16272533	8
Chr4	-	asmbl_21845	16486176	16486177	asmbl_21846	16486435	16486436	259
Chr4	-	asmbl_21879	16612555	16612556	asmbl_21880	16612387	16612388	168
Chr4	-	asmbl_21911	16714138	16714139	asmbl_21912	16714206	16714207	68
Chr4	-	asmbl_21929	16799459	16799460	asmbl_21930	16799428	16799429	31
Chr4	-	asmbl_21942	16837824	16837825	asmbl_21943	16837819	16837820	5
Chr4	+	asmbl_21944	16839752	16839753	asmbl_21945	16839708	16839709	44
Chr4	+	asmbl_21944	16839752	16839753	asmbl_21947	16839708	16839709	44
Chr4	+	asmbl_21975	16945519	16945520	asmbl_21977	16945502	16945503	17
Chr4	+	asmbl_21977	16945502	16945503	asmbl_21976	16945519	16945520	17
Chr4	-	asmbl_21984	16958659	16958660	asmbl_21985	16958626	16958627	33
Chr4	-	asmbl_21985	16958626	16958627	asmbl_21986	16958659	16958660	33
Chr4	-	asmbl_21999	17015077	17015078	asmbl_22001	17015045	17015046	32
Chr4	+	asmbl_22051	17198169	17198170	asmbl_22052	17198113	17198114	56
Chr4	+	asmbl_22051	17198169	17198170	asmbl_22053	17198113	17198114	56
Chr4	-	asmbl_22131	17436417	17436418	asmbl_22132	17436413	17436414	4
Chr4	+	asmbl_22138	17452776	17452777	asmbl_22140	17452608	17452609	168
Chr4	+	asmbl_22140	17452608	17452609	asmbl_22139	17452776	17452777	168
Chr4	-	asmbl_22143	17465163	17465164	asmbl_22144	17465122	17465123	41
Chr4	-	asmbl_22143	17466913	17466914	asmbl_22146	17466946	17466947	33
Chr4	-	asmbl_22146	17466946	17466947	asmbl_22144	17466913	17466914	33
Chr4	-	asmbl_22146	17466946	17466947	asmbl_22145	17466913	17466914	33
Chr4	-	asmbl_22146	17466946	17466947	asmbl_22147	17466913	17466914	33
Chr4	+	asmbl_22187	17603585	17603586	asmbl_22188	17603589	17603590	4
Chr4	-	asmbl_22239	17814625	17814626	asmbl_22242	17814884	17814885	259
Chr4	+	asmbl_22253	17852750	17852751	asmbl_22254	17852688	17852689	62
Chr4	-	asmbl_22313	18014952	18014953	asmbl_22315	18014895	18014896	57
Chr4	-	asmbl_22315	18014895	18014896	asmbl_22314	18014952	18014953	57
Chr4	-	asmbl_22321	18023728	18023729	asmbl_22323	18024338	18024339	610
Chr4	+	asmbl_22367	18151096	18151097	asmbl_22368	18151108	18151109	12
Chr4	-	asmbl_22389	18231906	18231907	asmbl_22391	18231899	18231900	7
Chr4	-	asmbl_22391	18231899	18231900	asmbl_22390	18231906	18231907	7
Chr4	-	asmbl_22391	18231899	18231900	asmbl_22392	18231906	18231907	7
Chr4	-	asmbl_22391	18231899	18231900	asmbl_22393	18231906	18231907	7
Chr4	-	asmbl_22411	18274843	18274844	asmbl_22423	18274685	18274686	158
Chr4	-	asmbl_22423	18274685	18274686	asmbl_22412	18274843	18274844	158
Chr4	-	asmbl_22423	18274685	18274686	asmbl_22413	18274843	18274844	158
Chr4	-	asmbl_22423	18274685	18274686	asmbl_22414	18274843	18274844	158
Chr4	-	asmbl_22423	18274685	18274686	asmbl_22415	18274843	18274844	158
Chr4	-	asmbl_22423	18274685	18274686	asmbl_22416	18274843	18274844	158
Chr4	-	asmbl_22423	18274685	18274686	asmbl_22417	18274843	18274844	158
Chr4	-	asmbl_22423	18274685	18274686	asmbl_22418	18274843	18274844	158
Chr4	-	asmbl_22423	18274685	18274686	asmbl_22419	18274843	18274844	158
Chr4	-	asmbl_22423	18274685	18274686	asmbl_22420	18274843	18274844	158
Chr4	-	asmbl_22423	18274685	18274686	asmbl_22421	18274843	18274844	158
Chr4	-	asmbl_22423	18274685	18274686	asmbl_22422	18274843	18274844	158
Chr4	-	asmbl_22412	18274307	18274308	asmbl_22413	18274331	18274332	24
Chr4	-	asmbl_22412	18274307	18274308	asmbl_22414	18274334	18274335	27
Chr4	-	asmbl_22412	18274307	18274308	asmbl_22415	18274334	18274335	27
Chr4	-	asmbl_22412	18274307	18274308	asmbl_22416	18274355	18274356	48
Chr4	-	asmbl_22412	18274307	18274308	asmbl_22417	18274355	18274356	48
Chr4	-	asmbl_22412	18274307	18274308	asmbl_22418	18274379	18274380	72
Chr4	-	asmbl_22412	18274307	18274308	asmbl_22419	18274391	18274392	84
Chr4	-	asmbl_22412	18274307	18274308	asmbl_22421	18274406	18274407	99
Chr4	-	asmbl_22412	18274307	18274308	asmbl_22422	18274409	18274410	102
Chr4	-	asmbl_22413	18274331	18274332	asmbl_22414	18274334	18274335	3
Chr4	-	asmbl_22413	18274331	18274332	asmbl_22415	18274334	18274335	3
Chr4	-	asmbl_22413	18274331	18274332	asmbl_22416	18274355	18274356	24
Chr4	-	asmbl_22413	18274331	18274332	asmbl_22417	18274355	18274356	24
Chr4	-	asmbl_22413	18274331	18274332	asmbl_22418	18274379	18274380	48
Chr4	-	asmbl_22413	18274331	18274332	asmbl_22419	18274391	18274392	60
Chr4	-	asmbl_22413	18274331	18274332	asmbl_22421	18274406	18274407	75
Chr4	-	asmbl_22413	18274331	18274332	asmbl_22422	18274409	18274410	78
Chr4	-	asmbl_22414	18274334	18274335	asmbl_22416	18274355	18274356	21
Chr4	-	asmbl_22414	18274334	18274335	asmbl_22417	18274355	18274356	21
Chr4	-	asmbl_22414	18274334	18274335	asmbl_22418	18274379	18274380	45
Chr4	-	asmbl_22414	18274334	18274335	asmbl_22419	18274391	18274392	57
Chr4	-	asmbl_22414	18274334	18274335	asmbl_22421	18274406	18274407	72
Chr4	-	asmbl_22414	18274334	18274335	asmbl_22422	18274409	18274410	75
Chr4	-	asmbl_22414	18274334	18274335	asmbl_22420	18274406	18274407	72
Chr4	-	asmbl_22415	18274334	18274335	asmbl_22416	18274355	18274356	21
Chr4	-	asmbl_22415	18274334	18274335	asmbl_22417	18274355	18274356	21
Chr4	-	asmbl_22415	18274334	18274335	asmbl_22418	18274379	18274380	45
Chr4	-	asmbl_22415	18274334	18274335	asmbl_22419	18274391	18274392	57
Chr4	-	asmbl_22415	18274334	18274335	asmbl_22421	18274406	18274407	72
Chr4	-	asmbl_22415	18274334	18274335	asmbl_22422	18274409	18274410	75
Chr4	-	asmbl_22415	18274334	18274335	asmbl_22420	18274406	18274407	72
Chr4	-	asmbl_22416	18274355	18274356	asmbl_22418	18274379	18274380	24
Chr4	-	asmbl_22416	18274355	18274356	asmbl_22419	18274391	18274392	36
Chr4	-	asmbl_22416	18274355	18274356	asmbl_22421	18274406	18274407	51
Chr4	-	asmbl_22416	18274355	18274356	asmbl_22422	18274409	18274410	54
Chr4	-	asmbl_22416	18274355	18274356	asmbl_22420	18274406	18274407	51
Chr4	-	asmbl_22417	18274355	18274356	asmbl_22418	18274379	18274380	24
Chr4	-	asmbl_22417	18274355	18274356	asmbl_22419	18274391	18274392	36
Chr4	-	asmbl_22417	18274355	18274356	asmbl_22421	18274406	18274407	51
Chr4	-	asmbl_22417	18274355	18274356	asmbl_22422	18274409	18274410	54
Chr4	-	asmbl_22417	18274355	18274356	asmbl_22420	18274406	18274407	51
Chr4	-	asmbl_22418	18274379	18274380	asmbl_22419	18274391	18274392	12
Chr4	-	asmbl_22418	18274379	18274380	asmbl_22421	18274406	18274407	27
Chr4	-	asmbl_22418	18274379	18274380	asmbl_22422	18274409	18274410	30
Chr4	-	asmbl_22418	18274379	18274380	asmbl_22420	18274406	18274407	27
Chr4	-	asmbl_22419	18274391	18274392	asmbl_22421	18274406	18274407	15
Chr4	-	asmbl_22419	18274391	18274392	asmbl_22422	18274409	18274410	18
Chr4	-	asmbl_22419	18274391	18274392	asmbl_22420	18274406	18274407	15
Chr4	-	asmbl_22421	18274406	18274407	asmbl_22422	18274409	18274410	3
Chr4	-	asmbl_22422	18274409	18274410	asmbl_22420	18274406	18274407	3
Chr4	+	asmbl_22438	18315855	18315856	asmbl_22439	18315833	18315834	22
Chr4	-	asmbl_22444	18358044	18358045	asmbl_22445	18358048	18358049	4
Chr4	-	asmbl_22444	18358044	18358045	asmbl_22446	18358048	18358049	4
Chr4	-	asmbl_22512	18558638	18558639	asmbl_22513	18558474	18558475	164
Chr4	-	asmbl_22513	18558474	18558475	asmbl_22516	18558638	18558639	164
Chr4	-	asmbl_22514	18556736	18556737	asmbl_22515	18556499	18556500	237
Chr5	+	asmbl_22588	192215	192216	asmbl_22589	192227	192228	12
Chr5	+	asmbl_22589	192227	192228	asmbl_22590	192215	192216	12
Chr5	+	asmbl_22594	202523	202524	asmbl_22595	202490	202491	33
Chr5	-	asmbl_22696	544711	544712	asmbl_22697	544840	544841	129
Chr5	-	asmbl_22833	964952	964953	asmbl_22834	964850	964851	102
Chr5	-	asmbl_22910	1249755	1249756	asmbl_22912	1249751	1249752	4
Chr5	+	asmbl_22940	1372383	1372384	asmbl_22941	1372373	1372374	10
Chr5	+	asmbl_22944	1388578	1388579	asmbl_22947	1388636	1388637	58
Chr5	+	asmbl_22947	1388636	1388637	asmbl_22945	1388578	1388579	58
Chr5	+	asmbl_22978	1476680	1476681	asmbl_22979	1476718	1476719	38
Chr5	-	asmbl_22985	1500596	1500597	asmbl_22987	1500604	1500605	8
Chr5	-	asmbl_22987	1500604	1500605	asmbl_22986	1500596	1500597	8
Chr5	+	asmbl_23007	1563494	1563495	asmbl_23008	1563545	1563546	51
Chr5	-	asmbl_23061	1698066	1698067	asmbl_23062	1698022	1698023	44
Chr5	-	asmbl_23075	1745136	1745137	asmbl_23076	1744939	1744940	197
Chr5	-	asmbl_23118	1866124	1866125	asmbl_23119	1865987	1865988	137
Chr5	+	asmbl_23123	1874214	1874215	asmbl_23125	1874203	1874204	11
Chr5	+	asmbl_23123	1874214	1874215	asmbl_23126	1874203	1874204	11
Chr5	+	asmbl_23125	1874203	1874204	asmbl_23124	1874214	1874215	11
Chr5	+	asmbl_23126	1874203	1874204	asmbl_23124	1874214	1874215	11
Chr5	-	asmbl_23133	1893490	1893491	asmbl_23134	1893445	1893446	45
Chr5	-	asmbl_23156	1966959	1966960	asmbl_23159	1967211	1967212	252
Chr5	-	asmbl_23159	1967211	1967212	asmbl_23157	1966959	1966960	252
Chr5	-	asmbl_23202	2133595	2133596	asmbl_23203	2133534	2133535	61
Chr5	+	asmbl_23206	2152124	2152125	asmbl_23208	2152128	2152129	4
Chr5	-	asmbl_23212	2160851	2160852	asmbl_23213	2160894	2160895	43
Chr5	+	asmbl_23261	2330499	2330500	asmbl_23264	2330846	2330847	347
Chr5	-	asmbl_23288	2388948	2388949	asmbl_23290	2389009	2389010	61
Chr5	-	asmbl_23290	2389009	2389010	asmbl_23289	2388948	2388949	61
Chr5	+	asmbl_23403	2754027	2754028	asmbl_23404	2754023	2754024	4
Chr5	+	asmbl_23416	2791681	2791682	asmbl_23417	2791811	2791812	130
Chr5	-	asmbl_23424	2810265	2810266	asmbl_23425	2810270	2810271	5
Chr5	+	asmbl_23446	2872352	2872353	asmbl_23451	2872363	2872364	11
Chr5	+	asmbl_23446	2872352	2872353	asmbl_23456	2872363	2872364	11
Chr5	+	asmbl_23451	2872363	2872364	asmbl_23447	2872352	2872353	11
Chr5	+	asmbl_23451	2872363	2872364	asmbl_23448	2872352	2872353	11
Chr5	+	asmbl_23451	2872363	2872364	asmbl_23450	2872352	2872353	11
Chr5	+	asmbl_23451	2872363	2872364	asmbl_23452	2872352	2872353	11
Chr5	+	asmbl_23451	2872363	2872364	asmbl_23457	2872352	2872353	11
Chr5	+	asmbl_23456	2872363	2872364	asmbl_23447	2872352	2872353	11
Chr5	+	asmbl_23456	2872363	2872364	asmbl_23448	2872352	2872353	11
Chr5	+	asmbl_23456	2872363	2872364	asmbl_23450	2872352	2872353	11
Chr5	+	asmbl_23456	2872363	2872364	asmbl_23452	2872352	2872353	11
Chr5	+	asmbl_23456	2872363	2872364	asmbl_23457	2872352	2872353	11
Chr5	+	asmbl_23450	2871562	2871563	asmbl_23457	2871526	2871527	36
Chr5	+	asmbl_23481	2917807	2917808	asmbl_23482	2917802	2917803	5
Chr5	+	asmbl_23506	2979845	2979846	asmbl_23507	2979849	2979850	4
Chr5	-	asmbl_23528	3040615	3040616	asmbl_23529	3040622	3040623	7
Chr5	-	asmbl_23557	3148906	3148907	asmbl_23558	3148900	3148901	6
Chr5	+	asmbl_23638	3379216	3379217	asmbl_23639	3379211	3379212	5
Chr5	-	asmbl_23662	3452075	3452076	asmbl_23663	3452084	3452085	9
Chr5	+	asmbl_23672	3483865	3483866	asmbl_23674	3483806	3483807	59
Chr5	+	asmbl_23674	3483806	3483807	asmbl_23673	3483865	3483866	59
Chr5	-	asmbl_23675	3493748	3493749	asmbl_23676	3493744	3493745	4
Chr5	+	asmbl_23692	3568985	3568986	asmbl_23693	3569197	3569198	212
Chr5	+	asmbl_23692	3568985	3568986	asmbl_23694	3569197	3569198	212
Chr5	+	asmbl_23738	3740944	3740945	asmbl_23739	3740879	3740880	65
Chr5	-	asmbl_23765	3824192	3824193	asmbl_23767	3824069	3824070	123
Chr5	-	asmbl_23779	3860411	3860412	asmbl_23780	3860407	3860408	4
Chr5	-	asmbl_23779	3860411	3860412	asmbl_23781	3860407	3860408	4
Chr5	+	asmbl_23800	3920242	3920243	asmbl_23801	3920238	3920239	4
Chr5	+	asmbl_23804	3934177	3934178	asmbl_23806	3934163	3934164	14
Chr5	+	asmbl_23806	3934163	3934164	asmbl_23805	3934177	3934178	14
Chr5	-	asmbl_23843	4052009	4052010	asmbl_23848	4051946	4051947	63
Chr5	-	asmbl_23848	4051946	4051947	asmbl_23844	4052009	4052010	63
Chr5	-	asmbl_23848	4051946	4051947	asmbl_23845	4052009	4052010	63
Chr5	-	asmbl_23870	4137550	4137551	asmbl_23871	4137554	4137555	4
Chr5	+	asmbl_23888	4219996	4219997	asmbl_23890	4220049	4220050	53
Chr5	+	asmbl_23920	4338365	4338366	asmbl_23921	4338316	4338317	49
Chr5	-	asmbl_23990	4532645	4532646	asmbl_23991	4532641	4532642	4
Chr5	+	asmbl_24015	4604046	4604047	asmbl_24017	4604131	4604132	85
Chr5	-	asmbl_24033	4650733	4650734	asmbl_24035	4650739	4650740	6
Chr5	+	asmbl_24072	4759217	4759218	asmbl_24074	4759222	4759223	5
Chr5	+	asmbl_24074	4759222	4759223	asmbl_24073	4759217	4759218	5
Chr5	-	asmbl_24082	4786486	4786487	asmbl_24084	4786482	4786483	4
Chr5	-	asmbl_24084	4786482	4786483	asmbl_24083	4786486	4786487	4
Chr5	+	asmbl_24131	4945325	4945326	asmbl_24133	4945350	4945351	25
Chr5	+	asmbl_24133	4945350	4945351	asmbl_24132	4945325	4945326	25
Chr5	+	asmbl_24133	4945350	4945351	asmbl_24134	4945325	4945326	25
Chr5	+	asmbl_24144	4977869	4977870	asmbl_24145	4977860	4977861	9
Chr5	+	asmbl_24146	4980934	4980935	asmbl_24148	4980845	4980846	89
Chr5	+	asmbl_24151	4996017	4996018	asmbl_24152	4996030	4996031	13
Chr5	-	asmbl_24227	5261793	5261794	asmbl_24229	5261878	5261879	85
Chr5	-	asmbl_24229	5261878	5261879	asmbl_24228	5261793	5261794	85
Chr5	+	asmbl_24281	5404697	5404698	asmbl_24283	5404676	5404677	21
Chr5	+	asmbl_24283	5404676	5404677	asmbl_24282	5404697	5404698	21
Chr5	-	asmbl_24295	5466416	5466417	asmbl_24296	5466422	5466423	6
Chr5	+	asmbl_24394	5781883	5781884	asmbl_24395	5781887	5781888	4
Chr5	+	asmbl_24408	5821968	5821969	asmbl_24409	5821972	5821973	4
Chr5	+	asmbl_24408	5821968	5821969	asmbl_24410	5821955	5821956	13
Chr5	+	asmbl_24408	5821968	5821969	asmbl_24411	5821972	5821973	4
Chr5	+	asmbl_24409	5821972	5821973	asmbl_24410	5821955	5821956	17
Chr5	+	asmbl_24410	5821955	5821956	asmbl_24411	5821972	5821973	17
Chr5	-	asmbl_24414	5841388	5841389	asmbl_24415	5841394	5841395	6
Chr5	+	asmbl_24470	6036295	6036296	asmbl_24472	6035729	6035730	566
Chr5	-	asmbl_24486	6098626	6098627	asmbl_24487	6098617	6098618	9
Chr5	-	asmbl_24517	6196336	6196337	asmbl_24518	6196327	6196328	9
Chr5	+	asmbl_24519	6203037	6203038	asmbl_24521	6203040	6203041	3
Chr5	+	asmbl_24521	6203040	6203041	asmbl_24520	6203037	6203038	3
Chr5	+	asmbl_24540	6279674	6279675	asmbl_24541	6279596	6279597	78
Chr5	+	asmbl_24550	6327924	6327925	asmbl_24551	6327918	6327919	6
Chr5	+	asmbl_24551	6327918	6327919	asmbl_24552	6327924	6327925	6
Chr5	-	asmbl_24573	6418392	6418393	asmbl_24574	6418388	6418389	4
Chr5	+	asmbl_24575	6425466	6425467	asmbl_24576	6425430	6425431	36
Chr5	-	asmbl_24638	6629574	6629575	asmbl_24639	6629569	6629570	5
Chr5	-	asmbl_24692	6787547	6787548	asmbl_24694	6787525	6787526	22
Chr5	-	asmbl_24694	6787525	6787526	asmbl_24693	6787547	6787548	22
Chr5	-	asmbl_24728	6856218	6856219	asmbl_24730	6856213	6856214	5
Chr5	-	asmbl_24730	6856213	6856214	asmbl_24729	6856218	6856219	5
Chr5	-	asmbl_24775	7019824	7019825	asmbl_24776	7019821	7019822	3
Chr5	+	asmbl_24844	7279587	7279588	asmbl_24845	7279560	7279561	27
Chr5	+	asmbl_24942	7629040	7629041	asmbl_24943	7629057	7629058	17
Chr5	+	asmbl_24942	7629040	7629041	asmbl_24944	7629057	7629058	17
Chr5	+	asmbl_25038	7937905	7937906	asmbl_25039	7937862	7937863	43
Chr5	+	asmbl_25071	8034167	8034168	asmbl_25072	8034158	8034159	9
Chr5	-	asmbl_25123	8239382	8239383	asmbl_25125	8239353	8239354	29
Chr5	-	asmbl_25125	8239353	8239354	asmbl_25124	8239382	8239383	29
Chr5	+	asmbl_25178	8449270	8449271	asmbl_25179	8449280	8449281	10
Chr5	-	asmbl_25186	8469021	8469022	asmbl_25187	8469016	8469017	5
Chr5	-	asmbl_25189	8493527	8493528	asmbl_25190	8493522	8493523	5
Chr5	-	asmbl_25191	8497195	8497196	asmbl_25192	8497268	8497269	73
Chr5	+	asmbl_25261	8864453	8864454	asmbl_25262	8864442	8864443	11
Chr5	+	asmbl_25276	8898987	8898988	asmbl_25278	8898026	8898027	961
Chr5	-	asmbl_25291	8970980	8970981	asmbl_25299	8971030	8971031	50
Chr5	-	asmbl_25299	8971030	8971031	asmbl_25292	8970980	8970981	50
Chr5	-	asmbl_25299	8971030	8971031	asmbl_25293	8970980	8970981	50
Chr5	-	asmbl_25299	8971030	8971031	asmbl_25294	8970980	8970981	50
Chr5	-	asmbl_25299	8971030	8971031	asmbl_25298	8970980	8970981	50
Chr5	-	asmbl_25320	9100530	9100531	asmbl_25321	9100600	9100601	70
Chr5	-	asmbl_25321	9100600	9100601	asmbl_25322	9100530	9100531	70
Chr5	+	asmbl_25338	9194105	9194106	asmbl_25339	9194110	9194111	5
Chr5	+	asmbl_25352	9276952	9276953	asmbl_25354	9276939	9276940	13
Chr5	+	asmbl_25354	9276939	9276940	asmbl_25353	9276952	9276953	13
Chr5	-	asmbl_25383	9408241	9408242	asmbl_25385	9408301	9408302	60
Chr5	-	asmbl_25385	9408301	9408302	asmbl_25384	9408241	9408242	60
Chr5	+	asmbl_25404	9480774	9480775	asmbl_25405	9480790	9480791	16
Chr5	-	asmbl_25427	9618870	9618871	asmbl_25430	9618910	9618911	40
Chr5	+	asmbl_25483	9861430	9861431	asmbl_25484	9861372	9861373	58
Chr5	+	asmbl_25484	9861372	9861373	asmbl_25485	9861430	9861431	58
Chr5	+	asmbl_25530	10321127	10321128	asmbl_25531	10321112	10321113	15
Chr5	+	asmbl_25571	11629272	11629273	asmbl_25572	11629276	11629277	4
Chr5	-	asmbl_25614	13542870	13542871	asmbl_25615	13542849	13542850	21
Chr5	-	asmbl_25694	14557367	14557368	asmbl_25695	14557465	14557466	98
Chr5	+	asmbl_25707	14651143	14651144	asmbl_25708	14651147	14651148	4
Chr5	-	asmbl_25712	14670844	14670845	asmbl_25713	14670810	14670811	34
Chr5	-	asmbl_25719	14770189	14770190	asmbl_25721	14770057	14770058	132
Chr5	-	asmbl_25721	14770057	14770058	asmbl_25720	14770189	14770190	132
Chr5	-	asmbl_25721	14770057	14770058	asmbl_25722	14770189	14770190	132
Chr5	-	asmbl_25728	14806582	14806583	asmbl_25729	14806571	14806572	11
Chr5	-	asmbl_25732	14823531	14823532	asmbl_25733	14823545	14823546	14
Chr5	-	asmbl_25734	14831436	14831437	asmbl_25736	14831460	14831461	24
Chr5	+	asmbl_25779	15082710	15082711	asmbl_25780	15082743	15082744	33
Chr5	+	asmbl_25835	15424332	15424333	asmbl_25836	15424336	15424337	4
Chr5	-	asmbl_25847	15470249	15470250	asmbl_25848	15469856	15469857	393
Chr5	+	asmbl_25937	15960651	15960652	asmbl_25939	15960640	15960641	11
Chr5	+	asmbl_25939	15960640	15960641	asmbl_25938	15960651	15960652	11
Chr5	+	asmbl_25952	16015477	16015478	asmbl_25953	16015257	16015258	220
Chr5	+	asmbl_25975	16120832	16120833	asmbl_25976	16120828	16120829	4
Chr5	+	asmbl_25996	16245278	16245279	asmbl_25997	16245251	16245252	27
Chr5	+	asmbl_25996	16245278	16245279	asmbl_25999	16245251	16245252	27
Chr5	-	asmbl_26037	16373422	16373423	asmbl_26038	16373441	16373442	19
Chr5	+	asmbl_26091	16569592	16569593	asmbl_26092	16569801	16569802	209
Chr5	+	asmbl_26103	16614500	16614501	asmbl_26104	16614417	16614418	83
Chr5	-	asmbl_26139	16776903	16776904	asmbl_26140	16776907	16776908	4
Chr5	+	asmbl_26236	17148575	17148576	asmbl_26237	17148562	17148563	13
Chr5	+	asmbl_26294	17365147	17365148	asmbl_26296	17365031	17365032	116
Chr5	-	asmbl_26299	17380044	17380045	asmbl_26301	17380128	17380129	84
Chr5	-	asmbl_26306	17394782	17394783	asmbl_26307	17394792	17394793	10
Chr5	-	asmbl_26349	17573015	17573016	asmbl_26350	17573038	17573039	23
Chr5	-	asmbl_26367	17640381	17640382	asmbl_26368	17640384	17640385	3
Chr5	+	asmbl_26382	17697811	17697812	asmbl_26385	17697836	17697837	25
Chr5	+	asmbl_26385	17697836	17697837	asmbl_26383	17697811	17697812	25
Chr5	-	asmbl_26425	17842524	17842525	asmbl_26426	17842516	17842517	8
Chr5	-	asmbl_26432	17860658	17860659	asmbl_26433	17860640	17860641	18
Chr5	-	asmbl_26432	17860658	17860659	asmbl_26434	17860802	17860803	144
Chr5	-	asmbl_26433	17860640	17860641	asmbl_26434	17860802	17860803	162
Chr5	-	asmbl_26488	18068366	18068367	asmbl_26489	18068325	18068326	41
Chr5	+	asmbl_26615	18715111	18715112	asmbl_26617	18715118	18715119	7
Chr5	+	asmbl_26617	18715118	18715119	asmbl_26616	18715111	18715112	7
Chr5	+	asmbl_26617	18715118	18715119	asmbl_26618	18715111	18715112	7
Chr5	+	asmbl_26617	18715118	18715119	asmbl_26619	18715111	18715112	7
Chr5	+	asmbl_26637	18775019	18775020	asmbl_26639	18775013	18775014	6
Chr5	+	asmbl_26639	18775013	18775014	asmbl_26638	18775019	18775020	6
Chr5	-	asmbl_26741	19186844	19186845	asmbl_26742	19186955	19186956	111
Chr5	+	asmbl_26769	19268424	19268425	asmbl_26774	19268479	19268480	55
Chr5	+	asmbl_26774	19268479	19268480	asmbl_26770	19268424	19268425	55
Chr5	+	asmbl_26774	19268479	19268480	asmbl_26771	19268424	19268425	55
Chr5	+	asmbl_26774	19268479	19268480	asmbl_26772	19268424	19268425	55
Chr5	+	asmbl_26774	19268479	19268480	asmbl_26773	19268424	19268425	55
Chr5	-	asmbl_26793	19321281	19321282	asmbl_26794	19321289	19321290	8
Chr5	-	asmbl_26794	19321289	19321290	asmbl_26795	19321281	19321282	8
Chr5	-	asmbl_26793	19321590	19321591	asmbl_26795	19321592	19321593	2
Chr5	-	asmbl_26795	19321592	19321593	asmbl_26794	19321590	19321591	2
Chr5	+	asmbl_26815	19351254	19351255	asmbl_26817	19351232	19351233	22
Chr5	+	asmbl_26817	19351232	19351233	asmbl_26816	19351254	19351255	22
Chr5	-	asmbl_26834	19391361	19391362	asmbl_26835	19391381	19391382	20
Chr5	+	asmbl_26850	19441663	19441664	asmbl_26851	19441677	19441678	14
Chr5	-	asmbl_26855	19464315	19464316	asmbl_26859	19464346	19464347	31
Chr5	-	asmbl_26859	19464346	19464347	asmbl_26856	19464315	19464316	31
Chr5	-	asmbl_26875	19547441	19547442	asmbl_26876	19547379	19547380	62
Chr5	+	asmbl_26922	19693646	19693647	asmbl_26924	19693626	19693627	20
Chr5	+	asmbl_26924	19693626	19693627	asmbl_26923	19693646	19693647	20
Chr5	-	asmbl_26936	19748771	19748772	asmbl_26937	19748767	19748768	4
Chr5	-	asmbl_26937	19748767	19748768	asmbl_26938	19748771	19748772	4
Chr5	-	asmbl_26946	19765652	19765653	asmbl_26948	19765648	19765649	4
Chr5	-	asmbl_26948	19765648	19765649	asmbl_26947	19765652	19765653	4
Chr5	-	asmbl_26962	19819336	19819337	asmbl_26963	19819340	19819341	4
Chr5	+	asmbl_27005	19970908	19970909	asmbl_27006	19970902	19970903	6
Chr5	+	asmbl_27082	20334171	20334172	asmbl_27084	20334182	20334183	11
Chr5	+	asmbl_27084	20334182	20334183	asmbl_27083	20334171	20334172	11
Chr5	+	asmbl_27151	20597792	20597793	asmbl_27152	20597670	20597671	122
Chr5	-	asmbl_27173	20655181	20655182	asmbl_27174	20655186	20655187	5
Chr5	+	asmbl_27276	20984833	20984834	asmbl_27279	20984877	20984878	44
Chr5	+	asmbl_27279	20984877	20984878	asmbl_27277	20984992	20984993	115
Chr5	+	asmbl_27279	20984877	20984878	asmbl_27278	20984833	20984834	44
Chr5	+	asmbl_27313	21128885	21128886	asmbl_27314	21128792	21128793	93
Chr5	+	asmbl_27369	21334725	21334726	asmbl_27370	21334741	21334742	16
Chr5	+	asmbl_27369	21337033	21337034	asmbl_27371	21336006	21336007	1027
Chr5	+	asmbl_27371	21336006	21336007	asmbl_27370	21337033	21337034	1027
Chr5	-	asmbl_27404	21450747	21450748	asmbl_27406	21450896	21450897	149
Chr5	-	asmbl_27406	21450896	21450897	asmbl_27407	21450747	21450748	149
Chr5	+	asmbl_27440	21552536	21552537	asmbl_27442	21552534	21552535	2
Chr5	-	asmbl_27453	21605767	21605768	asmbl_27454	21605729	21605730	38
Chr5	-	asmbl_27461	21650659	21650660	asmbl_27464	21650628	21650629	31
Chr5	-	asmbl_27464	21650628	21650629	asmbl_27462	21650659	21650660	31
Chr5	-	asmbl_27464	21650628	21650629	asmbl_27463	21650659	21650660	31
Chr5	-	asmbl_27501	21783223	21783224	asmbl_27503	21783233	21783234	10
Chr5	-	asmbl_27503	21783233	21783234	asmbl_27502	21783223	21783224	10
Chr5	-	asmbl_27535	21899815	21899816	asmbl_27536	21899804	21899805	11
Chr5	+	asmbl_27564	21981290	21981291	asmbl_27565	21981325	21981326	35
Chr5	+	asmbl_27565	21981325	21981326	asmbl_27566	21981290	21981291	35
Chr5	-	asmbl_27638	22295199	22295200	asmbl_27639	22295195	22295196	4
Chr5	-	asmbl_27639	22295195	22295196	asmbl_27640	22295199	22295200	4
Chr5	+	asmbl_27675	22407492	22407493	asmbl_27676	22407496	22407497	4
Chr5	-	asmbl_27713	22506676	22506677	asmbl_27714	22506688	22506689	12
Chr5	-	asmbl_27781	22756955	22756956	asmbl_27783	22756976	22756977	21
Chr5	-	asmbl_27783	22756976	22756977	asmbl_27782	22756955	22756956	21
Chr5	-	asmbl_27791	22789826	22789827	asmbl_27792	22790026	22790027	200
Chr5	+	asmbl_27872	23107902	23107903	asmbl_27873	23107941	23107942	39
Chr5	+	asmbl_27894	23208378	23208379	asmbl_27895	23208405	23208406	27
Chr5	-	asmbl_27939	23359713	23359714	asmbl_27940	23359757	23359758	44
Chr5	+	asmbl_27974	23458098	23458099	asmbl_27975	23458086	23458087	12
Chr5	-	asmbl_27989	23483031	23483032	asmbl_27990	23483051	23483052	20
Chr5	+	asmbl_28011	23541772	23541773	asmbl_28013	23541776	23541777	4
Chr5	+	asmbl_28013	23541776	23541777	asmbl_28012	23541772	23541773	4
Chr5	+	asmbl_28011	23547013	23547014	asmbl_28017	23547008	23547009	5
Chr5	+	asmbl_28017	23547008	23547009	asmbl_28012	23547013	23547014	5
Chr5	+	asmbl_28017	23547008	23547009	asmbl_28013	23547013	23547014	5
Chr5	+	asmbl_28179	23976493	23976494	asmbl_28180	23976499	23976500	6
Chr5	+	asmbl_28179	23976493	23976494	asmbl_28181	23976499	23976500	6
Chr5	+	asmbl_28179	23975646	23975647	asmbl_28181	23975653	23975654	7
Chr5	+	asmbl_28181	23975653	23975654	asmbl_28182	23975646	23975647	7
Chr5	+	asmbl_28187	23988589	23988590	asmbl_28189	23988629	23988630	40
Chr5	+	asmbl_28189	23988629	23988630	asmbl_28188	23988589	23988590	40
Chr5	-	asmbl_28192	23997617	23997618	asmbl_28195	23997620	23997621	3
Chr5	+	asmbl_28212	24061541	24061542	asmbl_28213	24061555	24061556	14
Chr5	-	asmbl_28226	24100422	24100423	asmbl_28228	24100454	24100455	32
Chr5	+	asmbl_28261	24227065	24227066	asmbl_28262	24227069	24227070	4
Chr5	+	asmbl_28285	24299246	24299247	asmbl_28286	24299243	24299244	3
Chr5	+	asmbl_28290	24305951	24305952	asmbl_28291	24305947	24305948	4
Chr5	+	asmbl_28296	24317894	24317895	asmbl_28298	24317853	24317854	41
Chr5	+	asmbl_28319	24378419	24378420	asmbl_28320	24378416	24378417	3
Chr5	-	asmbl_28375	24621299	24621300	asmbl_28376	24621305	24621306	6
Chr5	-	asmbl_28394	24672020	24672021	asmbl_28395	24672069	24672070	49
Chr5	-	asmbl_28394	24672020	24672021	asmbl_28396	24671994	24671995	26
Chr5	-	asmbl_28395	24672069	24672070	asmbl_28396	24671994	24671995	75
Chr5	+	asmbl_28417	24762858	24762859	asmbl_28419	24762852	24762853	6
Chr5	+	asmbl_28419	24762852	24762853	asmbl_28418	24762858	24762859	6
Chr5	+	asmbl_28442	24832896	24832897	asmbl_28443	24832891	24832892	5
Chr5	+	asmbl_28453	24867653	24867654	asmbl_28454	24867658	24867659	5
Chr5	-	asmbl_28515	25097950	25097951	asmbl_28517	25097946	25097947	4
Chr5	-	asmbl_28571	25280935	25280936	asmbl_28572	25280595	25280596	340
Chr5	-	asmbl_28572	25280595	25280596	asmbl_28573	25280935	25280936	340
Chr5	-	asmbl_28587	25319077	25319078	asmbl_28588	25319064	25319065	13
Chr5	-	asmbl_28590	25327903	25327904	asmbl_28593	25327899	25327900	4
Chr5	-	asmbl_28593	25327899	25327900	asmbl_28591	25327903	25327904	4
Chr5	-	asmbl_28593	25327899	25327900	asmbl_28592	25327903	25327904	4
Chr5	-	asmbl_28591	25327024	25327025	asmbl_28592	25327095	25327096	71
Chr5	+	asmbl_28604	25363029	25363030	asmbl_28605	25363038	25363039	9
Chr5	-	asmbl_28765	25792707	25792708	asmbl_28766	25792702	25792703	5
Chr5	-	asmbl_28765	25792707	25792708	asmbl_28769	25792702	25792703	5
Chr5	-	asmbl_28766	25792702	25792703	asmbl_28767	25792707	25792708	5
Chr5	-	asmbl_28769	25792702	25792703	asmbl_28767	25792707	25792708	5
Chr5	-	asmbl_28765	25791172	25791173	asmbl_28770	25791168	25791169	4
Chr5	-	asmbl_28770	25791168	25791169	asmbl_28766	25791172	25791173	4
Chr5	-	asmbl_28770	25791168	25791169	asmbl_28767	25791172	25791173	4
Chr5	-	asmbl_28770	25791168	25791169	asmbl_28768	25791172	25791173	4
Chr5	-	asmbl_28770	25791168	25791169	asmbl_28769	25791172	25791173	4
Chr5	+	asmbl_28881	26075280	26075281	asmbl_28883	26075255	26075256	25
Chr5	+	asmbl_28883	26075255	26075256	asmbl_28882	26075280	26075281	25
Chr5	-	asmbl_28937	26292973	26292974	asmbl_28938	26292910	26292911	63
Chr5	+	asmbl_29010	26466291	26466292	asmbl_29011	26466286	26466287	5
Chr5	-	asmbl_29112	26802986	26802987	asmbl_29113	26803142	26803143	156
Chr5	-	asmbl_29144	26899884	26899885	asmbl_29146	26899983	26899984	99
Chr5	-	asmbl_29172	26974748	26974749	asmbl_29174	26974789	26974790	41
Chr5	-	asmbl_29174	26974789	26974790	asmbl_29173	26974748	26974749	41
Chr5	-	asmbl_29174	26974789	26974790	asmbl_29175	26974748	26974749	41
